# Supplementary material for: Hepatic glutamine synthetase controls N5-methylglutamine in homeostasis and cancer
Source: Nat Chem Biol. 2022 Oct 24;19(3):292–300. doi: 10.1038/s41589-022-01154-9 (PMC9974483; doi:10.1038/s41589-022-01154-9)
Supplement: Source Data Fig. 1 — Statistical source data. [file 41589_2022_1154_MOESM2_ESM.xlsx]

## Sheet: Fig.1e
		Glutamine in Liver
		wt/wt	wt/Δ	Δ/Δ
	mouse 1	17524194135	15956254611	10612180327
	mouse 2	18163788347	18580708181	9141197959
	mouse 3	16537146385	17069132650	11649263705
	mouse 4	10938277731	15766761739	9311233966
	mouse 5	13535257108	15623132223	9145738682
	mouse 6	20887106447	17084469057	8949678699
	mouse 7	15383197263	20609792336	8200356595
	mouse 8	16282115698	18311270414	9306689844
	mouse 9	18297142088	14032635677	8132810321
	mouse 10			10084557325
	mouse 11			10639178314
	mouse 12			8556101765

## Sheet: Fig.1f
		Glutamine in serum
		wt/wt	wt/Δ	Δ/Δ
	mouse 1	4132164698	4128356077	4066411519
	mouse 2	4199751226	4951761360	3803032443
	mouse 3	4190631915	3849984894	3284394882
	mouse 4	3409453703	4076322550	3024336869
	mouse 5	4476912013	4511879598	3155778110
	mouse 6	4265774398	4096629159	3025086613
	mouse 7	4453922241	3985398670	3366087161
	mouse 8	4115705358	4061443396	3961943949
	mouse 9	3960096390	3886163488	3083070286
	mouse 10			2708431989
	mouse 11			3140060781
	mouse 12			3361360566

## Sheet: Fig.1g
		Glutamate in Liver
		wt/wt	wt/Δ	Δ/Δ
	mouse 1	1199499061	1777568532	4745637049
	mouse 2	1964679962	3551183466	5168834174
	mouse 3	5224706180	2154142818	4325504002
	mouse 4	1784925402	3383139869	2900375922
	mouse 5	2476589284	1558789688	3701381206
	mouse 6	2528585281	3094845581	4386704178
	mouse 7	1817903512	2225575898	5717293435
	mouse 8	1516387062	1514486809	5628883391
	mouse 9	2036328109	1429922625	5309965021
	mouse 10			6786660104
	mouse 11			3879586555
	mouse 12			3338655933

## Sheet: Fig.1h
		Glutamate in serum
		wt/wt	wt/Δ	Δ/Δ
	mouse 1	1.45228e+08	1.35871e+08	2.88798e+08
	mouse 2	1.07592e+08	1.30669e+08	2.20347e+08
	mouse 3	1.77889e+08	1.23676e+08	1.80864e+08
	mouse 4	1.25615e+08	1.09996e+08	1.80267e+08
	mouse 5	1.30567e+08	1.47343e+08	1.66999e+08
	mouse 6	9.91339e+07	103083205	1.78329e+08
	mouse 7	1.3078e+08	1.08005e+08	1.31696e+08
	mouse 8	1.5036e+08	1.23478e+08	1.15602e+08
	mouse 9	1.22344e+08	1.21427e+08	1.0676e+08
	mouse 10			1.26172e+08
	mouse 11			1.55796e+08
	mouse 12			1.99561e+08

## Sheet: Fig.1i
		Ammonia in blood
		wt/wt	Δ/Δ
	mouse 1	251	169.5
	mouse 2	57.9	105.1
	mouse 3	263.9	194.5
	mouse 4	126.6	156.6
	mouse 5	118.7	88.7
	mouse 6	77.2	106.6
	mouse 7	115.2	216.7
	mouse 8	223.2	156.6
	mouse 9	137.3	219.6
	mouse 10	52.2	153.1
	mouse 11	109.4	173.1
	mouse 12		121.6

## Sheet: Fig.1j
		Glutamine in Blood
		Vehicle			MSO
		Measurement 1	Measurement 2	Measurement 3	Measurement 1	Measurement 2	Measurement 3
	mouse 1	3198193992	3211941539	6332738774	2730901386	1832423471	2491116898
	mouse 2	3472593840	2941752545	3175852909	2684930766	1859377387	1545098185
	mouse 3	3000789836	2800440772	3750328533	1594360433	1810395433	4557258593
	mouse 4	2966844114	2854631541	3227007917	1874932640	1773355860	1997443499

## Sheet: Fig.1k
		Glutamate in blood
		Vehicle			MSO
		Measurement 1	Measurement 2	Measurement 3	Measurement 1	Measurement 2	Measurement 3
	mouse 1	2.16903e+08	2.11587e+08	2.21081e+08	2.11883e+08	2.99854e+08	4.21336e+08
	mouse 2	2.17844e+08	2.04757e+08	1.7556e+08	2.1924e+08	2.79882e+08	2.66813e+08
	mouse 3	2.12948e+08	2.46711e+08	2.50272e+08	2.40416e+08	2.69448e+08	4.71101e+08
	mouse 4	2.30463e+08	1.95261e+08	2.07209e+08	2.14307e+08	2.84063e+08	2.99145e+08

## Sheet: Fig.1l
		Glutamine
		Vehicle				MSO
		Mouse 1	Mouse 2	Mouse 3	Mouse 4	Mouse 1	Mouse 2	Mouse 3	Mouse 4
	Liver	13726299504	10928918317	14653589462	15579045555	6326000000	6108000000	9790000000	9190000000
	Brain	18026940373	13053797647	12690160246	13092202888	10435734271	10093169188	7149098792	6673590476
	Muscle	5355901418	6128358982	5462568973	5309415266	2662113934	1981354686	3147570262	2564965011
	Pancreas	6215557224	3765936900	5985059429	5903622333	1041847767	9.36344e+08	3416665544	4180207243
