# Supplementary material for: Hepatic glutamine synthetase controls N5-methylglutamine in homeostasis and cancer
Source: Nat Chem Biol. 2022 Oct 24;19(3):292–300. doi: 10.1038/s41589-022-01154-9 (PMC9974483; doi:10.1038/s41589-022-01154-9)
Supplement: Source Data Fig. 2 — Statistical source data. [file 41589_2022_1154_MOESM4_ESM.xlsx]

## Sheet: Fig.2b
		Glutamine		Glutamate
	pixel	wt/wt	Δ/Δ	wt/wt	Δ/Δ
	1	157.469	80.5544	105.207	113.965
	2	99.5512	50.8885	35.2577	99.4159
	3	51.8043	94.3336	44.9342	116.076
	4	53.95	51.1088	157.203	138.768
	5	54.9876	108.076	64.7179	187.269
	6	21.3542	54.8664	75.6662	119.41
	7	85.6174	74.6009	63.9632	204.978
	8	105.094	77.8931	0	163.037
	9	96.2346	53.6617	34.3781	124.255
	10	136.619	73.6195	107.639	207.714
	11	47.32	59.513	60.778	117.959
	12	94.7915	87.0988	120.173	160.554
	13	124.145	0	0	64.0525
	14	60.7054	77.9525	148.062	98.6518
	15	157.559	36.1312	196.729	136.868
	16	86.9556	45.6579	73.7805	107.06
	17	78.581	42.4562	107.503	116.966
	18	94.9362	34.2405	44.066	85.5357
	19	197.901	91.3791	0	106.843
	20	51.0825	85.1775	65.2572	77.1419
	21	168.565	57.4168	73.5076	159.639
	22	45.0968	50.3122	163.937	121.758
	23	79.8029	86.015	31.4716	163.36
	24	102.403	92.387	49.6015	157.621
	25	110.721	47.7854	149.853	138.896
	26	77.0985	96.8217	65.6158	60.0713
	27	60.8864	91.2932	116.333	148.808
	28	95.0498	58.9614	93.4568	154.61
	29	63.8083	98.0412	0	207.065
	30	55.2062	38.0583	74.7465	186.953
	31	104.488	62.2554	58.6938	174.152
	32	55.9038	73.6171	0	114.983
	33	109.564	75.562	66.4026	173.391
	34	52.5406	32.8169	96.3245	135.45
	35	86.492	74.3651	107.243	96.977
	36	45.1275	79.4796	75.9894	206.899
	37	104.911	72.7194	106.784	124.229
	38	49.122	72.0598	80.4336	346.077
	39	82.2494	41.7122	79.6756	71.9079
	40	104.796	104.811	131.062	168.388
	41	92.7386	72.527	116.183	247.897
	42	93.2622	51.7778	94.1404	205.821
	43	36.3924	26.8809	202.656	94.9608
	44	92.6923	94.707	63.0876	165.407
	45	117.639	104.273	203.756	75.3922
	46	70.9352	26.0991	66.9337	76.8474
	47	34.3675	42.1253	76.6747	75.5797
	48	80.4969	54.3664	91.3785	116.123
	49	92.9293	65.9043	69.1666	134.373
	50	56.6543	59.6428	167.741	118.987
	51	121.788	62.9773	58.3356	186.095
	52	107.477	36.435	62.1211	98.4301
	53	62.785	63.2895	79.2552	230.411
	54	40.7512	41.2204	29.8598	80.5236
	55	59.1869	81.2024	41.1902	149.838
	56	82.6475	55.1611	63.7592	187.576
	57	85.7448	101.183	186.532	157.222
	58	140.463	65.7057	166.312	136.043
	59	90.6833	59.456	47.3745	90.5996
	60	82.7158	23.8073	121.648	78.378
	61	38.5008	51.8626	49.5437	123.482
	62	68.2409	75.3732	46.4352	172.186
	63	47.073	97.1549	136.94	129.54
	64	26.545	42.2065	54.5825	70.2351
	65	71.0153	65.7468	129.906	82.9661
	66	33.5085	23.2099	36.3482	102.664
	67	41.5592	139.234	152.199	118.051
	68	106.544	64.7991	52.6734	73.6932
	69	116.853	55.2017	59.3165	111.83
	70	45.9888	43.6583	47.905	108.337
	71	87.7553	126.741	42.9519	244.951
	72	0	94.8748	117.332	242.288
	73	159.016	87.4023	187.399	219.561
	74	95.7156	69.924	66.0494	134.178
	75	38.7937	118.585	23.4379	140.167
	76	76.6687	87.3275	165.096	226.695
	77	89.0221	57.9823	110.011	258.377
	78	144.558	39.8452	87.3771	201.516
	79	60.1621	66.9615	0	166.587
	80	81.0507	104.619	55.3002	200.869
	81	78.1493	82.0412	96.3485	127.079
	82	30.5335	72.8064	69.1145	73.1686
	83	77.2029	50.0226	162.438	138.488
	84	50.9447	44.3225	71.2398	224.709
	85	40.0879	28.6521	44.8653	150.885
	86	91.8718	109.9	60.9927	214.747
	87	55.6559	44.8907	47.5558	135.648
	88	38.7307	29.9679	26.9882	144.895
	89	99.8129	44.8578	93.6516	79.9446
	90	44.9193	57.9319	71.8709	149.357
	91	68.415	74.8116	84.77	173.712
	92	87.4411	71.7176	75.5491	118.721
	93	65.5924	66.5172	0	187.322
	94	19.0989	0	90.3218	128.014
	95	118.608	89.6623	0	212.234
	96	60.0141	89.698	59.6672	233.054
	97	156.874	95.4967	116.521	154.323
	98	49.8763	78.5207	126.23	255.469
	99	90.8106	93.2257	106.102	214.679
	100	84.6037	76.7074	101.997	190.249
	101	58.2105	70.4087	61.2904	202.643
	102	76.6988	48.5029	122.988	102.244
	103	93.4141	83.9638	77.7972	113.126
	104	47.3946	135.278	84.7357	244.867
	105	30.2819	91.7698	33.0349	137.765
	106	59.4525	39.2748	62.2368	145.39
	107	65.3508	95.3982	71.6751	79.4985
	108	94.8645	48.6651	105.74	142.751
	109	161.13	24.3841	57.8937	214.794
	110	127.663	59.5893	94.6715	281.004
	111	61.8618	64.6307	109.448	171.126
	112	112.275	56.372	30.0964	239.334
	113	67.8748	51.0388	0	110.924
	114	63.4969	83.7019	40.582	149.064
	115	125.788	108.571	108.1	150.814
	116	83.1183	22.1694	37.065	139.49
	117	72.317	70.3932	72.224	200.314
	118	47.4373	63.9856	61.4427	77.2845
	119	88.4314	88.8293	49.4455	298.625
	120	94.5487	26.0695	102.829	151.766
	121	31.8318	81.85	72.8139	164.845
	122	89.1158	54.3291	135.725	152.652
	123	98.2027	77.5606	64.6327	216.308
	124	66.3512	62.8843	198	229.136
	125	76.6143	64.0935	33.4022	226.499
	126	58.243	75.1499	52.5952	101.115
	127	101.951	64.1891	75.9637	98.1791
	128	33.0686	40.2826	81.8193	165.973
	129	78.8682	122.073	116.8	76.0657
	130	82.0601	20.7144	50.3302	176.935
	131	70.0687	59.738	73.662	245.669
	132	44.4545	68.4818	103.347	229.506
	133	110.043	39.352	47.0543	160.061
	134	49.4125	55.0772	64.3423	147.487
	135	88.4351	50.544	58.16	203.032
	136	59.9298	77.5822	43.4391	152.798
	137	36.1072	20.0855	33.3019	145.869
	138	69.7241	74.6835	0	105.11
	139	267.979	73.8545	0	218.246
	140	100.861	35.4451	47.0315	75.0601
	141	42.0683	16.2785	119.691	73.7362
	142	181.681	40.4875	131.736	159.127
	143	24.1379	39.7952	0	106.121
	144	113.562	69.658	44.4454	57.3073
	145	106.345	46.1689	46.8087	169.671
	146	80.7557	73.4602	126.455	123.812
	147	63.0226	108.91	48.2901	80.7542
	148	101.439	73.1557	29.2023	161.649
	149	43.6951	95.5422	26.7761	155.473
	150	32.1876	67.6954	73.7288	140.532
	151	57.5198	110.139	0	209.719
	152	0	62.7782	39.1698	236.777
	153	28.1614	79.2027	64.6455	120.826
	154	43.2866	85.6576	31.5464	143.495
	155	37.3724	66.8747	77.9945	117.715
	156	51.8023	59.3231	0	221.893
	157	107.635	52.7082	88.2013	130.516
	158	90.0246	14.7081	86.1222	99.3271
	159	129.251	57.2471	168.447	143.236
	160	53.717	29.5899	127.675	52.2873
	161	86.2914	78.8813	31.5119	153.844
	162	55.0757	49.4846	44.4742	84.9539
	163	46.4065	32.455	45.1728	183.648
	164	60.8607	75.9523	104.27	185.108
	165	79.5683	45.6472	93.3602	117.902
	166	42.5846	15.2357	77.6498	144.291
	167	49.8549	47.0878	0	110.383
	168	17.2207	41.9519	43.7959	64.637
	169	99.9699	40.5627	58.9793	140.945
	170	80.7805	48.1381	66.1631	231.387
	171	73.3681	81.1171	39.3838	109.396
	172	69.7419	40.9119	121.042	121.642
	173	173.166	37.3189	135.016	147.136
	174	57.6491	80.7983	64.9299	159.989
	175	83.7643	52.0315	92.3117	250.148
	176	87.1127	61.9164	71.9026	274.909
	177	48.909	94.3131	80.1986	219.348
	178	174.912	71.6172	113.323	143.076
	179	87.289	120.998	75.8268	292.14
	180	90.4912	48.5262	84.8168	149.173
	181	74.2653	67.9706	31.9066	258.259
	182	36.7096	47.108	63.7783	90.047
	183	36.8444	99.0525	26.7092	140.434
	184	56.8346	127.505	45.2619	119.525
	185	64.4993	103.483	73.9902	241.954
	186	40.4846	31.6724	51.2973	128.088
	187	158.308	49.381	54.2545	59.9027
	188	103.819	46.255	55.28	163.623
	189	57.1368	0	78.423	202.917
	190	38.6879	61.0267	62.4738	124.995
	191	60.9601	57.6769	83.1595	98.9945
	192	100.591	73.6671	121.668	138.16
	193	98.3601	34.2834	63.2783	91.2381
	194	110.03	35.7376	136.386	94.0006
	195	122.252	26.3487	123.657	72.7928
	196	66.891	68.2051	101.706	170.441
	197	112.937	66.258	91.1981	141.78
	198	73.3848	0	76.6522	92.0373
	199	167.852	37.1809	172.293	94.8113
	200	105.307	62.222	31.3414	129.629
	201	75.6735	57.4483	63.7006	187.364
	202	28.8439	50.5673	50.2443	90.8889
	203	51.7684	92.608	41.4147	63.7174
	204	31.3711	55.6648	69.7136	158.656
	205	109.353	69.113	74.9212	146.42
	206	47.5654	121.172	0	141.813
	207	53.0477	54.5644	80.6173	181.706
	208	35.6504	97.446	66.6455	132.7
	209	30.2778	66.3088	33.7794	118.56
	210	50.5439	58.9987	31.522	179.181
	211	33.8542	63.27	17.5709	145.27
	212	51.3457	51.6892	0	133.55
	213	125.76	15.111	102.962	188.771
	214	61.9018	31.9335	40.4325	109.367
	215	25.5095	40.5479	60.6313	126.532
	216	151.006	64.0403	152.501	129.849
	217	57.78	42.0001	110.829	153.196
	218	53.1948	34.5491	0	188.567
	219	51.2417	46.0056	49.9764	130.142
	220	50.3788	73.851	0	64.3696
	221	45.3362	55.385	52.2053	124.971
	222	91.0933	40.4815	102.343	83.3799
	223	63.0419	87.0941	85.7643	179.807
	224	25.8703	54.767	21.8857	188.684
	225	59.3725	42.8289	100.273	120.7
	226	49.3224	0	38.272	74.2203
	227	56.6469	77.7177	85.3583	64.5375
	228	34.9932	56.8558	24.1332	148.335
	229	0	0	54.9517	122.365
	230	76.6217	53.3962	39.9765	91.0448
	231	63.7594	31.451	157.607	100.843
	232	31.6578	43.1697	0	178.566
	233	159.563	54.0081	79.7814	44.0423
	234	101.899	89.0179	0	198.699
	235	74.7416	65.7096	48.4647	164.075
	236	144.434	22.5291	100.794	126.361
	237	72.8288	63.7845	122.246	176.504
	238	73.1938	79.2839	96.8947	112.524
	239	84.3558	108.369	49.0507	129.395
	240	97.2284	84.1381	98.1752	132.23
	241	36.4304	64.6911	36.119	142.686
	242	130.811	42.2911	46.5349	193.896
	243	91.3439	75.2716	52.7765	107.882
	244	46.2474	69.8199	113.545	170.306
	245	41.6925	72.6577	52.1396	180.75
	246	44.7332	34.5989	138.544	107.641
	247	103.331	78.9194	86.904	107.193
	248	37.6213	34.9529	89.9595	189.24
	249	48.0752	38.5903	38.9799	91.3511
	250	75.4345	28.4648	38.4328	120.73
	251	27.0097	66.8933	60.3108	104.496
	252	43.8216	0	45.1659	170.322
	253	68.1154	37.7647	95.3943	85.4136
	254	58.7976	44.1014	79.5553	75.3992
	255	40.6483	39.9958	43.5009	70.9757
	256	17.7061	39.1403	97.4928	127.7
	257	73.5516	54.1095	73.5516	128.407
	258	201.496	89.1103	126.429	53.5377
	259	77.4697	46.7914	113.578	86.4932
	260	79.4677	15.928	55.9612	66.2949
	261	89.2171	53.1878	71.4608	48.791
	262	201.79	30.8191	135.746	126.526
	263	73.3705	47.1522	60.5422	93.7947
	264	24.3957	57.1795	61.8558	106.968
	265	58.2953	0	28.7755	145.802
	266	50.5304	67.2489	54.5407	119.34
	267	84.9574	51.09	0	108.668
	268	49.5052	83.472	42.378	95.7776
	269	88.5255	59.7197	85.3117	139.022
	270	30.8203	74.9933	66.8088	180.666
	271	39.5262	96.9301	65.2247	137.266
	272	80.8603	102.481	73.9177	170.015
	273	74.5788	108.781	77.2779	316.404
	274	96.8082	98.7271	102.14	151.381
	275	96.7303	56.6495	90.2376	229.829
	276	80.6736	34.7317	56.0149	142.786
	277	77.4756	103.359	69.3644	226.894
	278	86.2254	45.7206	78.5851	101.689
	279	63.8524	44.7327	121.811	91.9767
	280	56.3081	48.6918	53.2808	143.04
	281	0	79.0321	0	160.247
	282	67.5999	24.8565	0	99.4262
	283	0	89.8511	0	112.333
	284	43.3293	45.4646	152.238	134.99
	285	54.9579	65.5418	47.5311	226.504
	286	167.465	52.4701	149.837	140.888
	287	358.164	78.9071	111.288	142.033
	288	139.92	27.3338	0	174.242
	289	93.4026	113.565	58.4008	192.443
	290	152.32	45.2894	155.274	199.874
	291	143.407	48.6111	97.5213	114.64
	292	37.4181	47.3865	45.2996	87.2246
	293	70.6877	64.5085	66.9105	47.8287
	294	145.669	69.796	122.248	48.1252
	295	64.2912	11.4052	0	104.727
	296	52.1851	62.8483	108.334	122.408
	297	184.121	53.8251	63.3823	77.698
	298	122.436	71.9703	68.6933	126.943
	299	138.439	36.8703	90.8278	143.646
	300	97.6659	24.6313	20.1655	124.611
	301	38.2786	94.9921	29.3393	97.5441
	302	48.1536	80.1401	78.9776	143.81
	303	67.9119	69.9291	129.144	221.941
	304	86.0869	79.6199	0	136.857
	305	71.0115	55.3081	0	93.8229
	306	101.591	29.1147	119.269	64.0524
	307	56.0421	74.9711	0	85.7141
	308	44.1058	81.1988	32.968	106.594
	309	81.2948	85.3369	45.8379	112.68
	310	44.498	43.1705	103.526	88.3334
	311	38.1065	73.6365	56.988	207.566
	312	89.575	59.7655	33.8692	81.2864
	313	75.8431	59.3039	46.1441	104.322
	314	95.6983	52.8784	0	113.943
	315	46.1292	66.4182	101.239	133.084
	316	68.0533	50.4211	45.6266	137.257
	317	30.3102	59.1594	36.5479	180.976
	318	50.0862	55.0274	36.6484	94.2561
	319	80.2016	105.505	90.4203	42.3195
	320	175.838	66.4182	0	110.697
	321	40.727	60.9997	76.9645	139.511
	322	82.814	39.7839	0	128.296
	323	61.0475	97.1968	19.8888	99.5531
	324	62.6143	66.5423	45.4533	56.7383
	325	93.9755	30.7234	44.0583	108.077
	326	54.6199	58.1235	71.1197	145.379
	327	106.791	70.459	78.6726	134.077
	328	123.481	70.9191	76.0753	136.783
	329	138.542	46.7154	50.7529	171.842
	330	77.3684	28.8733	57.6603	58.9805
	331	69.9092	25.5607	69.9092	67.8107
	332	61.6533	36.8451	42.6043	33.9515
	333	81.8614	0	80.0573	104.191
	334	86.4937	53.3781	64.2189	51.4282
	335	51.0356	36.9266	98.2129	173.62
	336	73.6829	64.6696	33.4922	162.135
	337	55.5126	27.9997	77.5983	117.249
	338	82.9003	59.8177	89.9183	129.952
	339	34.3257	37.8556	75.4679	93.666
	340	58.2088	52.7397	17.3902	92.4572
	341	63.1853	79.9713	70.9198	187.598
	342	97.3427	54.0523	148.571	74.1895
	343	105.058	40.8862	42.6483	96.3208
	344	33.5743	47.7347	74.4297	54.1916
	345	86.7725	82.4764	0	85.6567
	346	108.789	57.6378	66.0047	111.949
	347	58.3784	54.4845	126.752	133.184
	348	88.1625	46.8114	115.969	134.252
	349	55.0912	80.5521	115.812	153.521
	350	42.2912	107.038	59.3367	216.429
	351	137.138	14.8732	0	76.3977
	352	165.868	51.8782	60.8325	80.0468
	353	54.8526	83.1616	113.03	135.606
	354	138.209	48.5124	75.1666	52.8246
	355	51.214	60.848	66.7508	83.1846
	356	50.6332	64.1497	66.7927	120.417
	357	53.695	105.205	68.1716	73.6087
	358	42.038	55.0968	27.0911	130.929
	359	83.7795	37.3264	33.2187	152.373
	360	62.6112	41.0668	38.8762	153.253
	361	61.6373	45.5199	92.3851	114.58
	362	30.638	38.0844	79.0003	144.488
	363	12.603	62.8312	22.9388	131.822
	364	57.0711	59.7729	76.7993	150.584
	365	110.588	82.4494	58.4298	258.052
	366	103.601	75.9109	120.933	131.146
	367	79.5593	62.3522	57.602	256.107
	368	96.2575	37.7386	177.529	138.301
	369	67.0739	40.3791	0	45.8745
	370	77.695	33.7679	214.393	180.945
	371	0	57.807	119.564	52.8186
	372	57.1684	79.2924	76.2246	37.3308
	373	71.8897	27.0322	55.441	88.3635
	374	0	39.1215	147.28	145.99
	375	138.299	67.6146	0	54.3456
	376	118.951	40.6818	115.346	66.0342
	377	74.9729	68.0886	59.8268	93.7711
	378	73.1136	79.702	0	140.772
	379	68.8445	31.9303	24.5805	84.3733
	380	88.202	72.3955	0	102.661
	381	96.0307	73.0123	60.2766	86.573
	382	139.985	65.984	82.3747	96.9309
	383	79.7271	89.4723	176.487	97.8055
	384	84.7227	30.4594	36.9387	113.155
	385	73.1542	28.7472	111.473	61.572
	386	176.777	56.693	129.485	76.7969
	387	134.857	40.3665	66.5509	96.0822
	388	161.57	62.8045	166.088	185.312
	389	178.202	37.1799	82.686	88.1721
	390	155.535	30.1291	37.4783	137.956
	391	148.612	56.3478	152.538	138.378
	392	133.611	62.2772	129.245	110.808
	393	102.001	44.8576	189.814	155.608
	394	158.537	59.1755	49.4944	193.181
	395	117.339	51.9895	37.9676	124.54
	396	163.167	49.1381	85.6519	108.772
	397	126.612	58.1871	77.5249	194.226
	398	48.8867	47.9751	78.1425	91.8846
	399	101.21	46.594	84.8102	106.144
	400	44.4688	79.9931	72.0321	91.6104
	401	70.2033	63.595	100.186	133.084
	402	22.619	48.2646	99.303	61.2657
	403	32.797	47.6529	68.2714	135.93
	404	87.6818	31.5616	29.7523	124.785
	405	140.601	39.6485	40.6846	52.3926
	406	90.3664	62.0536	46.7495	104.178
	407	60.9392	108.269	74.2736	287.336
	408	81.9634	68.345	46.0145	238.442
	409	107.42	72.6539	205.242	215.354
	410	56.2453	55.4945	74.703	212.729
	411	68.1402	22.6527	121.138	114.992
	412	71.3563	26.3529	0	150.024
	413	75.2041	23.4204	29.355	227.189
	414	99.4587	62.0076	30.4706	157.838
	415	61.057	33.4806	48.6637	95.3967
	416	47.4858	21.3728	0	100.88
	417	103.203	32.6026	48.6322	69.9
	418	62.4098	56.4008	78.0836	122.972
	419	57.5861	20.1889	30.2031	45.6539
	420	63.1592	41.5668	60.997	51.3529
	421	57.1488	25.9355	71.2625	155.754
	422	62.0053	35.8899	57.6482	59.9326
	423	159.577	53.5418	44.146	132.311
	424	121.716	0	0	151.16
	425	69.9877	0	83.8803	83.0076
	426	264.17	42.7167	242.494	171.872
	427	27.9851	41.892	45.3379	41.493
	428	62.8951	30.55	0	79.8042
	429	25.1922	50.6077	0	145.146
	430	110.956	78.5722	41.6338	89.1655
	431	47.1011	71.864	71.31	151.635
	432	111.397	33.4152	72.1694	60.3629
	433	66.5862	94.2378	107.996	160.469
	434	103.136	38.7112	56.319	91.3643
	435	121.206	52.2242	76.6002	158.994
	436	50.6521	47.4225	68.7421	111.834
	437	61.737	36.5608	99.0989	69.7979
	438	65.4908	58.8381	41.669	75.7522
	439	92.863	86.2159	73.2765	124.715
	440	80.721	17.3987	63.6471	107.176
	441	76.9168	72.4641	104.339	121.169
	442	89.4826	95.6954	60.9399	103.454
	443	30.4364	66.4354	47.075	109.915
	444	69.5015	70.3283	69.0188	143.724
	445	84.7559	72.3231	67.4516	190.332
	446	41.7619	96.7468	97.9887	188.2
	447	100.879	45.2685	105.286	115.209
	448	70.4787	37.6821	152.574	112.641
	449	59.2236	126.724	113.823	106.137
	450	60.207	128.118	94.2567	168.826
	451	56.3338	57.9693	93.8897	103.235
	452	40.8368	62.6824	130.105	143.226
	453	50.2885	67.189	132.985	113.495
	454	197.538	21.3315	59.0155	92.4367
	455	67.2624	33.0767	54.138	55.319
	456	73.6737	20.0647	81.5822	139.905
	457	125.854	42.4049	135.943	143.012
	458	58.5276	45.5667	173.911	95.5452
	459	190.502	14.8168	114.03	51.301
	460	70.257	23.5116	72.1833	31.7134
	461	75.6956	39.7805	45.703	47.1782
	462	50.3389	29.7871	70.3838	63.1597
	463	82.1298	31.0864	53.936	107.647
	464	52.0001	41.2042	49.9328	63.1581
	465	87.3919	33.7384	98.4143	122.56
	466	84.2481	41.1352	107.539	73.225
	467	126.957	34.5951	81.6077	55.0285
	468	58.0334	35.9893	68.559	142.908
	469	57.2823	24.3648	86.9755	72.8964
	470	82.0482	94.8101	80.7376	170.558
	471	31.8065	40.7075	59.0894	91.4776
	472	90.4008	25.8674	35.1925	66.2746
	473	63.3689	38.7664	45.3752	119.436
	474	24.4003	61.8485	34.0296	100.567
	475	73.5672	50.8344	137.518	129.334
	476	96.8268	53.2976	117.162	62.5783
	477	44.1965	58.795	83.2199	144.936
	478	177.509	51.5421	148.839	68.3809
	479	77.3951	87.7568	84.6059	73.8178
	480	63.048	33.7069	60.0457	148.481
	481	48.7602	38.9645	53.8545	97.3198
	482	42.5499	92.206	25.1703	182.711
	483	46.7033	54.5228	60.2623	239.473
	484	56.6119	44.5729	0	195.451
	485	110.049	34.1761	62.1452	85.3415
	486	0	59.7742	0	144.231
	487	52.4362	0	39.0922	58.7394
	488	38.9157	48.4321	58.0248	81.6287
	489	100.746	76.4019	60.5791	60.8625
	490	39.3478	35.3925	0	108.608
	491	52.2187	41.444	37.4428	127.134
	492	64.8098	60.6776	84.9649	195.174
	493	53.8575	24.6059	45.1238	114.535
	494	95.0059	60.4256	61.3511	150.334
	495	91.8047	70.686	82.1677	109.115
	496	119.496	25.8339	58.7213	107.691
	497	49.6031	38.4752	23.0329	97.2706
	498	75.9649	37.3064	35.2739	82.9032
	499	111.258	62.0113	0	200.398
	500	92.4611	44.0622	74.5261	102.605
	501	123.478	64.188	123.714	58.5047
	502	263.709	81.4773	238.862	105.441
	503	214.366	0	98.3597	106.644
	504	150.368	34.8436	55.5134	79.1287
	505	134.571	60.4504	96.0921	74.0653
	506	135.054	56.2854	45.7886	83.5922
	507	109.42	24.0729	168.424	81.1984
	508	63.9567	43.7523	49.4498	45.8357
	509	56.7923	66.34	135.947	29.6676
	510	64.5185	58.6795	70.1325	127.139
	511	199.908	75.8106	96.9249	79.0535
	512	104.423	25.3362	64.5216	81.5956
	513	87.4114	93.2198	83.5361	138.649
	514	88.707	79.4754	29.9497	69.9298
	515	85.0835	90.2115	96.338	73.4127
	516	79.9584	69.7326	28.3835	173.075
	517	52.5412	46.9382	36.8288	159.421
	518	0	22.6608	32.2161	132.091
	519	41.1872	61.5532	28.6876	34.661
	520	85.9594	117.774	0	140.874
	521	45.6405	41.5703	61.1553	117.782
	522	57.9974	21.6019	0	91.0269
	523	151.991	73.8227	0	156.171
	524	82.619	25.5402	30.691	112.982
	525	72.5571	63.0725	41.6531	22.0088
	526	90.8212	44.6516	74.8587	57.9154
	527	125.402	49.5791	0	146.173
	528	55.5386	25.8714	27.6578	88.2843
	529	81.6906	36.6578	37.6718	66.8988
	530	57.8995	39.5553	54.4071	120.407
	531	21.3065	54.2474	28.4087	156.232
	532	40.1567	44.9121	54.719	139.644
	533	36.8438	41.0493	39.5729	115.198
	534	60.2489	72.7353	37.0763	186.434
	535	61.6106	33.6074	0	68.441
	536	131.262	29.1804	75.3747	65.641
	537	45.9295	22.0502	65.1649	81.0218
	538	100.429	32.8842	22.5965	80.0039
	539	96.2328	26.2689	91.0438	140.624
	540	46.9218	77.691	31.2812	187.578
	541	38.3877	221.401	0	397.387
	542	0	79.2184	75.4816	138.065
	543	60.0047	69.7749	95.65	232.773
	544	41.9971	49.8564	81.6329	81.5729
	545	41.2067	46.193	193.994	142.464
	546	81.9276	67.7183	60.7675	111.61
	547	27.9922	18.4221	50.4605	155.906
	548	51.2339	72.9788	96.514	236.837
	549	95.6426	40.3508	75.7984	35.8674
	550	120.831	45.792	82.011	149.184
	551	49.1027	26.0566	45.2785	138.969
	552	105.259	85.102	87.4207	125.413
	553	94.7066	27.1303	63.7478	111.564
	554	45.607	0	64.9398	59.7317
	555	88.3601	29.2789	114.651	40.7997
	556	74.1862	33.3731	43.1315	52.1926
	557	44.4548	50.6047	54.659	114.615
	558	79.8785	94.708	27.0556	225.97
	559	83.1023	73.9149	88.5497	55.8177
	560	88.6425	53.9545	65.785	68.6694
	561	148.293	68.6795	149.188	58.3305
	562	104.314	50.8441	93.4942	84.4794
	563	96.0457	60.0974	95.5531	104.1
	564	81.8111	39.4181	79.1565	127.987
	565	122.846	50.636	112.163	96.4982
	566	76.0459	31.3344	35.2247	88.2621
	567	65.7798	68.258	46.2586	32.3088
	568	57.183	52.1637	27.6886	54.1615
	569	51.0128	18.6087	74.3329	84.6352
	570	55.5226	59.9077	134.6	112.597
	571	132.862	60.6815	86.405	122.182
	572	78.6687	79.0312	70.2997	127.874
	573	63.1399	33.5965	54.5937	70.1144
	574	86.2435	61.7954	56.9428	95.5685
	575	52.2538	0	61.207	105.046
	576	145.557	97.6569	99.8586	202.091
	577	40.1128	70.7801	115.692	126.471
	578	58.6794	47.5106	100.21	86.7002
	579	40.2621	20.0788	0	103.974
	580	24.7317	25.8269	26.0333	115.129
	581	115.89	76.9373	65.4016	187.823
	582	56.6722	95.1109	117.789	124.058
	583	71.0189	58.6844	36.9386	109.218
	584	44.4224	69.4088	35.9263	152.855
	585	37.3553	33.6724	45.4215	63.0915
	586	69.0818	49.9734	68.639	78.7459
	587	52.2234	139.837	69.6312	107.887
	588	60.2272	16.7685	36.3362	48.6288
	589	37.8657	43.7216	108.969	97.0383
	590	83.2038	83.5845	121.224	147.041
	591	130.827	22.2673	53.0499	98.0118
	592	129.166	91.384	107.176	105.404
	593	77.6595	89.5354	129.195	110.853
	594	122.647	44.7579	109.18	109.01
	595	65.3862	35.3137	83.5627	140.983
	596	84.3492	73.4357	172.046	127.649
	597	58.0846	63.9144	117.63	106.934
	598	80.3354	47.4866	54.4585	111.282
	599	83.5459	104.374	71.2079	234.076
	600	67.7234	0	81.0928	89.2788
	601	214.534	54.5209	104.386	32.8164
	602	88.9147	60.7082	62.12	37.1608
	603	0	47.4592	57.4861	75.4983
	604	79.0211	49.1395	0	90.4516
	605	34.7532	94.9109	52.4224	115.888
	606	97.2245	29.6799	86.2089	79.1464
	607	38.5665	42.2013	25.113	72.2207
	608	53.4888	64.1653	78.974	130.027
	609	77.501	17.6254	54.154	25.7853
	610	44.9997	36.6136	41.5382	137.658
	611	66.4381	45.4419	0	54.2651
	612	0	30.0191	64.2188	82.4622
	613	139.127	59.6916	64.4542	149.417
	614	145.164	47.0266	113.326	110.099
	615	109.855	21.0248	64.0823	80.1348
	616	166.666	81.5216	82.8414	148.818
	617	57.3276	29.4155	113.337	116.65
	618	44.5517	21.4863	0	63.4359
	619	194.542	21.7617	85.1122	95.7215
	620	157.34	53.1301	60.8338	110.67
	621	62.2064	50.636	43.0069	116.758
	622	78.6802	51.7947	125.793	93.3331
	623	133.187	29.6004	64.1129	88.4828
	624	92.6163	44.064	76.1076	194.334
	625	117.881	48.3952	136.527	123.761
	626	122.262	21.7921	44.3857	126.331
	627	138.007	52.2227	65.86	79.7379
	628	132.363	39.5043	114.847	140.024
	629	112.386	67.0055	33.9162	48.2383
	630	120.499	63.5506	79.7932	43.1018
	631	87.5271	56.6866	100.899	199.262
	632	46.1209	53.3971	27.3309	106.009
	633	77.9867	56.2269	102.766	155.275
	634	37.9115	79.3371	0	167.106
	635	52.0693	56.7916	96.1279	174.521
	636	81.1569	57.8192	35.7588	138.385
	637	55.3657	24.7359	20.3008	69.511
	638	141.702	74.8294	0	150.6
	639	26.1727	50.6099	0	131.829
	640	47.9901	36.9965	55.7546	139.62
	641	130.696	62.4757	0	180.4
	642	53.5428	47.8785	51.5597	110.423
	643	97.8119	59.6637	33.4508	75.826
	644	118.622	72.2006	68.2511	121.206
	645	0	48.1834	0	84.926
	646	78.5772	54.6364	66.4033	184.843
	647	54.5621	99.1135	77.8166	138.405
	648	65.2347	32.5782	67.6508	41.5793
	649	0	53.216	49.0468	82.4693
	650	66.0295	31.0218	42.3541	104.032
	651	62.0673	19.1732	56.1128	134.475
	652	58.1934	81.1144	94.127	121.052
	653	54.8494	35.7052	141.316	83.7757
	654	92.4153	32.6064	36.1838	54.5571
	655	83.287	74.1374	24.7133	138.822
	656	124.856	66.4381	27.4507	99.9411
	657	99.1788	49.4971	54.1615	66.3913
	658	120.599	50.522	49.2061	60.913
	659	97.2705	39.3458	29.1401	52.4611
	660	135.031	44.7047	101.242	46.2462
	661	61.1293	48.409	104.619	57.3119
	662	63.7045	15.7632	57.459	96.4141
	663	74.6029	53.4307	0	42.4615
	664	81.1696	23.8701	131.998	81.0684
	665	89.7919	36.2009	74.5261	94.7962
	666	92.2182	58.3715	100.141	77.1985
	667	50.6539	125.068	72.1175	175.632
	668	80.8526	89.8491	129.509	197.989
	669	63.3108	17.6381	72.2911	130.796
	670	69.3348	26.631	93.3865	132.291
	671	74.0802	40.9719	56.2361	47.565
	672	66.5803	79.3107	35.6925	116.294
	673	82.2033	66.978	0	177.177
	674	63.688	16.6177	55.9755	74.8319
	675	89.5623	20.9474	57.6804	49.3083
	676	35.8893	56.624	31.1492	67.5514
	677	128.791	38.7217	84.1659	83.49
	678	60.6044	62.2244	56.4723	93.3709
	679	90.403	40.9878	98.6656	71.5775
	680	80.1303	41.1788	71.227	89.6995
	681	96.5909	51.7311	157.886	75.5438
	682	116.824	49.206	34.2593	135.489
	683	74.7577	0	0	122.404
	684	110.754	27.9081	61.3749	141.563
	685	55.3962	26.4205	35.1888	79.8996
	686	90.416	68.33	70.7938	313.263
	687	132.621	21.9185	0	54.6375
	688	68.3204	46.6989	49.0895	103.466
	689	92.4848	58.255	80.438	166.667
	690	74.9673	51.9012	83.1698	84.9527
	691	92.3531	62.3787	0	102.394
	692	43.244	29.4981	65.9549	157.783
	693	72.7492	54.1945	67.7162	117.695
	694	144.825	50.4007	134.261	129.307
	695	20.3733	53.4734	88.6185	76.0738
	696	80.3924	41.7788	85.1508	132.145
	697	89.9832	48.2771	76.9421	117.618
	698	76.1768	44.9038	61.3437	138.713
	699	76.0431	50.4212	88.9828	133.13
	700	73.3482	71.7517	43.4298	128.036
	701	45.7271	55.6261	45.5873	92.4885
	702	34.5911	47.8425	55.0482	105.08
	703	91.3348	71.1197	88.8228	131.224
	704	34.7664	65.8865	71.8353	167.619
	705	51.8349	39.3423	72.6127	134.301
	706	110.281	114.548	104.266	272.259
	707	110.65	53.733	138.673	205.123
	708	176.042	62.6622	162.728	62.8407
	709	139.559	80.7216	80.3522	132.218
	710	109.738	86.1093	86.7594	168.322
	711	36.0563	49.5293	123.405	84.9424
	712	87.5146	57.065	160.821	101.34
	713	55.9302	29.3511	108.674	148.553
	714	86.3413	62.5619	75.5221	80.228
	715	57.3765	31.647	86.1995	117.256
	716	52.7106	25.2659	84.1686	59.8895
	717	32.3122	24.1097	116.987	49.9835
	718	137.521	52.513	40.2929	97.2463
	719	32.8189	17.4562	54.0406	51.5823
	720	37.0442	46.6762	104.511	92.446
	721	59.9454	62.4335	33.7084	200.626
	722	26.8815	38.2869	81.9245	174.722
	723	55.5843	60.1376	0	52.7049
	724	116.248	26.1871	73.808	166.613
	725	42.9865	113.884	99.5144	274.662
	726	46.6876	52.8713	58.2154	125.504
	727	85.7907	43.7675	48.8396	115.477
	728	61.0694	81.7681	49.095	166.617
	729	137.604	19.7623	67.7039	111.916
	730	30.6161	18.877	0	101.123
	731	67.9532	58.0664	46.3655	110.94
	732	70.2055	30.7493	36.304	115.916
	733	44.4543	27.1346	70.6984	81.469
	734	60.1006	21.6418	66.2442	121.891
	735	161.089	55.782	0	93.2531
	736	140.874	73.9193	0	171.167
	737	92.9139	34.2372	70.5505	56.0246
	738	31.718	49.6869	61.8956	72.5879
	739	160.181	28.8737	103.494	84.4
	740	79.4635	13.1998	68.5568	99.904
	741	78.2545	81.481	45.0556	80.7924
	742	131.843	52.162	97.8022	113.884
	743	132.173	93.5438	44.5086	55.2759
	744	36.2516	31.2958	53.9435	96.364
	745	56.5462	34.3944	0	53.3183
	746	178.931	39.1377	70.9017	88.1722
	747	144.061	35.5728	46.6256	63.9592
	748	115.379	58.875	48.6676	101.878
	749	94.1058	30.9163	121.71	54.4716
	750	71.3145	56.068	85.4571	142.372
	751	193.882	86.7259	70.1456	145.7
	752	89.8777	83.6789	153.327	164.342
	753	38.5207	43.0501	117.139	82.8714
	754	94.5826	43.0441	72.6459	141.754
	755	57.8285	73.387	41.612	106.061
	756	81.7257	60.3582	41.4494	122.069
	757	137.059	55.8969	0	76.0198
	758	60.0362	29.6152	41.8086	72.6862
	759	61.2189	37.1979	81.1053	133.066
	760	110.911	31.9713	86.0552	120.015
	761	110.15	44.6253	52.1375	201.582
	762	0	39.7512	159.072	80.1046
	763	45.5908	126.82	0	316.663
	764	31.4306	125.21	53.6761	246.487
	765	0	57.5532	68.9182	60.1111
	766	52.2556	18.7353	0	70.1829
	767	62.8764	32.9483	44.9117	91.9924
	768	69.4343	48.2341	81.6207	54.8234
	769	127.079	57.5489	76.1041	27.3292
	770	96.666	31.8669	58.8885	51.9312
	771	25.9619	45.8832	79.5084	75.6377
	772	99.4931	45.4643	100.143	109.896
	773	87.953	37.9365	78.1804	179.472
	774	71.1761	74.0116	111.984	183.121
	775	45.8471	0	22.4633	69.8839
	776	24.1548	44.5415	57.7031	50.5494
	777	72.5985	25.8493	29.2453	43.774
	778	59.4438	39.394	58.3477	32.1686
	779	77.9515	52.1476	52.5696	76.2845
	780	79.7987	39.0823	23.4963	88.0194
	781	88.4562	29.3716	68.5073	121.578
	782	77.2776	19.7338	43.5476	107.38
	783	94.2535	51.6505	75.4028	203.608
	784	226.698	68.1852	0	176.557
	785	29.1989	40.757	60.3725	92.6077
	786	61.5428	60.5348	0	69.4694
	787	0	47.8717	0	88.6287
	788	55.31	38.0025	98.0969	113.42
	789	78.1152	31.2983	104.591	94.2016
	790	57.3265	56.7377	60.4464	157.764
	791	98.9237	41.4097	97.639	105.704
	792	100.275	27.86	98.6224	147.381
	793	33.8775	26.3519	39.8349	84.3887
	794	45.0317	42.8045	39.326	137.925
	795	67.8502	58.2961	41.7022	163.429
	796	35.7824	39.1843	62.6638	32.2633
	797	53.9057	41.8609	80.442	119.381
	798	46.1174	83.7985	63.2593	87.9249
	799	58.2281	61.2643	56.7952	85.3988
	800	106.822	43.4067	49.3907	198.854
	801	78.6143	23.8646	60.413	52.78
	802	63.8606	40.7305	102.564	109.349
	803	55.4614	44.9475	29.7244	91.2976
	804	106.485	46.798	35.495	159.371
	805	37.0856	71.9088	73.2555	158.447
	806	79.1899	27.2926	70.2644	131.947
	807	61.7326	72.0037	58.1991	109.653
	808	54.585	110.43	114.971	305.723
	809	151.665	34.8463	155.941	206.214
	810	87.5022	42.5009	106.604	134.656
	811	147.223	74.7359	46.3406	113.97
	812	115.268	47.2193	78.0783	111.165
	813	111.598	78.9393	95.14	98.713
	814	60.8677	38.8551	67.4788	130.006
	815	87.0168	16.8136	0	155.771
	816	67.6848	128.304	38.8993	211.201
	817	47.6836	78.8475	113.176	57.7538
	818	111.633	23.6202	51.2415	180.128
	819	139.145	27.7005	112.496	109.263
	820	113.946	23.1666	95.1677	134.354
	821	66.8513	101.723	55.3533	377.724
	822	89.7855	108.919	110.213	201.587
	823	113.582	128.647	109.939	266.055
	824	75.8865	126.025	34.7813	120.536
	825	102.673	79.1538	66.902	106.356
	826	48.5162	31.3527	45.7465	124.607
	827	51.4756	40.7706	98.2502	109.71
	828	65.1682	16.3493	0	55.7088
	829	53.6859	65.9545	135.209	248.356
	830	71.3247	37.9042	66.1393	74.0703
	831	46.5379	51.5122	42.376	104.296
	832	57.3266	50.5533	63.6199	177.77
	833	66.5106	84.8747	81.7164	149.869
	834	196.847	71.5138	152.535	85.6509
	835	43.5004	44.6648	89.3395	73.3966
	836	63.2535	86.9357	134.076	77.9787
	837	64.8128	86.106	69.2085	127.441
	838	25.8577	67.1521	71.5614	80.1561
	839	48.8276	32.3368	253.65	87.9841
	840	147.473	112.364	115.619	91.4304
	841	65.1307	76.1915	122.953	97.2658
	842	49.1375	93.5465	83.9073	139.107
	843	78.6012	68.4943	44.1071	102.865
	844	135.906	76.0007	222.474	163.218
	845	99.7549	96.2094	78.798	210.986
	846	48.2588	25.5692	57.4816	100.519
	847	24.3458	68.3656	79.9932	57.798
	848	68.1835	56.3839	60.0851	125.741
	849	47.7511	52.517	35.5663	104.499
	850	63.9388	70.9993	35.2127	311.236
	851	96.3829	76.7902	0	51.7922
	852	66.0883	50.4085	0	121.65
	853	102.391	15.9039	42.9454	76.2925
	854	44.4395	45.6908	18.8184	96.0065
	855	69.5258	98.0785	126.056	53.5126
	856	74.8543	85.7543	0	170.66
	857	151.163	42.1871	65.9486	54.829
	858	136.488	79.401	152.093	80.4719
	859	0	35.4153	53.0576	78.8827
	860	27.4238	34.4799	0	135.197
	861	76.2306	67.2181	63.334	48.9485
	862	68.7257	63.2393	30.8663	84.8926
	863	172.95	62.8737	79.4596	123.51
	864	70.1573	35.04	27.3434	135.976
	865	55.8948	65.687	48.4211	128.37
	866	74.9647	59.9007	69.5597	158.956
	867	29.4423	19.459	46.0662	80.9809
	868	158.131	98.9483	48.6558	86.677
	869	37.9628	76.6012	23.0078	120.025
	870	125.526	66.3213	88.221	154.578
	871	116.674	64.6537	66.1154	90.3874
	872	145.044	19.8663	0	131.788
	873	170.825	52.6375	81.7208	71.3934
	874	116.035	33.3171	161.288	119.578
	875	120.763	52.8408	121.884	101.814
	876	130.912	67.8871	50.2277	150.952
	877	127.707	45.7279	61.5096	62.143
	878	162.6	30.6749	85.2934	174.654
	879	150.632	47.4271	96.3132	186.156
	880	151.394	30.183	57.8896	76.5838
	881	95.1531	25.4767	162.573	56.1471
	882	86.5036	129.053	68.4371	215.877
	883	145.993	104.282	0	194.377
	884	82.7236	139.077	106.688	166.315
	885	148.682	76.8295	66.7162	180.818
	886	41.0535	33.6077	25.2637	146.792
	887	104.45	94.2658	22.7892	137.226
	888	43.9055	34.6861	0	92.7652
	889	97.901	59.7349	96.8776	117.516
	890	168.05	28.7071	0	102.374
	891	94.4713	57.9994	74.9141	175.523
	892	70.902	0	77.3477	43.3162
	893	94.4205	49.8283	0	97.6733
	894	99.74	34.1061	48.5731	133.089
	895	133.387	28.151	59.2829	125.637
	896	41.4881	24.9282	99.3457	43.486
	897	88.3446	53.1963	50.7982	88.995
	898	62.6747	85.8928	49.953	70.0056
	899	48.6159	34.3739	31.2774	91.6638
	900	140.624	74.3111	163.28	177.686
	901	68.1776	21.5399	47.8085	142.62
	902	82.308	53.911	23.8047	65.9325
	903	90.9067	44.9627	77.0112	75.9896
	904	36.5259	107.355	26.5041	249.748
	905	70.0877	42.9267	52.6329	95.14
	906	91.2671	42.9993	0	138.766
	907	70.5814	49.1752	89.3692	134.458
	908	124.868	67.2648	89.1445	129.618
	909	94.7013	61.0964	0	179.413
	910	68.5355	59.4196	102.879	122.842
	911	150.625	82.634	99.4125	164.962
	912	39.6693	65.574	33.1196	132.358
	913	62.3402	53.3344	52.5153	86.9783
	914	45.9248	39.0438	81.2589	70.2671
	915	154.547	82.3704	72.4714	79.794
	916	104.153	31.6422	38.9689	102.51
	917	80.8611	73.3107	112.949	101.368
	918	42.3122	61.1021	88.1765	133.552
	919	109.931	70.7704	51.1047	117.811
	920	46.1262	60.7742	66.1726	65.5812
	921	43.7481	38.2245	110.356	98.5342
	922	40.9966	47.1586	40.8464	89.8908
	923	90.7271	34.034	48.9755	88.6789
	924	84.014	50.2188	58.8573	65.0984
	925	101.6	35.5156	71.4826	140.756
	926	56.3243	94.2715	31.0875	136.119
	927	53.6859	72.5797	96.3092	132.863
	928	67.322	66.9139	0	148.566
	929	0	46.1109	101.376	85.8971
	930	41.0107	29.1692	76.0779	139.24
	931	76.6813	42.9748	34.8659	135.865
	932	67.3057	0	84.436	303.511
	933	135.427	28.4745	72.6616	201.452
	934	137.25	34.7212	175.806	205.872
	935	35.8505	89.7385	47.4883	149.163
	936	67.9347	40.5512	66.5274	79.815
	937	129.576	152.895	133.148	76.9989
	938	76.4498	37.9748	61.5015	87.5403
	939	95.564	35.7173	31.7684	42.1281
	940	26.7259	46.7928	0	65.51
	941	80.1529	33.6275	111.841	50.0502
	942	65.3567	61.9111	112.772	138.018
	943	37.2637	84.4553	60.864	116.424
	944	64.6843	41.2422	113.451	35.8495
	945	113.335	89.0354	151.113	108.597
	946	136.546	131.978	42.014	211.595
	947	96.7933	70.3345	68.3813	122.022
	948	68.8598	47.7782	74.6804	178.136
	949	71.1127	27.5746	0	170.785
	950	122.637	61.8114	46.5885	119.572
	951	66.9935	51.0096	21.6159	130.941
	952	80.5892	14.7239	63.2696	103.356
	953	82.0665	54.6408	35.2163	183.871
	954	44.3323	39.9905	0	101.392
	955	55.3445	0	0	111.349
	956	92.4323	24.0879	101.279	115.087
	957	77.8876	75.3601	57.8193	125.924
	958	62.5226	63.4624	92.1694	37.1998
	959	39.8121	61.5782	98.9679	70.2862
	960	77.7147	17.6507	129.094	133.913
	961	72.0354	49.8109	46.6949	71.3602
	962	137.17	38.7998	107.239	49.3708
	963	81.3959	50.1748	61.047	152.255
	964	29.8326	80.3074	95.3624	31.9924
	965	43.1379	17.4784	59.5005	119.364
	966	55.4494	49.7436	79.0667	81.2713
	967	53.7365	38.6653	0	116.141
	968	127.503	51.8934	114.208	51.7528
	969	49.7723	42.2014	44.0163	86.5063
	970	105.133	62.1029	118.51	109.91
	971	47.7365	61.3059	65.9218	132.251
	972	60.3458	26.6778	87.7097	92.3231
	973	58.0909	75.5474	91.2584	134.444
	974	72.1124	63.2325	61.8107	213.03
	975	70.7211	47.6998	86.8608	98.1697
	976	0	69.829	40.0666	171.525
	977	42.778	52.886	25.1915	232.182
	978	113.231	88.4883	147.955	160.862
	979	72.0265	75.9589	62.1767	128.88
	980	95.0229	39.3381	0	58.6737
	981	51.5561	60.5087	172.735	71.0927
	982	49.832	65.3335	62.29	123.76
	983	96.3261	75.2723	71.5236	162.149
	984	72.9521	51.1479	54.5233	94.7582
	985	61.222	40.706	24.3713	90.0271
	986	138.039	46.9348	37.6166	107.456
	987	60.519	68.5873	78.8371	91.4498
	988	91.6035	53.9958	35.8449	113.42
	989	60.7811	18.5107	0	110.309
	990	0	44.9471	0	144.274
	991	90.2264	94.0774	120.302	127.929
	992	56.5516	56.3112	0	57.1273
	993	52.2141	44.9838	37.9739	75.6546
	994	108.846	35.1556	67.2281	100.943
	995	123.16	40.3618	0	233.317
	996	0	55.6146	0	71.944
	997	41.7186	28.3381	34.6274	121.553
	998	62.9687	67.1044	37.5704	54.4996
	999	46.5603	43.0908	82.191	150.57
	1000	92.5966	56.7536	70.6776	87.8188
	1001	73.7995	36.1778	62.5168	57.0074
	1002	90.7297	44.0783	65.0229	64.0884
	1003	84.8917	56.9674	193.461	62.275
	1004	187.609	53.1748	147.647	123.257
	1005	153.889	30.5679	41.5485	90.9369
	1006	45.5328	56.59	58.7035	103.252
	1007	85.6124	67.217	82.0853	79.7559
	1008	31.6466	49.2404	70.15	142.641
	1009	75.4764	59.7909	53.3246	75.4836
	1010	91.4593	65.4069	62.3278	132.21
	1011	183.203	39.5808	103.329	67.9979
	1012	141.046	43.4555	153.087	105.473
	1013	124.155	87.3887	149.164	75.2764
	1014	120.102	21.8732	50.9523	75.8974
	1015	155.501	47.3664	37.4433	163.639
	1016	93.7958	65.8513	70.8038	301.515
	1017	85.0906	73.2206	88.8666	170.539
	1018	140.867	26.9313	113.637	114.209
	1019	72.231	60.6145	75.1994	105.447
	1020	79.2573	49.3665	57.1692	114.229
	1021	60.7523	54.5345	44.3685	150.091
	1022	87.7759	33.0723	0	41.7418
	1023	88.6319	75.8143	127.039	83.1441
	1024	80.6531	28.4075	52.1806	87.508
	1025	111.995	39.9569	42.0574	188.459
	1026	262.538	61.142	95.9529	133.673
	1027	158.341	65.0065	0	156.213
	1028	197.553	68.2527	0	58.422
	1029	59.2784	29.9167	16.9609	92.8232
	1030	105.904	58.4179	47.2053	59.2501
	1031	107.991	16.742	50.0419	69.9597
	1032	117.04	29.7234	50.4878	109.921
	1033	96.4712	15.7457	40.4399	122.524
	1034	60.9683	54.9532	41.9567	132.559
	1035	89.079	65.7482	54.9117	125.533
	1036	56.1935	84.6937	75.9951	144.714
	1037	20.556	47.2777	0	146.69
	1038	52.8939	76.5122	87.9885	108.209
	1039	132.054	47.6745	98.8899	188.721
	1040	61.3463	46.2207	0	125.935
	1041	73.4551	77.1044	21.1382	101.43
	1042	0	42.4418	0	83.2698
	1043	88.1503	35.769	44.248	137.603
	1044	95.971	72.4015	86.3353	239.321
	1045	76.4959	50.9395	117.487	184.607
	1046	65.7905	113.183	0	116.086
	1047	86.5342	33.8698	48.8142	43.9587
	1048	94.4279	28.4973	0	82.2001
	1049	139.284	13.1693	83.1412	88.7576
	1050	62.0487	41.3727	75.6906	124.405
	1051	130.606	74.9348	0	136.86
	1052	30.8356	25.9272	0	35.1506
	1053	39.5472	80.7216	70.7813	90.7616
	1054	95.8358	58.3481	46.5824	93.5318
	1055	161.389	61.8126	108.871	153.139
	1056	63.0072	69.4917	97.3621	125.154
	1057	46.7213	86.1331	51.9873	62.3439
	1058	38.8261	66.7564	0	64.4045
	1059	25.1113	35.4157	36.5605	126.348
	1060	48.6603	40.889	62.7647	69.169
	1061	73.0644	88.4792	0	179.437
	1062	62.7092	27.4915	31.7726	69.0607
	1063	119.006	71.5985	89.2947	133.65
	1064	49.0211	50.3292	0	126.296
	1065	58.4966	45.2016	0	125.329
	1066	35.7509	66.9208	23.1029	156.77
	1067	79.5025	128.069	67.1244	200.004
	1068	57.1377	91.0239	80.0248	54.5717
	1069	98.8574	52.5769	31.2181	110.879
	1070	56.878	40.7185	77.3618	110.04
	1071	40.3254	61.8901	83.7527	154.567
	1072	141.659	46.3468	100.447	89.6696
	1073	75.0542	64.4441	66.1542	106.323
	1074	109.029	45.7159	115.74	42.1257
	1075	101.96	41.574	62.5717	133.792
	1076	47.9398	44.0315	229.482	68.3053
	1077	69.1202	50.8718	82.7079	76.1477
	1078	57.0156	72.2595	91.4174	75.5389
	1079	0	36.7933	122.694	126.37
	1080	53.9423	73.4976	39.9572	118.053
	1081	59.5508	10.1238	111.529	45.9946
	1082	174.46	33.717	184.487	81.1493
	1083	107.675	27.2389	79.7126	101.154
	1084	84.1643	49.0525	77.2105	121.157
	1085	100.581	53.5722	53.9993	123.114
	1086	83.0829	33.4705	39.1981	104.252
	1087	99.3487	43.1103	42.9284	154.083
	1088	69.4079	15.3902	70.2401	150.862
	1089	69.0175	27.9691	91.7246	124.689
	1090	0	55.1032	59.0809	116.689
	1091	53.3725	43.8521	71.7987	119.299
	1092	63.547	34.3924	35.7362	150.362
	1093	146.57	59.2379	80.2339	168.008
	1094	42.2536	34.2445	56.0028	88.997
	1095	47.0976	40.2103	60.7446	46.1595
	1096	35.7686	29.6018	90.9119	148.855
	1097	96.1352	34.8997	78.8275	122.895
	1098	92.4717	57.6513	77.1739	91.1773
	1099	136.24	52.3812	137.506	109.038
	1100	31.4754	51.8797	0	68.973
	1101	107.743	21.9967	100.165	95.4435
	1102	75.2714	24.6748	128.026	102.7
	1103	129.109	55.2624	87.9357	199.96
	1104	124.3	48.3068	121.364	94.8077
	1105	95.8326	23.5061	85.8968	69.331
	1106	78.3541	50.0511	90.5912	124.074
	1107	106.984	28.2076	125.697	63.2219
	1108	122.003	45.7616	0	153.137
	1109	89.2225	34.7477	78.5314	92.3815
	1110	106.072	68.6268	60.3431	61.9361
	1111	117.85	53.1029	240.301	106.206
	1112	35.9194	38.681	45.7156	110.558
	1113	42.2763	58.2862	28.9894	70.672
	1114	59.0528	61.8821	64.9162	125.124
	1115	38.9499	58.9299	42.7115	56.8979
	1116	74.7912	32.3426	62.5526	75.8139
	1117	75.6413	0	0	110.165
	1118	52.1625	16.9358	78.5242	154.101
	1119	50.5222	70.7519	34.1133	128.697
	1120	79.8778	51.502	94.9115	67.4561
	1121	22.0739	24.114	17.6591	93.6773
	1122	28.4023	20.5533	48.0204	113.25
	1123	94.0191	67.7087	88.1971	80.5423
	1124	24.3423	43.2234	93.8194	89.4895
	1125	67.6117	46.1883	40.0662	105.342
	1126	27.3069	106.38	86.0582	65.416
	1127	74.8756	82.842	61.3017	74.3888
	1128	47.9616	48.8776	0	129.984
	1129	36.5509	36.1446	68.5178	112.326
	1130	0	44.8451	61.1393	95.1394
	1131	146.98	29.1309	0	199.755
	1132	0	28.7917	92.8091	107.639
	1133	135.791	69.833	67.8955	188.622
	1134	86.734	40.1874	77.6809	134.109
	1135	46.9081	66.427	106.264	114.812
	1136	106.376	34.8203	79.3643	269.188
	1137	49.8021	30.3622	90.0127	136.129
	1138	62.358	70.326	0	120.132
	1139	128.499	35.6573	107.52	183.632
	1140	129.66	87.9476	49.8553	78.093
	1141	43.2767	56.6865	51.1452	99.9268
	1142	128.7	43.0975	93.0405	122.463
	1143	115.764	49.8513	26.3917	96.1838
	1144	118.867	22.5236	72.5907	170.178
	1145	77.1659	69.1367	53.7052	90.2104
	1146	90.0986	52.1994	38.6673	121.68
	1147	91.9096	82.1389	84.4693	171.42
	1148	69.9912	35.6098	42.6383	138.735
	1149	109.169	67.0764	116.375	296.687
	1150	118.732	29.966	132.083	101.703
	1151	223.794	42.14	203.885	99.1729
	1152	139.403	55.5666	160.878	120.351
	1153	184.07	69.7693	121.156	64.8012
	1154	74.3592	52.2498	50.5385	49.0477
	1155	60.7039	37.7422	96.1146	89.4309
	1156	140.2	24.876	74.1731	109.212
	1157	102.778	43.3486	74.2006	70.4763
	1158	161.71	34.5472	58.9753	86.3679
	1159	89.4175	26.7487	96.7952	130.771
	1160	61.7105	51.2374	129.215	209.405
	1161	55.4713	70.7295	0	99.1326
	1162	85.6843	19.6715	70.9527	69.8565
	1163	104.677	74.3014	53.169	57.3227
	1164	61.6667	86.8449	61.4746	213.127
	1165	86.7003	0	82.64	87.6752
	1166	0	80.9227	150.75	111.953
	1167	61.4253	39.8081	0	82.1679
	1168	68.0039	33.6331	56.2651	101.713
	1169	73.5848	28.6101	86.5249	63.0525
	1170	143.802	73.1873	64.4825	105.022
	1171	111.797	66.6801	49.8471	113.63
	1172	18.9865	58.8869	71.1566	97.8145
	1173	70.3059	27.0175	54.49	112.603
	1174	55.611	38.3299	66.914	132.189
	1175	37.1751	37.8099	80.4507	107.353
	1176	101.29	57.5717	82.2904	56.7024
	1177	23.0763	55.7929	83.4477	175.394
	1178	64.3517	28.7457	0	126.405
	1179	87.7583	105.509	0	192.251
	1180	87.8272	75.9948	42.1352	107.459
	1181	100.678	35.0363	58.2871	181.245
	1182	70.4812	70.2366	59.9616	142.207
	1183	65.829	65.8762	104.718	103.335
	1184	32.1218	104.142	75.8285	181.254
	1185	114.249	65.97	90.1557	140.977
	1186	29.9097	106.07	32.8123	177.226
	1187	46.7721	33.1668	33.4086	88.4448
	1188	111.248	58.4453	71.3543	87.028
	1189	122.987	41.4193	44.6312	55.7059
	1190	0	97.5142	48.0863	100.436
	1191	83.2121	42.7865	82.5129	79.5775
	1192	24.8093	33.6942	0	60.2195
	1193	139.532	28.6765	26.9147	125.412
	1194	91.2457	14.4399	49.799	126.467
	1195	83.2274	69.0127	51.3749	65.6876
	1196	30.3531	41.6432	41.5265	141.285
	1197	119.051	27.6403	92.153	80.6174
	1198	124.743	22.691	129.002	145.222
	1199	80.1781	46.2658	95.3469	107.331
	1200	89.0064	64.0163	69.3251	81.3427
	1201	46.452	24.1378	59.3282	75.0952
	1202	34.8348	46.0587	38.8989	158.241
	1203	128.032	128.539	77.1161	151.281
	1204	57.4006	46.9952	49.5618	160.513
	1205	41.2075	29.6581	98.9789	158.177
	1206	110.183	34.1389	32.7027	109.558
	1207	88.158	75.3901	87.8315	110.877
	1208	84.829	49.0873	35.5143	63.7044
	1209	59.7559	83.4292	39.3686	102.734
	1210	72.3705	55.4321	38.5242	101.555
	1211	57.2725	92.8141	43.8773	264.825
	1212	49.1686	57.7278	67.758	187.779
	1213	89.5599	81.9407	69.3097	117.802
	1214	136.354	21.6138	120.592	90.3848
	1215	0	39.1056	86.8819	126.32
	1216	106.2	33.3037	67.9295	104.957
	1217	75.8617	62.9705	93.0839	94.1377
	1218	157.854	41.7531	70.3114	94.7728
	1219	53.941	24.8594	43.9708	104.849
	1220	30.3454	25.5423	68.3643	92.9252
	1221	112.39	65.5444	155.995	185.388
	1222	79.7391	0	75.0951	161.332
	1223	113.051	65.9835	118.475	131.32
	1224	53.8828	65.7527	176.981	127.331
	1225	115.427	78.9311	29.737	128.933
	1226	106.808	24.5832	146.662	120.394
	1227	106.217	59.7638	156.162	53.7008
	1228	140.688	24.94	124.89	53.113
	1229	69.7362	55.9766	0	123.976
	1230	68.5374	22.209	74.7681	83.1415
	1231	77.4128	49.3662	46.5204	128.085
	1232	85.1594	0	92.4499	125.288
	1233	53.0784	35.4339	74.4572	82.7416
	1234	53.6444	48.9827	63.2238	134.137
	1235	36.8288	29.5587	61.9479	81.8783
	1236	90.3517	33.1175	62.0936	98.9611
	1237	69.6189	86.0233	92.018	148.168
	1238	108.109	53.3827	208.209	82.2542
	1239	121.27	0	66.2494	139.906
	1240	93.5015	49.6933	73.7061	113.014
	1241	150.673	44.2595	162.341	76.7608
	1242	204.1	38.7856	91.6091	116.284
	1243	131.507	69.7234	142.308	159.81
	1244	122.439	37.0386	132.729	48.5926
	1245	48.3695	123.309	164.654	62.4766
	1246	90.2367	45.4466	215.829	83.3188
	1247	160.333	61.2413	164.598	74.5546
	1248	45.6717	52.0009	44.0968	210.525
	1249	57.2283	49.6506	79.6889	162.054
	1250	91.8847	85.9392	72.2512	148.851
	1251	178.64	63.4651	92.2778	163.765
	1252	53.2539	38.1397	115.077	213.871
	1253	67.5756	48.2603	78.7003	142.672
	1254	117.999	93.1627	83.3586	167.816
	1255	115.884	55.093	47.8716	136.884
	1256	38.7314	106.821	29.9523	145.334
	1257	57.7091	94.6634	50.6637	329.096
	1258	71.2476	26.9996	84.6828	124.57
	1259	76.6487	50.7689	24.4809	100.542
	1260	34.591	57.1756	91.7815	96.8887
	1261	103.124	15.0162	35.8437	95.8928
	1262	86.211	26.3468	42.1609	74.7426
	1263	43.2947	59.0321	68.0186	210.502
	1264	61.279	23.1104	0	80.4117
	1265	61.3837	46.9382	33.0384	96.8215
	1266	105.498	0	46.0933	352.999
	1267	0	70.5004	49.2338	110.692
	1268	110.266	124.83	62.8006	99.6774
	1269	130.313	44.0382	0	157.745
	1270	82.7033	50.3083	0	139.829
	1271	35.7489	37.5851	30.2392	75.709
	1272	51.1568	87.4142	49.7626	86.1301
	1273	74.6508	99.2839	28.0864	296.34
	1274	53.6797	64.8058	60.2948	332.958
	1275	103.15	48.0376	80.3112	187.96
	1276	0	30.0834	0	116.687
	1277	104.864	54.8587	38.438	88.7027
	1278	38.0831	31.938	42.864	58.553
	1279	140.081	41.4445	215.074	151.707
	1280	69.8077	48.9239	69.6154	115.253
	1281	59.9048	37.2109	67.8059	149.938
	1282	233.969	42.1273	259.591	143.193
	1283	181.064	41.6751	117.513	42.8254
	1284	114.005	66.535	149	149.552
	1285	151.928	29.9084	81.1756	168.235
	1286	155.601	43.3215	24.2045	107.99
	1287	120.266	75.4993	76.6371	91.5143
	1288	97.9723	34.6732	69.9253	149.425
	1289	41.9637	66.6207	64.8412	69.4199
	1290	90.4681	42.556	0	79.7192
	1291	83.158	59.2709	153.204	106.485
	1292	218.525	58.1728	135.75	146.37
	1293	105.985	42.6138	55.5288	91.4474
	1294	132.152	68.3479	87.9575	162.463
	1295	242.425	67.29	83.2798	144.614
	1296	166.409	50.0195	113.134	46.5541
	1297	67.1661	94.2693	103.079	87.0785
	1298	180.587	73.2959	158.178	145.537
	1299	95.3683	59.0034	77.1884	81.7729
	1300	68.6461	0	138.625	164.845
	1301	71.542	57.2007	50.1475	201.74
	1302	47.8111	41.5648	35.9244	140.089
	1303	132.34	44.5554	120.121	71.2886
	1304	55.9992	24.5526	44.5051	26.826
	1305	82.2663	18.7051	89.339	118.39
	1306	43.9018	49.1609	66.3881	103.917
	1307	200.275	40.8983	284.544	52.3785
	1308	87.9628	23.8352	117.284	53.2786
	1309	44.775	13.965	0	36.2973
	1310	65.6933	25.2008	83.8237	94.2999
	1311	71.1284	56.6884	72.19	127.327
	1312	113.308	62.1507	71.9864	142.904
	1313	164.141	19.2842	24.7158	80.8543
	1314	49.4252	66.9498	23.9963	125.744
	1315	62.2115	78.3659	27.2708	131.985
	1316	32.1175	28.9811	0	97.1189
	1317	129.433	44.5594	47.8576	81.8413
	1318	85.5408	49.6502	155.529	62.8342
	1319	95.8075	95.5015	65.92	69.3655
	1320	72.4958	68.7616	50.5825	148.567
	1321	62.7287	81.1234	62.7287	72.8935
	1322	136.54	65.9748	50.2992	102.3
	1323	150.701	53.3325	103.835	176.549
	1324	80.2034	78.4631	54.5174	93.419
	1325	114.536	45.4531	106.209	150.082
	1326	39.5167	53.5538	43.1091	116.321
	1327	60.3669	36.2434	77.2221	101.194
	1328	141.598	18.9413	53.8006	97.4125
	1329	60.7983	79.3407	46.9581	122.063
	1330	0	49.7945	0	95.085
	1331	29.7941	75.4556	156.811	257.807
	1332	61.7924	31.4314	41.8488	89.8792
	1333	69.3455	71.9494	79.0833	163.963
	1334	101.928	36.1999	107.36	132.41
	1335	91.5048	37.6249	32.4637	130.179
	1336	151.816	75.2531	60.9702	102.033
	1337	100.924	66.457	113.83	178.375
	1338	125.291	60.2749	46.3121	73.1452
	1339	94.4713	40.7535	59.0932	122.822
	1340	75.4936	28.9703	135.944	114.572
	1341	69.7959	47.7308	62.0408	100.382
	1342	77.6771	14.772	34.5232	25.6047
	1343	86.6357	44.2975	32.8237	117.874
	1344	80.0253	17.8608	148.117	76.3033
	1345	124.49	36.9562	97.7658	51.9384
	1346	62.3574	65.9599	61.8865	119.422
	1347	28.6477	41.357	25.6045	80.1292
	1348	126.71	31.0173	71.454	96.6482
	1349	112.299	21.9111	56.7267	78.8335
	1350	105.591	22.9245	66.2529	81.1389
	1351	186.579	49.5053	91.1053	66.0071
	1352	129.961	69.9436	41.333	110.045
	1353	36.7621	50.5961	52.594	149.545
	1354	163.595	46.0456	84.5033	130.119
	1355	130.269	29.5507	83.9232	130.941
	1356	58.1241	35.0914	89.2657	106.852
	1357	63.2554	27.7766	67.3277	211.776
	1358	38.0932	53.4992	45.8222	89.5801
	1359	85.6406	64.0055	74.9716	128.936
	1360	43.5539	47.1541	81.7155	130.663
	1361	67.9236	40.0077	51.7513	110.618
	1362	85.1547	63.7335	0	124.334
	1363	53.3296	132.383	39.633	67.814
	1364	115.392	66.9334	169	76.5858
	1365	128.551	51.9377	100.452	84.0236
	1366	51.6208	29.8037	41.221	116.485
	1367	105.996	26.9857	86.5101	59.6827
	1368	43.0325	69.0436	92.2277	68.7664
	1369	65.7676	35.1832	49.2223	141.521
	1370	71.9323	94.0149	58.9887	103.991
	1371	46.8937	33.4465	99.4961	126.89
	1372	66.5144	102.312	222.521	162.453
	1373	153.873	79.0035	0	182.08
	1374	85.8843	43.6294	32.2303	86.0952
	1375	98.1338	28.602	128.882	108.897
	1376	89.2203	40.1113	47.2467	83.0956
	1377	75.9447	59.4765	117.188	97.7739
	1378	121.977	53.3893	89.7989	120.81
	1379	112.443	22.1747	0	175.427
	1380	98.5653	66.297	128.484	119.017
	1381	63.1748	56.455	27.5047	141.303
	1382	123.996	31.7094	60.1195	63.758
	1383	110.939	36.6587	63.9647	67.1775
	1384	131.135	23.053	164.562	93.2252
	1385	103.386	20.9022	182.102	103.618
	1386	88.8472	45.3736	132.822	136.702
	1387	81.948	170.483	123.095	207.178
	1388	76.8426	38.4878	92.5946	143.353
	1389	132.48	70.0888	125.27	183.215
	1390	311.253	17.1356	305.414	75.3969
	1391	26.2076	88.1109	0	103.602
	1392	78.28	35.4126	117.191	92.1959
	1393	33.0647	23.9388	42.4121	51.491
	1394	164.568	37.2865	53.8811	68.2368
	1395	52.7737	64.6692	102.998	90.2577
	1396	71.7298	38.2407	25.7358	90.685
	1397	70.4032	79.4989	53.2461	79.0393
	1398	104.229	40.3775	76.3983	126.638
	1399	91.5015	40.1229	76.4735	125.2
	1400	109.639	41.9656	61.7896	80.0608
	1401	44.0911	50.6039	45.816	71.5499
	1402	47.8765	70.8305	54.8384	119.64
	1403	125.233	64.4317	42.666	50.0113
	1404	61.7529	32.359	64.6232	198.658
	1405	51.1829	55.8491	61.5533	130.678
	1406	31.2643	77.9496	0	117.723
	1407	39.8943	31.3574	18.6551	106.634
	1408	72.1127	104.915	162.921	218.023
	1409	77.7801	48.2739	79.5421	100.347
	1410	90.8793	49.8525	0	162.983
	1411	91.9967	55.258	102.604	141.215
	1412	132.569	28.6269	52.6011	56.5198
	1413	115.539	72.5119	100.794	0
	1414	30.8431	25.8512	48.1152	66.3832
	1415	58.0722	0	87.2528	116.998
	1416	50.9582	28.7296	111.031	114.918
	1417	149.834	85.8727	106.968	65.4922
	1418	68.2512	55.2857	55.8143	136.641
	1419	95.5792	27.5281	48.3035	156.085
	1420	60.0115	36.0689	0	63.2389
	1421	213.441	29.0882	89.4421	102.633
	1422	0	42.8071	54.8277	129.295
	1423	81.1373	71.6751	45.6773	90.2884
	1424	99.0027	59.0043	67.1496	112.303
	1425	56.3717	48.3871	35.77	74.04
	1426	185.599	0	55.3403	61.7536
	1427	69.4155	62.9109	62.6236	137.547
	1428	84.6899	34.3164	126.998	74.4179
	1429	105.023	65.8888	112.317	99.142
	1430	103.823	22.8451	117.098	86.675
	1431	106.541	53.1032	52.9129	72.0043
	1432	93.9566	53.1572	129.859	57.2134
	1433	146.311	41.6481	61.0654	87.4163
	1434	79.8232	70.8764	59.5542	50.6666
	1435	91.3465	74.321	69.4748	117.384
	1436	128.554	37.3532	47.671	79.8001
	1437	133.194	59.8381	107.632	153.798
	1438	71.6512	64.4551	53.0282	135.092
	1439	69.0236	43.3857	0	97.3942
	1440	46.6286	64.9988	42.5635	81.778
	1441	120.575	52.2713	103.615	77.8545
	1442	163.471	41.395	134.764	84.3521
	1443	133.698	54.2871	125.772	73.6044
	1444	185.794	43.9429	124.019	93.1171
	1445	121.847	33.0884	113.585	68.2578
	1446	94.955	19.6683	120.001	87.9073
	1447	156.648	54.6008	200.581	77.5906
	1448	116.593	79.8999	28.4298	133.958
	1449	185.857	29.1641	85.0241	124.505
	1450	83.5851	22.6182	59.8681	144.122
	1451	155.179	28.7703	48.9152	99.2858
	1452	53.5898	50.312	36.2762	114.868
	1453	129.317	75.4507	42.3931	77.7561
	1454	83.7652	65.634	70.0781	130.399
	1455	79.0249	58.1987	0	95.5057
	1456	96.4836	42.3119	0	163.098
	1457	105.04	24.5484	133.028	230.081
	1458	36.6169	35.9627	82.0065	55.3543
	1459	86.4803	44.765	89.6832	144.61
	1460	40.8327	77.4226	63.361	115.844
	1461	44.1709	67.6431	33.053	105.741
	1462	78.4241	27.5185	33.3129	104.366
	1463	79.4754	57.2433	69.842	133.203
	1464	70.9005	45.7098	61.4126	131.589
	1465	56.0036	31.3178	60.0038	78.8397
	1466	61.6414	50.935	168.26	20.4059
	1467	34.3182	60.3443	81.8252	138.487
	1468	0	43.5564	30.6224	97.0809
	1469	0	36.0595	54.0128	115.341
	1470	77.0096	64.9556	111.631	52.5076
	1471	73.8797	44.0277	206.036	32.185
	1472	162.226	53.5439	204.61	118.03
	1473	70.5466	49.0553	53.0309	114.893
	1474	41.0571	45.2875	35.7653	87.033
	1475	71.4415	35.4892	36.1076	65.5823
	1476	100.335	47.7459	65.1296	105.469
	1477	115.529	87.2762	80.9354	192.062
	1478	277.064	44.017	202.261	165.935
	1479	67.0461	33.6222	29.7983	96.5841
	1480	84.6331	50.3096	125.382	136.669
	1481	77.2276	46.161	213.449	146.331
	1482	94.4436	50.529	51.328	86.3678
	1483	74.345	27.5092	75.9856	112.442
	1484	35.7078	33.2628	91.031	187.28
	1485	57.8842	71.9249	34.4051	86.5043
	1486	50.9704	65.221	0	94.0395
	1487	103.416	44.62	103.767	160.136
	1488	30.5517	61.7216	110.083	123.945
	1489	64.2759	48.1322	193.099	126.812
	1490	70.9652	47.7905	47.3102	62.1853
	1491	155.629	27.172	79.6785	109.82
	1492	51.2106	40.509	114.782	125.245
	1493	80.4646	49.9382	38.1961	98.4033
	1494	84.612	45.7502	0	94.0563
	1495	94.4336	85.6818	73.6176	102.069
	1496	77.1751	26.5279	72.5578	161.167
	1497	39.7566	47.2014	71.8831	100.995
	1498	115.208	59.2305	70.453	68.9833
	1499	92.2401	46.9164	57.634	73.0283
	1500	63.2146	52.226	30.2846	89.6389
	1501	62.7676	56.1439	61.0712	108.058
	1502	0	53.4548	0	123.863
	1503	69.0977	42.4336	70.9779	123.323
	1504	79.8951	38.6113	91.1963	84.9986
	1505	112.421	66.5712	74.5956	133.591
	1506	57.7803	34.3264	32.9626	148.566
	1507	34.952	25.2855	105.915	76.7071
	1508	26.9449	24.1191	63.5623	115.602
	1509	67.6437	40.9389	71.1604	141.689
	1510	53.0711	28.2354	81.0888	69.0718
	1511	32.0306	48.3639	44.0284	80.0331
	1512	64.1051	41.0819	80.6019	82.8519
	1513	46.5059	71.5544	94.543	116.559
	1514	62.1181	56.7593	78.4858	120.746
	1515	53.3725	106.547	63.2121	174.085
	1516	78.1791	29.5887	84.2888	128.954
	1517	35.9672	54.4158	88.5346	118.392
	1518	53.427	59.0378	121.336	136.908
	1519	22.5095	33.6622	53.0528	94.4758
	1520	91.2188	21.3405	40.6976	95.0451
	1521	60.6766	45.7379	69.1583	146.916
	1522	149.172	44.4788	168.424	73.7512
	1523	32.9175	76.4744	72.4925	111.42
	1524	92.9042	54.2301	124.818	125.585
	1525	70.363	77.8499	165.608	90.104
	1526	126.112	39.2298	98.001	57.1596
	1527	108.241	35.6269	112.135	34.5473
	1528	66.4619	19.4763	75.0165	78.7806
	1529	45.7975	47.7759	62.8998	124.847
	1530	52.4205	19.0945	111.999	146.102
	1531	45.5122	20.7562	33.3991	65.0247
	1532	34.6885	35.9702	113.337	66.5802
	1533	101.61	54.3046	168.83	136.637
	1534	85.7571	18.7818	104.112	119.569
	1535	62.6459	35.134	96.8285	145.035
	1536	193.876	71.968	128.065	147.702
	1537	91.9208	28.2554	94.1999	179.383
	1538	155.755	0	121.351	97.847
	1539	64.1839	49.9751	187.078	201.002
	1540	61.0033	45.6312	54.2251	85.4372
	1541	93.9898	29.0524	113.784	49.0662
	1542	134.938	69.01	169.891	109.567
	1543	85.6597	35.5572	37.4213	127.516
	1544	41.4965	48.6187	183.887	80.3266
	1545	61.6177	19.5836	66.4248	73.6055
	1546	37.1436	33.5802	48.5243	83.4669
	1547	97.055	14.8154	63.3918	93.6278
	1548	34.0453	55.9379	116.905	116.414
	1549	73.8055	40.6323	53.8651	77.3462
	1550	57.854	36.345	151.085	77.146
	1551	38.374	65.2492	0	127.105
	1552	28.1003	27.7424	0	88.3229
	1553	170.604	66.3536	27.844	147.564
	1554	74.5513	46.2447	77.7746	68.6664
	1555	113.605	41.7055	41.1455	99.5487
	1556	122.241	104.05	98.2172	144.179
	1557	105.158	54.9743	109.167	69.9904
	1558	73.6469	44.332	89.5315	60.7319
	1559	53.2474	73.2759	0	81.8406
	1560	89.8253	16.242	32.6638	63.2582
	1561	141.772	35.2455	120.473	40.2449
	1562	55.614	39.4868	69.6702	56.3223
	1563	55.4042	0	91.254	75.4934
	1564	89.7381	22.6999	67.6076	74.2906
	1565	65.4432	48.2774	73.1971	158.286
	1566	87.5659	59.8864	66.1609	142.259
	1567	97.634	44.3069	38.6852	38.2478
	1568	79.2815	85.4082	50.4298	79.4994
	1569	124.554	63.7615	117.876	163.394
	1570	84.5388	63.1569	90.2664	54.8028
	1571	93.6279	62.1461	86.0159	97.6989
	1572	74.2127	25.4373	35.4349	133.226
	1573	209.465	43.6201	0	113.053
	1574	0	68.5329	34.3661	137.562
	1575	94.8166	42.983	37.494	97.2948
	1576	60.2441	82.0287	158.06	143.099
	1577	97.6215	56.8684	0	124.871
	1578	117.34	35.3244	85.9071	108.051
	1579	122.338	131.545	62.2525	114.209
	1580	95.1218	54.7502	72.0185	30.4571
	1581	175.951	34.6184	107.507	79.9565
	1582	59.254	40.3654	38.743	43.6084
	1583	178.114	25.3939	100.492	69.6335
	1584	91.8345	40.7858	94.3436	79.8174
	1585	108.273	71.2461	44.3578	125.552
	1586	46.5881	0	87.5857	137.268
	1587	110.576	50.5022	65.0584	63.0002
	1588	99.1633	68.1006	31.4181	143.932
	1589	97.5422	129.231	54.7897	105.034
	1590	84.3296	43.9997	74.8647	72.9529
	1591	54.1313	29.8101	0	54.4678
	1592	80.8241	53.4968	42.261	86.073
	1593	70.6866	65.395	77.2471	146.788
	1594	43.5271	50.7093	42.0762	102.867
	1595	80.629	55.752	69.2652	131.908
	1596	115.484	41.0694	75.8875	84.9789
	1597	99.4652	43.9462	194.798	92.5864
	1598	182.779	9.55553	143.933	85.174
	1599	238.898	68.074	194.548	161.708
	1600	182.615	60.1166	98.4719	132.507
	1601	147.328	47.8235	78.8471	141.912
	1602	55.9346	31.3509	57.1247	101.438
	1603	126.066	66.8483	126.066	172.837
	1604	154.862	76.2306	81.3751	164.85
	1605	79.2342	103.805	42.4654	215.299
	1606	103.255	67.6129	67.0714	108.341
	1607	50.3447	61.9454	47.2771	16.578
	1608	65.8535	47.0862	62.2615	109.543
	1609	78.6697	33.8907	75.5541	41.1931
	1610	52.3683	54.0803	78.8224	52.3057
	1611	44.0237	85.3255	0	110.812
	1612	47.0401	79.735	93.5486	130.657
	1613	31.294	43.6994	49.9606	160.022
	1614	58.9567	23.2417	67.161	93.3357
	1615	146.825	21.169	82.021	133.583
	1616	49.7263	96.5816	0	121.035
	1617	39.5556	42.6165	0	121.481
	1618	115.362	58.8738	68.633	71.6496
	1619	116.395	94.0498	42.0138	101.4
	1620	58.3279	54.9586	56.1676	141.297
	1621	91.073	54.7627	33.6694	97.3558
	1622	61.7809	103.099	0	115.91
	1623	46.7566	38.0746	31.6363	93.4902
	1624	73.9022	42.3964	0	91.1379
	1625	139.988	29.3366	92.4419	119.87
	1626	103.443	57.1533	31.9404	53.7704
	1627	174.365	74.9603	0	106.428
	1628	61.7768	23.4347	80.705	78.1158
	1629	43.0558	48.8587	75.2799	173.048
	1630	103.765	35.4211	69.1765	102.294
	1631	105.887	40.7862	36.9246	98.6638
	1632	65.8614	17.4437	54.8145	32.4091
	1633	31.3409	49.6752	50.9607	71.256
	1634	54.6689	38.2024	87.035	94.216
	1635	92.3072	48.7626	203.845	78.6545
	1636	69.0311	23.2531	119.8	113.682
	1637	66.4794	59.179	91.5102	106.568
	1638	104.379	0	81.1387	69.0083
	1639	93.0427	23.6609	45.3041	106.142
	1640	61.8519	28.9482	52.7803	128.547
	1641	103.17	30.6821	0	53.1579
	1642	175.31	43.2833	136.508	35.0332
	1643	79.8305	27.1398	49.7058	97.0455
	1644	92.4972	62.7699	0	118.34
	1645	41.7099	45.9433	54.5505	155.803
	1646	27.8275	60.6824	98.7429	87.758
	1647	56.1584	70.8466	60.5013	183.511
	1648	82.1625	47.0988	90.727	59.8827
	1649	26.9679	45.1491	105.333	135.14
	1650	68.6233	0	53.6493	133.56
	1651	100.531	24.0653	101.686	64.174
	1652	59.4511	43.8223	65.2437	122.424
	1653	82.9721	54.2275	50.9313	100.888
	1654	64.5248	84.3108	72.0473	125.622
	1655	101.949	34.3698	61.3886	113.427
	1656	33.1321	48.0983	39.4849	96.3343
	1657	127.615	50.1067	0	84.5601
	1658	46.1221	28.1351	34.3234	142.262
	1659	41.439	43.2463	19.9045	105.931
	1660	36.0788	78.2452	45.457	112.843
	1661	56.834	53.2214	98.0387	82.6312
	1662	116.384	33.9155	39.903	111.621
	1663	27.1149	52.2981	45.3188	135.873
	1664	107.576	33.6266	75.5225	52.7266
	1665	74.4783	60.5221	49.235	80.357
	1666	48.5699	50.6058	74.1228	43.6949
	1667	124.206	41.0914	110.405	57.0714
	1668	53.3274	81.2201	0	107.479
	1669	109.326	20.2831	81.9602	44.4156
	1670	64.8403	42.8349	92.1015	71.9095
	1671	96.6363	33.6687	118.227	98.4425
	1672	107.989	56.6375	98.4069	66.8263
	1673	107.062	56.9612	123.982	62.1035
	1674	39.3319	57.9965	150.517	90.3767
	1675	136.29	71.8616	70.7166	116.18
	1676	73.4271	37.8736	81.2231	45.2613
	1677	160.693	57.0811	98.9843	93.6266
	1678	53.7673	64.3209	90.8581	177.22
	1679	59.0809	66.8414	186.014	81.7219
	1680	38.5037	34.2734	142.398	61.7038
	1681	32.539	79.603	79.3137	55.4745
	1682	78.7089	49.3897	69.768	135.054
	1683	88.3349	126.978	116.065	107.674
	1684	0	56.575	150.07	151.997
	1685	35.4521	79.0813	68.278	186.835
	1686	257.304	34.9882	144.283	158.613
	1687	55.7642	61.2443	34.9519	159.88
	1688	66.7196	59.5168	117.74	129.407
	1689	121.105	47.9231	243.978	89.0133
	1690	80.6727	40.1222	27.463	83.3092
	1691	59.5487	43.4945	139.682	52.275
	1692	84.2189	45.2085	136.199	127.337
	1693	49.1239	53.3723	121.127	126.628
	1694	33.0964	51.816	55.9425	77.724
	1695	46.5857	91.2435	55.3455	89.6665
	1696	0	21.0678	81.3297	75.6281
	1697	98.3481	80.701	70.1235	95.5771
	1698	28.8501	51.4266	44.4772	76.4959
	1699	106.441	81.4839	108.631	109.898
	1700	65.9334	58.1851	84.4561	110.909
	1701	36.9049	25.4882	38.7906	95.6874
	1702	120.273	116.946	100.828	76.1019
	1703	76.3916	52.6403	88.3467	99.3492
	1704	98.4227	44.8699	43.6395	149.566
	1705	47.4629	67.6788	70.2481	65.3554
	1706	94.04	46.015	52.8279	146.629
	1707	81.585	69.4625	91.4523	112.072
	1708	102.358	56.3417	0	110.459
	1709	118.5	33.4535	81.4499	156.262
	1710	117.689	57.2758	93.6365	173.1
	1711	63.2246	58.9626	35.1248	76.4022
	1712	150.941	33.8298	106.934	129.955
	1713	99.6155	64.9417	81.88	95.0073
	1714	88.6342	59.8527	141.532	122.723
	1715	114.762	47.9464	35.9466	81.4214
	1716	110.234	42.5709	128.385	111.73
	1717	46.6495	31.7068	30.706	159.531
	1718	59.2333	46.0941	88.6683	110.306
	1719	85.0439	89.9208	110.853	145.336
	1720	74.4247	41.8225	116.745	112.777
	1721	64.5554	25.2773	43.1829	105.074
	1722	75.4191	43.408	144.075	110.17
	1723	149.583	28.829	39.8887	47.3619
	1724	149.903	30.2965	153.689	151.02
	1725	40.4782	30.7742	124.784	47.987
	1726	88.5229	34.0081	222.59	70.8502
	1727	67.4097	54.6591	79.3056	97.7986
	1728	50.5271	34.6517	0	39.0391
	1729	0	23.4571	35.9286	83.403
	1730	146.73	23.1404	0	130.357
	1731	41.5991	26.0329	26.7423	95.0484
	1732	161.093	23.4157	58.0881	131.472
	1733	57.9221	51.2006	104.705	100.562
	1734	128.367	68.5756	147.564	142.739
	1735	108.797	16.8221	75.0616	88.3159
	1736	84.5807	17.1502	50.5016	48.4241
	1737	66.5699	47.2102	106.512	120.807
	1738	117.7	41.6701	75.6516	146.687
	1739	139.458	77.0883	102.031	148.608
	1740	78.2679	62.8224	43.3252	87.0422
	1741	118.253	47.5498	77.2968	153.838
	1742	84.3903	24.3228	92.408	88.513
	1743	86.9422	69.3328	61.484	118.142
	1744	32.5079	56.8897	165.119	189.083
	1745	50.6154	27.8705	36.4076	64.9623
	1746	50.9949	35.3234	46.171	65.6777
	1747	90.8807	50.591	57.5387	111.866
	1748	86.9542	58.1471	50.0405	101.178
	1749	116.007	69.7447	0	155.928
	1750	80.2547	36.8978	40.2084	156.774
	1751	137.532	34.2638	67.5159	112.071
	1752	86.3806	67.9588	78.7083	75.2701
	1753	79.0966	37.3385	69.6448	68.8688
	1754	125.549	57.8654	39.3613	72.8016
	1755	159.754	26.0894	72.6277	81.6711
	1756	140.443	24.5767	125.407	56.132
	1757	166.858	19.0442	102.968	70.7075
	1758	258.973	67.4487	193.764	85.3197
	1759	190.878	51.8991	152.097	115.175
	1760	114.633	53.007	91.925	124.246
	1761	161.946	26.6661	83.6825	40.1425
	1762	217.568	17.2665	91.3393	45.5594
	1763	216.326	49.0097	147.553	87.9588
	1764	98.0905	23.7758	0	86.4575
	1765	70.0073	29.4178	83.1416	134.616
	1766	60.1685	36.135	38.6043	57.75
	1767	75.6213	31.8083	95.5952	55.0018
	1768	92.3516	55.9162	49.8406	214.305
	1769	72.9334	50.3432	26.034	222.219
	1770	64.2631	79.7669	34.0441	208.793
	1771	102.121	83.7735	45.6948	111.911
	1772	68.6318	47.5307	85.0114	223.335
	1773	26.7937	53.1843	38.1887	103.753
	1774	54.8111	49.4192	0	113.075
	1775	94.5871	46.3244	70.4766	111.75
	1776	62.5929	127.41	60.6591	126.071
	1777	114.324	60.6667	82.9605	73.0874
	1778	76.5503	54.165	106.707	120.936
	1779	68.7561	53.1069	40.6678	90.9665
	1780	66.6231	72.2122	44.2439	125.693
	1781	102.48	36.0857	45.0957	165.192
	1782	93.7723	46.0323	0	178.928
	1783	71.6901	24.3672	58.9866	97.4689
	1784	48.7298	106.663	79.2842	180.63
	1785	83.1666	21.5369	58.4908	144.526
	1786	19.1245	83.3218	59.0262	120.374
	1787	30.5025	32.2948	130.948	133.776
	1788	50.4342	56.4808	0	60.4234
	1789	60.4276	39.6209	72.0891	146.894
	1790	64.4213	50.0418	0	87.5255
	1791	73.0615	41.7483	37.2039	99.3349
	1792	142.309	24.3366	80.3303	121.53
	1793	40.4661	49.4468	0	103.242
	1794	112.447	74.6627	0	256.914
	1795	114.44	53.5157	42.3852	125.829
	1796	77.7113	50.1182	69.915	95.5358
	1797	60.7	27.6907	55.1184	62.4139
	1798	74.8857	67.6659	62.0412	87.3264
	1799	151.239	41.4655	46.535	120.25
	1800	73.1638	59.1645	46.796	164.012
	1801	123.159	61.0958	67.5038	58.958
	1802	64.0194	52.9297	80.6947	93.0094
	1803	137.948	108.919	44.0909	106.517
	1804	76.273	63.3195	76.8931	70.5749
	1805	76.4821	77.8526	35.0159	185.981
	1806	122.224	35.9386	86.9667	170.613
	1807	110.312	61.2124	32.6308	78.6184
	1808	128.337	58.3037	117.74	164.622
	1809	61.8673	38.3189	52.0717	112.793
	1810	78.9687	58.0775	67.5075	108.606
	1811	35.3451	55.1818	26.8739	47.9482
	1812	107.775	56.7283	94.6863	100.28
	1813	0	55.0097	112.845	139.442
	1814	64.2634	19.669	90.2822	70.2164
	1815	108.217	61.7606	168.745	82.3475
	1816	85.5401	50.6235	110.302	88.5219
	1817	32.2006	31.3814	103.17	114.114
	1818	107.743	36.1986	69.4074	90.5243
	1819	58.0009	50.028	85.1199	82.9652
	1820	39.9129	40.6754	34.6531	57.3814
	1821	118.406	39.3014	142.648	62.1753
	1822	64.6974	83.1482	178.312	144.307
	1823	74.9806	39.8427	120.445	189.221
	1824	74.7078	102.835	44.3427	98.7074
	1825	57.9421	49.4508	64.1173	93.9339
	1826	141.315	37.7672	163.23	122.657
	1827	87.0395	39.0428	0	83.7905
	1828	46.9143	35.3884	38.2552	148.85
	1829	103.209	23.5105	70.2219	52.8083
	1830	79.1229	45.3879	51.2657	58.6584
	1831	127.619	52.7334	100.67	58.8856
	1832	76.0932	38.8814	148.774	52.172
	1833	41.085	17.1281	110.918	36.5399
	1834	45.5761	21.283	131.018	97.6836
	1835	96.9681	65.2975	53.3769	131.088
	1836	75.4036	60.6255	66.6065	85.5611
	1837	58.6355	37.6791	44.0241	103.269
	1838	50.656	70.3009	62.6783	125.569
	1839	142.975	53.9005	173.03	109.434
	1840	139.612	80.0374	95.4733	134.08
	1841	69.6144	20.3263	64.545	84.196
	1842	94.8866	40.2717	73.5763	96.2298
	1843	83.4545	32.8058	101.647	58.0784
	1844	52.4988	51.9967	99.4296	0
	1845	177.039	103.539	90.499	111.688
	1846	63.263	54.3167	178.891	66.2732
	1847	35.0423	19.1376	0	65.7933
	1848	74.6825	25.3785	0	62.3155
	1849	0	55.2304	173.118	103.334
	1850	105.274	68.8818	80.9798	51.6902
	1851	140.119	32.9483	111.391	69.4219
	1852	69.4065	19.3174	63.1294	77.2694
	1853	47.0094	73.2914	31.7363	72.2795
	1854	120.247	41.1135	101.465	105.394
	1855	109.737	39.6642	48.194	32.7891
	1856	25.1588	55.88	63.4776	80.7557
	1857	57.0539	34.7951	62.7593	114.294
	1858	45.5173	79.618	65.6951	158.898
	1859	33.6904	61.5416	100.622	105.207
	1860	51.0259	52.709	51.4038	158.702
	1861	37.7824	34.7137	188.813	116.424
	1862	41.9834	78.4966	72.1922	92.3685
	1863	71.1509	29.4451	85.4365	152.651
	1864	68.9316	123.904	54.5797	172.504
	1865	91.365	38.2372	126.332	115.28
	1866	60.9127	51.7489	103.122	90.5142
	1867	61.2544	135.313	99.3683	130.162
	1868	116.632	53.4163	105.544	112.743
	1869	26.8702	49.1831	0	92.4734
	1870	86.486	75.5505	133.619	247.2
	1871	61.2565	0	80.4501	63.1515
	1872	66.9586	37.8132	81.2939	172.092
	1873	67.5707	69.8672	65.9022	114.192
	1874	91.9348	34.4251	57.1579	123.206
	1875	117.71	33.3743	143.822	99.2246
	1876	72.8753	26.9547	98.8351	74.8742
	1877	0	45.269	194.597	143.654
	1878	24.2766	60.3372	56.6455	197.39
	1879	72.7825	55.3568	78.3091	90.6797
	1880	179.849	58.7908	37.5901	94.9437
	1881	48.1407	47.9289	40.8773	202.296
	1882	142.833	48.0317	95.2217	114.641
	1883	71.258	111.646	30.0667	144.448
	1884	128.051	61.0822	118.083	102.727
	1885	135.778	69.1556	145.635	58.1099
	1886	80.5922	52.4336	40.1104	151.994
	1887	29.8507	84.396	63.5949	125.219
	1888	94.0855	46.3565	42.9162	74.7957
	1889	109.887	56.4616	53.5585	76.933
	1890	55.6345	22.6699	0	79.7184
	1891	129.567	35.7645	82.681	324.953
	1892	29.0704	48.3455	88.7412	143.384
	1893	60.7493	46.1967	44.2669	112.853
	1894	75.1544	97.714	0	125.548
	1895	55.593	26.9593	0	103.029
	1896	106.669	93.0894	73.0198	216.74
	1897	206.952	71.2399	173.915	150.042
	1898	112.915	39.6752	110.074	131.803
	1899	60.8577	52.7028	99.0957	135.016
	1900	109.677	40.9621	39.6228	157.489
	1901	70.0208	50.6647	148.17	107.693
	1902	119.21	59.2684	77.6465	112.804
	1903	58.9832	35.8361	71.3041	80.963
	1904	153.641	33.7679	112.597	133.424
	1905	67.8238	31.3886	46.6744	190.338
	1906	127.258	43.7972	67.4561	121.411
	1907	47.7692	68.1207	0	65.7444
	1908	65.2558	54.5254	28.9423	163.133
	1909	71.1875	54.1127	68.3542	93.0868
	1910	83.0659	49.3903	49.7182	89.8956
	1911	51.4732	52.6723	64.3415	93.0652
	1912	78.0338	56.0729	0	82.7443
	1913	183.361	35.2096	67.2032	123.418
	1914	56.8732	73.7888	75.8309	127.413
	1915	51.8792	34.6316	45.2609	133.147
	1916	126.982	60.4761	149.805	138.005
	1917	121.449	50.7577	40.9091	209.476
	1918	101.108	47.6551	111.751	77.8641
	1919	205.63	109.916	144.195	123.711
	1920	188.143	0	140.013	56.7069
	1921	121.248	25.082	155.514	110.75
	1922	183.154	34.492	78.6254	91.6876
	1923	130.533	59.473	195.941	120.834
	1924	144.501	53.794	126.904	130.577
	1925	231.294	50.3956	157.67	55.7568
	1926	198.148	48.6358	144.108	55.5838
	1927	216.756	36.1875	181.556	70.9856
	1928	71.2647	42.5653	93.3229	93.0061
	1929	107.026	38.2842	55.7727	46.7013
	1930	101.426	36.3894	99.4664	88.1922
	1931	57.61	27.4833	81.3992	71.9612
	1932	68.3205	41.9633	92.1699	88.6081
	1933	80.4403	20.0213	20.6707	100.106
	1934	84.372	52.7344	70.2723	90.554
	1935	52.1445	55.3371	43.2376	75.0887
	1936	122.222	87.8417	127.769	119.926
	1937	88.5761	32.7636	78.7344	197.01
	1938	57.3576	16.0833	37.4945	104.315
	1939	83.639	37.857	61.6912	72.9551
	1940	0	52.9607	41.4491	101.874
	1941	52.455	33.2004	122.092	131.621
	1942	18.7272	41.4996	46.3721	74.3759
	1943	27.926	83.1254	0	106.587
	1944	85.5414	21.192	44.7738	90.0397
	1945	57.5239	72.2414	24.1537	116.647
	1946	59.518	43.6293	80.1712	184.589
	1947	59.437	24.9857	112.41	90.9455
	1948	74.7284	41.5208	41.5158	121.267
	1949	37.3391	62.7484	56.2793	70.6996
	1950	62.4717	68.4505	68.9137	73.4335
	1951	69.9446	32.6478	31.4037	98.0555
	1952	101.831	39.4248	0	123.963
	1953	105.574	43.5414	0	84.2262
	1954	34.8916	68.0584	19.4148	117.161
	1955	38.4212	43.4181	51.2283	117.999
	1956	87.6753	29.9742	34.9932	156.437
	1957	69.5934	44.2418	45.4768	138.42
	1958	55.9075	50.4027	42.5962	97.3766
	1959	57.6141	82.2681	27.5996	148.523
	1960	69.2591	46.1492	34.3507	110.021
	1961	128.98	51.8342	59.1444	114.441
	1962	74.7261	63.2814	26.942	60.5149
	1963	85.0647	55.0284	40.088	152.386
	1964	140.764	41.839	140.524	65.5197
	1965	171.098	54.8176	90.3019	193.568
	1966	125.981	40.3071	53.2849	98.491
	1967	87.7149	58.2597	122.697	160.458
	1968	152.982	62.5748	180.972	98.1566
	1969	54.5092	37.2601	121.572	75.4981
	1970	132.88	24.59	99.5821	95.1552
	1971	63.1795	83.3423	68.423	128.609
	1972	118.166	30.6261	80.3051	164.957
	1973	145.167	62.403	62.6649	123.5
	1974	81.5565	45.776	53.6221	125.627
	1975	52.8064	89.8761	41.9455	248.109
	1976	75.6273	37.5719	68.6546	225.266
	1977	23.9402	70.0604	48.3498	142.385
	1978	145.342	80.5003	102.112	119.077
	1979	43.8489	38.5959	128.382	68.2943
	1980	73.1678	22.0629	173.266	180.492
	1981	75.6798	30.3664	131.578	96.8832
	1982	103.638	48.8026	110.845	93.0865
	1983	107.449	89.0348	98.6728	135.022
	1984	123.885	38.9526	174.969	196.66
	1985	106.046	29.8742	69.4005	51.4975
	1986	168.929	41.7203	231.461	74.5517
	1987	142.441	76.567	99.9583	111.302
	1988	80.9432	79.6471	71.072	90.2901
	1989	174.229	80.2617	179.251	145.313
	1990	112.877	103.771	127.785	113.134
	1991	83.5335	63.0666	98.1049	117.361
	1992	71.2843	17.8168	63.8438	97.8512
	1993	97.5034	60.6411	31.6616	130.552
	1994	85.579	35.9544	68.9819	112.032
	1995	82.6327	53.7638	83.8734	89.2881
	1996	177.389	31.9233	146.864	81.3645
	1997	94.2611	34.1839	166.517	42.4196
	1998	93.4648	29.9103	90.1176	124.173
[truncated: 78,734 more rows]

## Sheet: Fig.2c
		Citrate in Liver
		wt/wt	Δ/Δ
	mouse 1	3.71563e+08	4.9404e+08
	mouse 2	4.90063e+08	5.42747e+08
	mouse 3	4.33743e+08	5.55354e+08
	mouse 4	4.82165e+08	3.04283e+08
	mouse 5	3.85942e+08	4.11328e+08
	mouse 6	4.85096e+08	5.94366e+08
	mouse 7	4.20864e+08	6.11103e+08
	mouse 8	4.49564e+08	5.8767e+08
	mouse 9	3.56462e+08	6.0449e+08
	mouse 10		7.49744e+08
	mouse 11		2.45973e+08
	mouse 12		4.88416e+08

## Sheet: Fig.2d
		aKG in Liver
		wt/wt	Δ/Δ
	mouse 1	7.35239e+06	8.52603e+06
	mouse 2	7.38272e+06	9.63875e+06
	mouse 3	1.13203e+07	1.30329e+07
	mouse 4	6.43847e+06	7.35755e+06
	mouse 5	7.72924e+06	8.55687e+06
	mouse 6	5.37661e+06	1.21586e+07
	mouse 7	1.05821e+07	1.20088e+07
	mouse 8	6.8227e+06	8.27285e+06
	mouse 9	1.33133e+07	1.01034e+07
	mouse 10		9.1157e+06
	mouse 11		1.49321e+07

## Sheet: Fig.2e
		Malate in Liver
		wt/wt	Δ/Δ
	mouse 1	2633551592	3514365968
	mouse 2	2753308175	3562044285
	mouse 3	2157566318	4145201979
	mouse 4	2621377060	3133138305
	mouse 5	2276157085	2292396724
	mouse 6	3363016139	4180104583
	mouse 7	3055670267	3987739408
	mouse 8	2481612774	3349728838
	mouse 9	2429007567	3796016200
	mouse 10		3643760190
	mouse 11		2155254209
	mouse 12		2633703845

## Sheet: Fig.2f
		Succinate in Liver
		wt/wt	Δ/Δ
	mouse 1	1469511146	1834320022
	mouse 2	1403951090	2236651161
	mouse 3	1604584430	2231580116
	mouse 4	1786124160	1828902283
	mouse 5	1618430589	1794330151
	mouse 6	1316887038	1952655312
	mouse 7	1868771769	1780650937
	mouse 8	1533425718	1577174063
	mouse 9	1472229572	1754816876
	mouse 10		1773668684
	mouse 11		1537542780
	mouse 12		1369032532

## Sheet: Fig.2g
		% of total isotopologue
		wt/wt				Δ/Δ
		Mouse 1	Mouse 2	Mouse 3	Mouse 4	Mouse 1	Mouse 2	Mouse 3	Mouse 4	Mouse 5
	13C2 Malate	4.28945	6.52108	6.41346	6.87153	7.14225	7.89634	10.1817	8.85786	8.38481
	13C2 Succinate	5.59318	8.76371	9.4218	8.43976	9.54842	10.5289	12.1629	10.3786	10.2912
	13C2 αKG	0.949486	5.55086	0.826785	0.616954	4.30522	5.58471	8.3579	9.01086	4.34893
	13C2 Glutamate	6.84583	7.59569	6.64513	6.63929	8.29612	10.2149	11.8941	10.2271	8.95212
