# Supplementary material for: Hepatic glutamine synthetase controls N5-methylglutamine in homeostasis and cancer
Source: Nat Chem Biol. 2022 Oct 24;19(3):292–300. doi: 10.1038/s41589-022-01154-9 (PMC9974483; doi:10.1038/s41589-022-01154-9)
Supplement: Source Data Fig. 3 — Statistical source data. [file 41589_2022_1154_MOESM5_ESM.xlsx]

## Sheet: Fig.3a
	m/z_retention time	Log 2( (Δ/Δ) / (wt/wt))	Log (P value)	Identity
	148.07351_8.207	-1.19	12.7293
	126.04302_8.21	-1.12	12.7071
	160.08499_6.616	-1.78	12.6544	C6H12N2O3
	146.06923_8.219	-0.83	12.3145	Glutamate
	129.04267_8.21	-0.81	11.7108
	190.05908_8.236	-1.01	11.4732
	130.02665_8.038	1.21	9.38185
	294.10671_7.991	1.39	9.2947
	147.05326_8.028	1.21	8.44097	Glutamine
	103.06342_8.007	1.26	6.28994
	383.10771_8.425	1.22	5.68946
	218.09048_1.829	-1.08	5.49537
	125.99875_3.629	-1.27	5.46084
	218.09038_3.373	-1.32	5.06597
	262.08013_9.937	0.59	4.88867
	144.09_3.54	-1.29	3.62534
	119.05829_8.089	0.82	3.26131
	125.01471_7.642	-0.46	2.66104
	157.03768_8.222	0.79	2.60422
	152.0334_6.359	-0.32	2.52069
	94.04196_6.587	0.81	2.49986
	169.00465_7.649	-0.68	2.46595
	100.06374_8.211	-0.86	2.42424
	326.00083_19.719	-0.08	2.37395
	223.15729_1.594	-0.87	2.35432
	244.03503_8.881	0.46	2.29596
	248.10095_8.127	1.15	2.27078
	197.11656_7.211	-0.82	2.05899
	202.09548_2.633	-0.75	1.88938
	274.12773_6.344	-0.53	1.8079
	287.24592_1.505	-2.29	1.67535
	145.03765_3.456	-0.45	1.58973
	190.08371_3.59	-1.19	1.35206
	101.04776_3.555	-1.09	1.31812
	254.13783_11.473	0.32	1.30896
	500.21542_7.12	0.93	1.30122
	202.09547_1.681	-0.67	1.22027
	174.01666_9.956	0.94	1.19134
	122.0368_6.591	0.46	1.09683
	188.07983_3.543	-0.99	1.07655
	171.05322_3.551	-0.99	1.06609
	360.1274_7.762	0.69	1.01939
	346.21461_1.63	1.32	0.97899
	338.06405_8.627	-0.39	0.937977
	103.09974_11.297	0.35	0.856539
	612.15431_8.868	-0.1	0.761471
	149.10527_3.054	-0.9	0.746002
	176.06854_4.996	1.15	0.735464
	86.03671_11.072	0.35	0.715914
	276.0958_9.877	0.41	0.677728
	217.05872_8.9	0.67	0.66468
	118.04198_6.587	0.36	0.661557
	130.02677_9.956	0.74	0.656071
	128.05859_3.548	-1.03	0.654944
	147.05328_3.534	-0.68	0.641446
	247.10586_7.317	0.72	0.635904
	135.06852_6.589	0.37	0.605758
	232.10599_7.424	0.66	0.601617
	289.12747_7.146	0.84	0.578109
	161.06903_6.547	-0.52	0.573906
	270.21988_1.396	-0.9	0.53497
	164.04744_6.587	0.31	0.529291
	117.05791_3.667	0.32	0.516624
	175.08471_4.102	1.09	0.513197
	136.03728_7.707	0.51	0.511748
	181.07414_6.587	0.31	0.502363
	285.09596_2.816	0.4	0.501988
	234.08531_8.88	0.71	0.494852
	172.0139_7.717	0.5	0.48929
	313.11611_9.382	0.55	0.465421
	188.07984_1.871	-1	0.461548
	398.13727_9.416	0.43	0.435248
	424.2832_1.628	0.74	0.427403
	129.07919_12.303	0.57	0.421102
	171.05322_1.868	-0.89	0.404356
	182.07931_6.997	0.55	0.386404
	240.13651_1.414	-0.64	0.376466
	265.11613_7.095	-0.87	0.356085
	143.05844_8.473	0.58	0.321385
	133.03755_8.347	0.5	0.308153
	92.04733_3.64	0.35	0.303278
	189.06383_1.671	-0.91	0.2935
	219.07457_4.019	-0.7	0.27603
	246.12165_6.122	0.64	0.263261
	759.57789_1.373	-0.21	0.255372
	240.04195_8.799	-0.29	0.252719
	453.28555_2.572	-0.36	0.25204
	186.06416_1.737	-0.54	0.244491
	296.16271_1.409	-0.8	0.238625
	203.12715_5.181	-0.67	0.237104
	525.30698_1.425	-0.71	0.232122
	260.13734_4.043	0.41	0.229932
	192.02737_10.582	0.4	0.227758
	311.10935_7.103	0.79	0.210039
	326.19201_18.931	-0.16	0.207244
	146.03689_6.59	0.23	0.201884
	176.03232_10.51	-0.63	0.189112
	284.27182_1.364	-0.36	0.183942
	146.02171_8.65	0.48	0.183205
	101.04774_8.111	-0.35	0.181517
	269.11147_7.84	0.29	0.178838
	128.05864_7.43	-0.62	0.172314
	179.07961_4.312	-0.45	0.169673
	153.04269_2.636	-0.28	0.165049
	730.59868_1.404	-0.46	0.164579
	406.27237_1.588	0.79	0.161764
	102.03176_6.533	-0.25	0.159703
	466.31211_1.259	-0.48	0.158535
	188.0798_7.06	0.89	0.15048
	746.51299_1.26	-0.07	0.148677
	116.01108_9.121	0.34	0.147965
	177.1002_6.809	-0.26	0.145811
	278.15178_19.756	-0.05	0.142013
	162.01658_2.63	-0.39	0.139353
	134.02162_9.109	0.46	0.136912
	204.07483_8.61	0.11	0.132177
	254.09025_13.171	0.02	0.131641
	161.10524_6.531	-0.19	0.129547
	153.00972_3.181	-0.31	0.128371
	187.04823_8.618	0.09	0.127927
	463.07445_10.919	0.62	0.124455
	215.0561_8.604	0.42	0.124397
	207.11094_6.552	-0.27	0.123459
	161.06891_8.313	0.45	0.122168
	200.17795_1.409	-0.37	0.119111
	132.02461_4.827	0.17	0.118855
	149.05118_4.817	0.18	0.113501
	312.3033_1.358	-0.99	0.111428
	283.09187_9.724	0.28	0.109886
	131.05863_7.682	-0.58	0.105531
	117.05388_8.722	0.39	0.104967
	404.00213_9.546	-0.28	0.10485
	212.10511_1.489	-0.1	0.10395
	160.07375_1.638	-0.37	0.10035
	222.07426_3.764	0.15	0.100314
	103.04562_4.828	0.26	0.100233
	143.09478_9.667	-0.47	0.096811
	572.29734_1.459	-0.44	0.08969
	705.53071_1.4	-0.55	0.088335
	263.19988_19.676	-0.07	0.085892
	261.09619_8.847	-0.04	0.085074
	289.15244_1.877	0.4	0.084337
	162.08938_1.665	-0.79	0.08373
	204.07484_3.895	-0.26	0.082656
	289.15249_5.768	0.41	0.081875
	147.08971_6.537	-0.2	0.080479
	356.25632_1.407	0.82	0.080043
	159.08964_5.852	-0.21	0.079474
	103.09976_7.662	0.21	0.077609
	218.12675_9.708	0.41	0.076309
	180.04249_2.626	-0.68	0.075979
	566.0559_9.543	-0.23	0.075365
	240.14786_2.532	0.29	0.07443
	174.01665_2.625	-0.55	0.073361
	125.05896_3.628	0.79	0.072229
	251.1008_6.681	0.52	0.070971
	167.02209_8.479	0.65	0.069668
	124.06382_2.58	-0.48	0.064295
	182.07096_19.56	-0.03	0.064217
	275.14818_10.54	0.67	0.062478
	140.10623_2.927	-0.02	0.061879
	282.10283_7.665	0.66	0.061852
	257.10283_7.669	0.24	0.060533
	294.12199_4.29	0.5	0.059929
	252.11106_9.554	0.28	0.058115
	148.05253_3.659	0.15	0.0566
	147.05318_9.958	0.2	0.055234
	214.19363_1.402	-0.35	0.054005
	338.31897_1.34	-0.5	0.052956
	290.15578_5.751	0.27	0.051276
	158.13083_1.451	-0.57	0.049959
	129.04272_3.296	-0.38	0.048759
	165.0791_3.668	0.16	0.048704
	239.09466_2.8	-0.2	0.047723
	169.98876_9.701	-0.13	0.047354
	276.02487_10.505	-0.36	0.046161
	197.069_9.134	-0.11	0.044799
	86.01907_4.828	0.25	0.044274
	275.11185_8.646	0.26	0.043645
	115.06577_3.443	-0.45	0.043117
	132.05352_8.264	0.27	0.042089
	779.54614_1.36	-0.08	0.041844
	178.04798_5.649	0.73	0.041491
	131.09463_4.171	0.17	0.041409
	259.17828_2.622	-0.72	0.039253
	402.29859_1.452	-0.36	0.038867
	138.03178_9.488	-0.29	0.038312
	137.04776_3.443	-0.47	0.037291
	158.08454_5.26	0.28	0.037144
	264.07796_7.134	1	0.036206
	165.04599_1.697	-1.07	0.035447
	130.02676_10.58	0.35	0.035362
	421.31906_1.576	-0.18	0.034827
	162.05294_2.618	-0.23	0.034437
	404.0021_8.74	-0.15	0.033367
	86.03675_7.401	0.35	0.031092
	217.13143_4.348	-0.7	0.030052
	153.07908_2.62	0.16	0.03003
	289.15243_2.642	0	0.029762
	117.079_4.332	-0.17	0.029421
	287.20952_2.616	-0.24	0.02906
	767.5825_1.38	0.6	0.028883
	247.14192_4.518	0.08	0.02888
	260.02988_9.503	-0.54	0.028847
	284.07607_3.93	-0.55	0.028332
	303.15435_10.531	0.61	0.028139
	103.06338_5.327	-0.21	0.027717
	162.05303_7.674	0.2	0.02638
	289.12736_9.303	0.32	0.026207
	334.06671_9.177	-0.33	0.025843
	94.05315_8.689	-0.32	0.02504
	351.11692_3.886	-0.27	0.024766
	336.26626_1.249	0.25	0.024404
	246.08534_3.681	0.17	0.023559
	130.00888_1.701	-1.09	0.022985
	483.96896_10.789	0.01	0.022548
	127.06348_8.397	-0.36	0.022152
	178.04795_2.622	-0.26	0.021884
	438.27533_1.567	-0.51	0.021833
	765.53175_1.35	-0.33	0.020977
	370.00681_11.137	0.35	0.020768
	332.13314_8.501	0.58	0.020402
	402.12486_6.699	-0.14	0.019877
	132.08995_8.855	0.41	0.019779
	188.11614_6.4	0.5	0.01954
	133.07383_7.323	-0.21	0.019035
	209.07233_2.613	0.2	0.018575
	256.24059_1.377	-0.46	0.018416
	147.03547_1.702	-1.09	0.018405
	98.03683_9.886	-0.44	0.017559
	399.33678_1.578	-0.05	0.016886
	166.04789_5.867	-0.1	0.016759
	290.04062_9.478	-0.26	0.016463
	254.13782_6.855	-0.15	0.016385
	251.10084_8.697	-0.28	0.016155
	206.04295_10.695	-0.38	0.016069
	141.11548_1.668	-0.73	0.015892
	243.1041_3.83	-1.1	0.015828
	199.15717_1.585	-0.22	0.015692
	130.06313_1.626	-0.41	0.015563
	108.05748_1.73	0.07	0.015257
	173.08018_7.644	-0.47	0.014686
	781.56185_3.684	-0.67	0.014312
	301.05642_8.536	-0.41	0.013757
	90.03164_2.786	-0.24	0.013705
	147.0532_1.785	-0.52	0.012982
	574.49623_1.249	-0.32	0.012735
	351.11652_2.859	-0.29	0.012466
	159.08968_2.658	-0.37	0.012423
	334.21434_1.423	0.29	0.011978
	111.04331_3.998	-0.27	0.011487
	144.05362_8.945	-0.16	0.01101
	195.08965_5.591	-0.26	0.01076
	379.2492_1.642	-0.31	0.010715
	302.24582_1.385	-0.5	0.010656
	278.15214_1.384	-0.66	0.010476
	112.0162_10.583	0.44	0.010388
	146.04023_5.804	0.56	0.010011
	189.11142_8.318	-0.17	0.009932
	281.11233_7.364	0.3	0.009853
	242.22489_1.385	-0.24	0.009588
	731.54644_1.392	0.07	0.009305
	218.12669_5.119	0.35	0.009171
	167.98257_10.342	-0.37	0.00898
	249.17291_19.786	-0.11	0.008971
	144.04237_2.615	-0.06	0.008804
	244.06977_3.616	0.28	0.008784
	105.07906_9.397	-1.24	0.008345
	164.06871_5.006	-0.32	0.008334
	175.08457_6.962	-0.28	0.008322
	95.03718_8.86	0.25	0.008257
	128.08387_3.651	-0.34	0.008112
	125.08407_1.729	-0.01	0.007864
	144.11515_1.496	-0.25	0.007628
	163.06683_5.799	0.56	0.007618
	745.09627_10.22	0.19	0.007314
	576.51276_1.24	-0.35	0.007149
	96.05759_1.787	-0.13	0.006994
	137.04776_4.933	-0.24	0.006984
	181.04109_2.621	-0.33	0.006837
	359.12185_9.066	0.18	0.006836
	209.07252_1.667	0.25	0.006795
	232.1424_9.669	-0.34	0.006661
	240.20949_1.399	-0.45	0.006647
	113.08413_1.782	-0.13	0.00662
	198.16215_19.722	-0.08	0.00651
	257.10112_3.155	0.32	0.006501
	103.09977_2.587	0.3	0.006499
	178.09957_1.485	-1.07	0.006364
	138.06824_2.63	-0.45	0.006306
	408.28816_2.615	-0.05	0.006229
	231.14709_2.81	-0.23	0.006218
	436.25892_1.551	-0.22	0.006178
	748.52824_1.27	-0.17	0.00588
	201.13683_1.484	-0.88	0.00585
	226.07187_5.211	0.13	0.0057
	437.29107_1.565	-0.39	0.005554
	177.10024_5.564	-1.33	0.005523
	190.08426_2.624	0.24	0.005492
	206.04289_2.62	-0.04	0.005323
	89.04764_8.788	-0.29	0.005121
	228.20927_1.39	-0.43	0.005053
	112.02744_3.363	0.03	0.004996
	191.04317_10.034	0.21	0.004849
	237.03086_10.089	0.25	0.004698
	129.05759_5.271	0.52	0.004668
	211.03597_8.804	-0.08	0.004646
	158.0692_2.828	0.37	0.004544
	175.09582_8.855	0.25	0.004412
	158.06924_8.868	0.26	0.004389
	143.07365_5.235	0.37	0.004329
	620.29751_1.437	0.23	0.004191
	203.07949_8.743	-0.33	0.004186
	203.12718_8.653	0.15	0.004171
	125.08417_10.02	0.16	0.004026
	403.01859_10.172	-0.68	0.004012
	106.06302_1.7	-0.69	0.004009
	525.28593_1.539	0.2	0.003768
	146.06924_2.627	0.22	0.00356
	129.07903_4.385	-0.24	0.003542
	200.00894_9.903	-0.36	0.003439
	176.07982_12.853	0.16	0.003366
	238.13185_2.596	-0.11	0.003231
	165.06536_3.483	0.25	0.003167
	221.09036_5.372	-0.26	0.003161
	244.0698_5.486	0.34	0.003099
	231.14709_1.777	-0.31	0.002984
	89.04767_7.881	0.1	0.002952
	94.0532_1.768	0.39	0.002916
	145.07399_6.266	-0.18	0.002889
	300.20919_1.396	0.1	0.002828
	229.10617_2.631	-0.38	0.002798
	181.04104_1.667	-0.26	0.002776
	174.13697_11.727	0.2	0.002765
	144.04229_9.896	-0.3	0.002667
	101.04775_7.414	0.45	0.00262
	747.51969_1.325	-0.27	0.002593
	298.2874_1.342	-0.35	0.00248
	162.06414_5.829	0.24	0.002442
	767.54751_1.341	0.05	0.002298
	424.28288_2.599	0.32	0.002289
	229.10646_1.671	-0.55	0.002162
	188.10515_1.691	-0.29	0.002066
	163.08456_6.239	-0.18	0.002062
	290.12265_9.752	0.22	0.002005
	232.10603_9.346	0.27	0.001998
	119.05832_7.439	0.44	0.001981
	628.50856_1.276	-0.89	0.001968
	185.08028_7.311	0.55	0.001961
	232.14233_7.381	-2.17	0.001907
	174.08934_1.685	-0.3	0.001873
	134.05802_2.618	-0.81	0.001851
	118.02676_2.632	-0.31	0.001836
	375.20438_1.464	-0.13	0.001689
	175.05944_8.73	0.37	0.001624
	231.13326_9.726	0.51	0.001552
	733.55988_1.392	-0.35	0.001475
	289.0793_3.103	0.28	0.001455
	126.03173_9.898	-0.32	0.001443
	477.28596_1.565	0.41	0.001421
	208.13115_1.64	-1.01	0.001389
	315.27727_1.512	-0.21	0.001374
	303.14318_7.215	-0.22	0.001364
	112.02739_2.931	0.26	0.00134
	143.09472_3.802	-0.01	0.001293
	242.01919_9.897	-0.38	0.00128
	330.27736_1.458	-0.08	0.001272
	220.18312_2.515	0.17	0.001257
	132.08997_14.251	0.03	0.001221
	260.02991_9.901	-0.35	0.00121
	126.0252_7.802	-0.35	0.001199
	188.12743_13.084	-0.08	0.001157
	385.31896_1.602	-0.34	0.001153
	173.06892_7.607	-0.3	0.001153
	136.03859_8.905	-0.44	0.001147
	276.13218_8.883	-0.22	0.001143
	231.07452_6.676	-0.1	0.001142
	144.07881_1.666	-0.33	0.001122
	246.02013_6.398	0.72	0.001108
	250.15729_1.46	0.62	0.001104
	167.03659_8.615	-0.17	0.001099
	114.07936_8.865	0.32	0.001097
	270.0963_8.685	-0.04	0.001029
	172.08486_8.274	-0.08	0.001022
	368.29311_1.361	-0.19	0.000998
	157.14678_9.075	-0.2	0.000992
	115.06336_8.922	0.26	0.000965
	200.00894_9.503	-0.45	0.00094
	371.30339_2.588	-0.04	0.000938
	205.09521_6.504	-0.17	0.000861
	85.0892_4.525	0.2	0.000817
	208.14634_1.505	-0.3	0.000793
	124.05255_2.666	-0.15	0.000763
	281.11146_6.668	0.79	0.00076
	147.08963_5.427	-0.31	0.000738
	600.32877_1.437	-0.61	0.000734
	286.06934_6.495	1.19	0.000722
	111.06848_7.057	-0.15	0.00069
	279.13205_3.274	0.37	0.00068
	190.09544_7.61	-0.33	0.000676
	109.06407_8.674	-0.48	0.000658
	152.06864_5.95	0.08	0.000656
	178.04122_6.98	0.16	0.000654
	160.08489_2.621	-0.39	0.00064
	218.09032_9.279	0.36	0.000633
	103.06338_8.407	0.34	0.000622
	222.0676_9.662	0.33	0.000618
	189.99391_2.115	0.14	0.000602
	112.0274_3.616	0.29	0.000585
	186.16217_1.42	-0.44	0.000583
	262.11648_9.182	0.31	0.000575
	131.07351_5.251	0.33	0.000566
	189.11143_9.616	0.2	0.000564
	182.0581_2.816	-0.13	0.000554
	196.05858_6.484	0.19	0.000541
	257.11239_5.303	-0.64	0.000538
	254.05761_8.673	-0.12	0.000537
	217.13149_3.277	0.34	0.000511
	172.08488_9.621	0.12	0.000507
	194.04292_8.794	0.2	0.000505
	126.0083_5.662	-0.15	0.000499
	145.07396_2.637	-0.18	0.000497
	501.28603_2.548	0.13	0.000495
	326.19206_19.601	0.06	0.000483
	268.11693_1.699	-0.13	0.000478
	243.18356_1.505	-0.22	0.000446
	523.36416_1.567	-0.05	0.000443
	354.24051_1.412	0.41	0.000439
	316.26167_1.395	-0.1	0.000429
	410.24381_1.588	-0.03	0.000425
	309.10633_1.667	0.63	0.000422
	357.19383_1.489	-0.08	0.000419
	245.17396_12.965	0.16	0.000417
	248.0646_10.269	0.08	0.000402
	771.61486_1.371	-0.1	0.000396
	129.0426_4.324	-0.21	0.000393
	114.07938_3.843	0.32	0.000378
	206.04295_9.517	-0.32	0.000374
	136.0373_9.363	-0.13	0.000372
	199.08458_2.632	-0.69	0.000367
	309.08536_4.014	-0.71	0.000351
	348.04728_8.904	-0.56	0.000346
	257.16257_2.626	-0.07	0.000342
	229.08855_7.798	-0.47	0.000342
	170.05811_2.584	-0.33	0.000327
	299.28243_1.52	-0.66	0.000326
	143.09476_6.1	-0.31	0.000324
	157.07399_6.983	-0.09	0.000308
	317.18379_3.534	0.45	0.000307
	114.04292_7.891	-0.08	0.000306
	131.06949_7.891	-0.08	0.000305
	363.05707_8.554	0.14	0.000295
	145.11036_6.649	-0.03	0.000291
	451.27028_1.588	-0.05	0.000276
	309.10623_6.777	-0.14	0.000261
	255.98932_6.844	-0.19	0.00026
	143.05832_2.62	-0.35	0.000255
	99.06849_2.625	0.07	0.000252
	155.09481_2.525	-0.06	0.000241
	117.11541_8.188	-1.16	0.000239
	160.1101_1.511	-0.12	0.000237
	259.03699_9.42	-0.3	0.000235
	174.10057_6.979	-0.08	0.000232
	301.05608_9.873	-0.35	0.000232
	144.04231_4.307	0.52	0.000216
	436.26_1.576	-0.16	0.000213
	227.09076_4.007	-0.15	0.000213
	233.06985_1.868	0	0.00021
	196.11006_1.536	-0.05	0.000207
	325.29807_1.492	-0.2	0.000192
	131.09463_4.563	0.25	0.000189
	118.02678_8.393	0.23	0.000187
	287.28229_1.766	-0.85	0.000181
	156.01732_3.363	-0.28	0.000178
	173.0688_3.537	0.49	0.00017
	294.1836_1.408	-0.81	0.000169
	247.10555_6.735	-0.03	0.000169
	113.05898_3.372	0.1	0.000166
	173.10533_2.616	-0.05	0.000165
	96.02121_7.591	0.13	0.000165
	506.99619_10.025	-0.11	0.000165
	228.14748_12.974	0.16	0.000163
	131.06958_3.373	0.1	0.000162
	101.04774_9.43	1.36	0.000152
	329.0528_3.156	-0.1	0.000147
	367.27219_1.623	0	0.000146
	253.05943_1.708	-0.15	0.000146
	231.1108_3.679	-0.7	0.000146
	179.07946_9.264	0.09	0.000142
	134.09429_1.7	-0.19	0.000141
	169.99826_9.392	-0.08	0.000141
	580.0352_11.107	0.83	0.000135
	315.24093_1.657	-0.47	0.000134
	223.08469_2.623	0.04	0.000133
	358.30875_1.453	-0.13	0.00013
	318.2199_1.405	0.04	0.00013
	132.0423_3.553	-0.5	0.000129
	89.04774_5.234	0.19	0.000129
	140.05865_3.626	0.02	0.000127
	143.09477_13.07	-0.02	0.000125
	87.03207_8.342	-0.49	0.000119
	160.1213_13.074	-0.02	0.000118
	285.10721_5.003	-0.35	0.000117
	160.12125_9.379	-0.15	0.000116
	187.06348_5.214	0.27	0.000115
	239.04381_1.719	-0.16	0.000115
	174.01662_5.293	-0.12	0.000114
	206.09059_4.441	0.01	0.000113
	166.04831_1.355	-0.33	0.000109
	288.0598_5.556	-0.14	0.000101
	96.02126_9.914	-0.24	9.86e-05
	117.05793_5.24	0.39	9.53e-05
	132.04241_8.188	0.39	9.3e-05
	391.05324_10.013	-0.13	9.26e-05
	335.30359_19.738	-0.08	9.25e-05
	189.00987_2.489	0.16	9.17e-05
	110.07317_1.668	-0.35	8.96e-05
	404.00211_11.113	0.8	8.78e-05
	203.11589_2.626	0.05	8.61e-05
	100.01617_8.405	0.23	8.58e-05
	84.0212_4.099	0.12	8.53e-05
	150.05304_4.058	-0.58	8.32e-05
	100.05253_4.054	-0.22	8.28e-05
	132.04233_8.641	-0.21	8.18e-05
	225.08534_5.021	-0.21	7.52e-05
	206.16732_1.53	-0.14	7.33e-05
	168.04249_3.778	0.25	7.31e-05
	106.06299_1.493	0.28	7.19e-05
	246.10051_1.688	0.09	7.17e-05
	211.09574_1.677	-0.58	6.98e-05
	343.27215_1.637	-0.09	6.83e-05
	186.05309_7.342	-0.09	6.8e-05
	408.28813_1.631	-0.08	6.42e-05
	190.09542_3.537	0.49	6.26e-05
	190.05905_9.344	0.06	6.15e-05
	185.99313_10.053	-0.33	5.62e-05
	96.02115_8.848	-0.12	5.52e-05
	252.17252_19.701	-0.27	5.14e-05
	445.31935_1.601	-0.21	5.11e-05
	230.06131_7.325	-0.29	4.96e-05
	136.06374_2.628	0.02	4.94e-05
	204.09007_5.216	0.27	4.92e-05
	118.06317_1.672	0.28	4.92e-05
	92.02937_2.554	0.09	4.83e-05
	305.14748_7.104	0.16	4.79e-05
	188.06858_7.106	-0.09	4.37e-05
	216.11113_2.627	-0.75	4.31e-05
	134.02278_9.718	0.24	4.28e-05
	267.09618_9.659	-0.09	4.06e-05
	151.06351_6.147	-0.02	3.96e-05
	172.14656_1.436	-0.18	3.89e-05
	261.15756_3.777	0.07	3.81e-05
	167.06959_7.342	0.51	3.78e-05
	92.02929_1.353	-0.44	3.71e-05
	114.07951_12.862	0.06	3.64e-05
	163.08463_8.78	-0.06	3.54e-05
	261.13235_10.396	0.25	3.46e-05
	255.09675_5.305	-0.25	3.44e-05
	252.08585_2.931	-0.1	3.33e-05
	230.0194_9.111	-0.12	3.22e-05
	219.11076_1.69	-0.1	3.19e-05
	118.06317_2.589	-0.73	3.06e-05
	132.08992_12.854	-0.03	3.05e-05
	84.0212_2.826	-0.26	3.02e-05
	145.05288_5.224	0.21	2.87e-05
	146.09442_1.608	-0.17	2.84e-05
	148.07365_3.485	-0.24	2.81e-05
	156.05364_1.733	-0.12	2.78e-05
	268.08108_8.894	-0.39	2.71e-05
	262.13223_1.661	0.08	2.69e-05
	244.08872_13.743	0.08	2.69e-05
	286.21439_19.723	-0.02	2.67e-05
	164.06856_1.708	-0.2	2.66e-05
	203.07965_7.361	-0.16	2.64e-05
	196.08256_6.945	-0.28	2.63e-05
	284.11098_7.108	0.06	2.62e-05
	188.01462_1.602	1.74	2.56e-05
	103.02701_3.782	-0.53	2.53e-05
	120.04235_7.719	0.13	2.46e-05
	522.9913_11.647	-0.06	2.37e-05
	183.06618_8.728	0.41	2.35e-05
	310.28751_1.355	-1.25	2.28e-05
	242.01937_7.314	0	2.05e-05
	404.00268_9.826	-0.24	2.03e-05
	493.31706_2.586	-0.33	2.01e-05
	159.12601_1.665	-0.36	1.97e-05
	151.0494_9.718	0.25	1.97e-05
	231.12192_6.849	-0.25	1.92e-05
	86.03684_8.406	0.19	1.9e-05
	115.0634_12.874	-0.04	1.82e-05
	364.26195_1.384	-0.35	1.64e-05
	244.10593_1.68	-0.74	1.63e-05
	204.11121_13.079	0	1.62e-05
	324.03613_8.509	0.09	1.54e-05
	169.04104_5.628	-0.11	1.5e-05
	131.05828_8.126	-0.54	1.47e-05
	206.05832_12.86	0	1.43e-05
	111.07974_13.139	-1.07	1.42e-05
	210.07426_4.022	-0.03	1.42e-05
	745.09261_10.193	0.33	1.39e-05
	166.04793_6.726	-0.52	1.35e-05
	89.04775_7.269	0.08	1.29e-05
	205.09529_4.089	0	1.28e-05
	153.07916_1.663	0.36	1.16e-05
	179.09468_1.64	-0.02	1.15e-05
	173.10542_1.645	-0.34	1.11e-05
	277.11748_9.619	0.36	1.09e-05
	303.16811_4.142	-0.16	1.08e-05
	605.07804_10.71	-0.04	1.04e-05
	94.05315_2.816	0.23	1.03e-05
	161.06896_1.758	-0.05	1.02e-05
	273.18001_7.198	0.2	9.64e-06
	243.08571_6.879	-0.15	9.61e-06
	242.08074_2.604	-0.18	9.45e-06
	199.16868_5.955	0.27	9.42e-06
	149.07024_2.861	0.37	9.41e-06
	363.05824_9.722	0.23	9.18e-06
	155.0947_1.674	0.04	9.09e-06
	486.17119_5.406	-0.53	9.09e-06
	121.08923_2.559	0.17	8.81e-06
	226.06926_7.733	-0.02	8.79e-06
	254.10047_5.966	-0.12	8.77e-06
	194.11554_1.67	-0.86	8.77e-06
	88.05239_3.898	-0.34	8.57e-06
	226.10668_8.687	-0.11	8.29e-06
	125.05892_3.246	-0.13	8.14e-06
	206.04299_6.887	0.17	8.06e-06
	137.04539_6.063	0.03	7.89e-06
	116.04749_2.623	-0.47	7.73e-06
	430.06592_8.82	-0.17	7.63e-06
	128.05859_6.872	0.03	7.29e-06
	209.08006_8.695	-0.11	7.27e-06
	338.24565_1.412	0.75	6.83e-06
	117.07903_5.734	0.09	6.8e-06
	187.12092_1.625	0.12	6.78e-06
	84.05752_2.634	-0.28	6.37e-06
	204.0638_3.904	0.76	6.08e-06
	197.11659_5.641	-0.28	5.92e-06
	275.18858_19.695	0.21	5.9e-06
	197.08017_8.696	-0.02	5.52e-06
	425.35038_1.567	0.1	5.39e-06
	215.15221_1.617	-0.13	5.38e-06
	343.27209_2.611	-0.49	5.35e-06
	225.07909_13.751	0.1	5.28e-06
	397.31914_1.59	-0.08	5.15e-06
	238.14153_1.66	-1.05	5.07e-06
	132.04232_2.618	0.02	4.98e-06
	180.04569_3.366	0.2	4.69e-06
	126.04298_2.619	0.16	4.66e-06
	268.21895_1.493	0.56	4.62e-06
	443.36113_1.574	0.11	4.49e-06
	132.04243_7.727	0.23	4.28e-06
	158.09447_1.636	0.03	4.2e-06
	162.03176_1.694	0.16	4.07e-06
	221.07226_8.212	0	4.07e-06
	150.053_4.452	-0.37	3.86e-06
	203.09088_9.323	-0.52	3.77e-06
	347.0634_9.439	0.27	3.74e-06
	130.07427_7.013	0.41	3.74e-06
	220.06976_9.038	-0.13	3.69e-06
	213.04041_9.582	0.1	3.57e-06
	639.03904_10.896	-0.19	3.49e-06
	105.04278_12.315	-0.02	3.27e-06
	103.09975_1.7	0.19	3.23e-06
	327.31368_1.5	-0.01	3.17e-06
	158.04028_1.621	-0.61	3.05e-06
	228.11107_7.114	-0.21	3e-06
	202.13197_5.566	0.26	2.97e-06
	331.08787_6.782	-0.07	2.9e-06
	807.50383_1.249	-0.36	2.88e-06
	104.04745_2.625	0.51	2.87e-06
	150.05292_2.627	-0.12	2.81e-06
	278.18844_1.395	-0.12	2.68e-06
	202.09574_12.976	0.03	2.62e-06
	161.06886_4.308	0.36	2.58e-06
	144.05361_5.728	-0.29	2.54e-06
	217.10631_8.947	-0.27	2.42e-06
	85.05285_8.397	0.47	2.42e-06
	260.1121_6.869	-0.08	2.39e-06
	110.04808_8.539	0.02	2.36e-06
	446.05966_6.259	0.6	2.3e-06
	137.08417_1.785	-0.49	2.21e-06
	282.16777_1.642	0	1.96e-06
	84.02122_8.05	0.43	1.89e-06
	866.50939_1.243	0.2	1.79e-06
	117.04275_3.094	0.34	1.75e-06
	150.0529_3.777	-0.55	1.72e-06
	152.03358_4.373	-0.18	1.7e-06
	303.25643_1.505	-0.28	1.67e-06
	123.06843_2.621	0.13	1.63e-06
	205.09515_1.768	-0.06	1.58e-06
	297.26679_1.497	-0.14	1.56e-06
	787.53883_1.245	-0.13	1.54e-06
	332.27188_1.358	-0.2	1.5e-06
	427.03006_10.013	-0.17	1.49e-06
	139.06343_2.638	-0.09	1.47e-06
	158.06922_1.771	0.18	1.43e-06
	276.13214_2.632	0.12	1.38e-06
	283.28733_1.495	-0.17	1.29e-06
	733.56291_1.383	-0.14	1.21e-06
	174.11182_14.25	-0.15	1.12e-06
	242.22498_19.622	-0.06	1.12e-06
	114.04309_3.993	-0.19	1.1e-06
	129.15177_7.434	-0.1	1.07e-06
	94.05314_4.024	-0.08	1.04e-06
	136.0386_3.765	-0.47	1.03e-06
	206.0066_9.636	0.14	1.03e-06
	164.06858_2.628	-0.51	1.02e-06
	187.0846_2.631	-0.05	9.78e-07
	122.04803_2.636	0.1	9.7e-07
	246.21942_1.496	-0.18	9.52e-07
	246.12156_9.136	0.23	9.46e-07
	194.0692_2.626	-0.35	9.06e-07
	148.03734_7.72	-0.08	7.86e-07
	322.05154_1.578	-0.12	7.64e-07
	132.02458_7.267	0.08	7.63e-07
	312.17637_1.332	0.41	7.61e-07
	136.06379_13.185	-0.23	7.57e-07
	149.1052_4.538	0.21	7.53e-07
	202.14319_12	-0.14	7.44e-07
	148.03734_8.573	0.05	7.1e-07
	294.18692_1.307	-0.34	6.41e-07
	129.07902_5.736	-0.1	6.36e-07
	229.17915_9.392	-0.21	6.28e-07
	158.06928_4.115	0.01	6.27e-07
	376.13819_2.862	0.22	6.25e-07
	326.19396_1.619	-0.29	6.15e-07
	261.15755_2.676	0.3	5.71e-07
	180.06357_6.209	-0.03	5.16e-07
	189.06397_7.794	-0.26	4.34e-07
	132.07868_1.552	-0.31	4.2e-07
	785.1589_5.994	0.07	4.2e-07
	168.02857_6.018	-0.14	4.07e-07
	130.0631_2.622	-0.02	4.02e-07
	217.10646_3.781	-0.6	4.02e-07
	113.0477_7.014	0.44	3.92e-07
	663.10969_8.045	-0.13	3.86e-07
	488.10759_8.729	0.07	3.86e-07
	326.19194_1.32	0.03	3.85e-07
	577.08335_8.672	0.13	3.65e-07
	278.22487_1.375	-0.19	3.58e-07
	281.27176_1.477	-0.57	3.48e-07
	129.01756_4.586	0.42	3.47e-07
	252.14717_1.956	0.02	3.46e-07
	216.14752_2.57	0.31	3.45e-07
	415.32973_1.626	-0.05	3.32e-07
	175.09584_8.463	-0.37	3.27e-07
	210.03791_9.69	0.12	3.2e-07
	151.04952_6.407	0.42	3.13e-07
	175.04826_8.126	0.02	2.86e-07
	477.28583_2.565	0.14	2.67e-07
	94.05318_13.101	-0.86	2.46e-07
	264.1044_11.39	-0.11	2.39e-07
	274.00932_10.534	0.08	2.36e-07
	399.33474_1.584	-0.16	2.32e-07
	607.0825_8.741	-0.06	2.15e-07
	167.02541_2.632	0.13	2.03e-07
	523.36431_2.543	-0.27	2e-07
	170.05796_1.676	-0.08	1.97e-07
	242.09043_2.624	-0.03	1.51e-07
	665.12611_7.664	-0.07	1.48e-07
	94.04191_1.902	-0.5	1.45e-07
	102.06817_2.556	0.11	1.34e-07
	190.04807_3.657	-0.01	1.32e-07
	163.03048_1.692	-0.43	1.32e-07
	232.14237_12.316	0.01	1.3e-07
	294.14678_19.73	-0.1	1.27e-07
	93.05791_11.535	0.59	1.27e-07
	199.15742_19.714	-0.16	1.23e-07
	559.07225_8.672	0.14	1.16e-07
	191.06194_1.666	-0.05	1.07e-07
	83.07359_13.74	0.25	1.02e-07
	190.08425_1.691	-0.33	9.47e-08
	266.15548_1.342	0.03	9.04e-08
	304.2407_1.364	0	8.94e-08
	114.07942_5.066	-0.5	8.85e-08
	265.06742_5.415	0.06	8.76e-08
	259.04568_8.631	0.32	8.54e-08
	206.04294_10.147	0.14	8.48e-08
	383.14278_9.141	0.04	8.22e-08
	230.16309_6.093	-0.61	8.05e-08
	197.12063_19.841	0	7.99e-08
	172.0849_4.669	0.14	7.02e-08
	189.10018_2.644	-0.11	6.92e-08
	334.05676_8.654	0	6.8e-08
	150.06824_1.648	-0.05	6.75e-08
	157.07398_8.7	-0.34	6.75e-08
	443.02463_10.745	-0.27	6.53e-08
	139.06349_1.721	-0.22	6.5e-08
	170.10573_1.79	-0.11	6.44e-08
	154.06305_1.659	-0.35	6.35e-08
	146.04021_1.663	0.25	5.98e-08
	245.13756_8.902	0.31	5.78e-08
	387.29835_2.604	-0.13	5.53e-08
	325.10122_7.917	0.05	5.48e-08
	102.06817_1.666	0.2	5.47e-08
	75.06854_3.842	1.59	5.38e-08
	189.10018_1.723	-0.16	4.87e-08
	176.04362_9.623	-0.12	4.78e-08
	139.07455_2.659	0.47	4.75e-08
	188.15261_12.32	0.16	4.72e-08
	83.07359_5.745	-0.24	4.7e-08
	159.08977_2.574	0	4.42e-08
	322.25125_1.365	0.03	4.18e-08
	243.14703_2.687	0.05	4.1e-08
	283.09167_6.405	0.33	4.09e-08
	299.0853_2.627	-0.01	3.97e-08
	232.1424_1.67	-0.02	3.86e-08
	303.20451_2.629	0.28	3.8e-08
	100.05254_6.627	0.46	3.75e-08
	184.11005_1.642	0.24	3.73e-08
	174.10059_1.691	-0.1	3.71e-08
	467.30129_1.612	-0.12	3.62e-08
	176.03232_8.597	0.2	3.59e-08
	357.19976_1.624	-0.08	3.57e-08
	268.08088_4.522	-0.3	3.27e-08
	187.08455_1.698	-0.15	3.14e-08
	134.02149_2.624	0.07	2.95e-08
	169.07398_1.675	-0.11	2.63e-08
	112.02742_8.494	0.22	2.58e-08
	204.11119_10.233	0.16	2.48e-08
	183.08965_1.689	0.07	2.41e-08
	95.03714_2.623	0.12	2.37e-08
	211.06349_12.836	-0.11	2.36e-08
	325.3708_2.739	0.04	2.36e-08
	302.22476_1.368	0.37	2.28e-08
	130.02672_3.721	0.15	2.24e-08
	446.06067_9.48	0.02	2.07e-08
	161.0689_2.636	-0.01	2.05e-08
	151.00931_1.976	-0.12	1.9e-08
	126.03183_8.743	0.53	1.78e-08
	118.00894_4.872	0.5	1.72e-08
	536.04494_9.433	0.04	1.7e-08
	127.06336_1.752	0.02	1.69e-08
	136.0386_4.537	-0.21	1.61e-08
	446.05952_8.401	-0.19	1.59e-08
	212.09125_1.809	0.11	1.53e-08
	85.0892_4.145	0.19	1.52e-08
	217.10634_4.646	0.05	1.52e-08
	384.12158_7.325	0	1.51e-08
	172.08487_1.693	0.04	1.45e-08
	110.03683_1.741	-0.04	1.3e-08
	116.01108_2.491	0.17	1.24e-08
	313.07728_6.811	-0.1	1.22e-08
	268.24068_1.375	-0.1	1.2e-08
	88.05237_1.69	-0.02	1.13e-08
	262.04551_5.696	-0.45	1.12e-08
	314.18051_13.738	0.26	9.88e-09
	178.04794_7.201	0.09	8.34e-09
	166.0632_1.636	0.31	8.24e-09
	359.14268_8.866	-0.09	8.16e-09
	248.05649_8.572	-0.16	8.02e-09
	140.05865_1.775	0.31	7.94e-09
	339.99643_9.453	-0.08	7.9e-09
	208.18275_1.482	-0.16	7.8e-09
	165.04602_6.728	0	7.1e-09
	109.06407_3.327	0.15	6.65e-09
	99.06848_6.259	-0.06	6.42e-09
	296.23546_1.374	-0.3	6.18e-09
	320.23558_1.378	0.2	6.07e-09
	303.16837_1.711	0.4	5.93e-09
	314.24589_1.425	-0.38	5.9e-09
	194.17849_19.948	-0.17	5.75e-09
	228.07497_2.794	0.11	5.64e-09
	114.0794_11.746	0	5.48e-09
	166.98651_1.924	-0.08	5.26e-09
	157.07398_2.64	-0.02	5.11e-09
	146.05804_2.623	-0.19	4.56e-09
	308.27196_1.361	-0.4	4.55e-09
	423.33468_1.572	-0.13	4.29e-09
	163.06673_1.651	0.25	3.47e-09
	189.07924_2.622	0.12	3.18e-09
	321.06992_11.807	0.06	3.16e-09
	246.14714_1.662	-0.35	2.93e-09
	141.01923_9.128	-0.11	2.84e-09
	331.17836_7.078	0.15	2.7e-09
	219.11076_2.632	-0.06	2.61e-09
	589.08314_10.235	0.29	2.59e-09
	877.56201_1.332	0.09	2.59e-09
	188.11615_8.072	-0.52	2.44e-09
	240.1223_7.585	0.02	2.43e-09
	129.07904_13.732	0.21	2.42e-09
	138.04299_4.054	0.11	2.24e-09
	265.11644_4.097	0.02	2.21e-09
	543.3327_1.551	0	2.16e-09
	335.13307_8.922	0.5	2.01e-09
	117.079_6.903	0	2e-09
	255.2561_1.501	-0.1	1.97e-09
	134.02294_6.413	0.41	1.95e-09
	252.08604_3.421	-0.11	1.87e-09
	111.06833_4.98	-0.04	1.84e-09
	243.14707_1.664	-0.29	1.84e-09
	179.06965_7.235	-0.14	1.83e-09
	723.52014_1.346	-0.27	1.82e-09
	272.23558_1.378	-0.24	1.71e-09
	146.10561_13.74	0.21	1.7e-09
	169.05047_7.41	0.58	1.57e-09
	254.10144_3.728	-0.19	1.56e-09
	203.07953_8.987	0.01	1.55e-09
	210.16205_19.743	-0.13	1.55e-09
	172.11019_1.573	0.03	1.41e-09
	183.06616_8.356	0.13	1.35e-09
	205.07414_1.652	-0.02	1.31e-09
	218.12691_6.577	0.07	1.17e-09
	167.08176_3.594	-0.01	1.16e-09
	284.07582_5.656	-0.27	1.15e-09
	156.11526_1.481	0.25	1.13e-09
	122.03699_1.698	0.44	1.13e-09
	189.04268_19.758	-0.01	1.09e-09
	186.06428_8.604	0.14	1.06e-09
	262.08023_10.245	-0.09	1.06e-09
	164.08393_1.559	-0.07	1.05e-09
	447.33484_1.558	-0.01	9.94e-10
	152.05865_7.592	-0.12	9.92e-10
	282.09544_8.844	0	9.46e-10
	150.06821_9.684	-0.28	9.05e-10
	169.99828_8.608	-0.15	8.5e-10
	286.21471_1.439	0.16	8.46e-10
	272.14063_12.341	0.1	8.38e-10
	229.13152_2.952	-0.29	7.57e-10
	286.22968_1.466	0.15	7.27e-10
	434.28778_1.429	-0.15	6.97e-10
	204.11114_2.621	-0.01	6.81e-10
	244.14231_2.625	0.15	6.09e-10
	230.01938_8.603	-0.1	6.06e-10
	217.1428_12.858	0.16	5.91e-10
	434.24373_1.575	0.08	5.91e-10
	493.3169_1.59	-0.23	5.7e-10
	144.08995_2.631	-0.24	5.6e-10
	321.09956_6.836	-0.01	5.46e-10
	261.12118_6.574	0.25	5.09e-10
	293.16254_2.631	-0.03	4.9e-10
	254.22479_1.391	-0.27	4.71e-10
	231.1584_13.381	0.01	4.62e-10
	130.06309_3.47	0.33	4.48e-10
	223.19369_19.781	-0.17	4.25e-10
	164.12034_1.616	-0.31	4e-10
	162.06431_6.831	-0.12	3.95e-10
	137.04779_8.739	-0.1	3.9e-10
	100.0525_8.498	0.08	3.83e-10
	219.07442_6.943	0.23	3.72e-10
	358.15702_13.737	-0.01	3.7e-10
	101.04775_4.811	0.06	3.69e-10
	205.03764_3.582	0	3.66e-10
	148.01946_6.729	0.07	3.37e-10
	221.12665_6.619	-0.31	3.36e-10
	259.15316_6.537	-0.14	3.34e-10
	379.24866_2.634	0.16	3.31e-10
	157.11038_3.367	0.4	3.3e-10
	207.08981_1.651	0.24	3.09e-10
	183.05335_1.622	0.15	3.07e-10
	303.20447_1.67	0.04	3.04e-10
	199.12096_6.845	-0.11	3.03e-10
	243.08688_5.779	0.43	2.8e-10
	256.11709_8.551	-0.05	2.72e-10
	126.10457_1.556	-0.27	2.59e-10
	169.08517_7.562	-0.39	2.58e-10
	167.09476_9.661	-0.31	2.37e-10
	75.03216_8.595	-0.14	2.35e-10
	347.06316_7.56	0.09	2.3e-10
	138.043_1.726	0.08	2.25e-10
	273.19382_2.621	0.05	2.24e-10
	331.23575_1.664	-0.3	2.13e-10
	130.02676_11.072	0.14	1.99e-10
	265.05944_1.744	-0.1	1.83e-10
	147.08962_9.85	-0.14	1.81e-10
	205.07414_2.623	-0.07	1.8e-10
	521.34898_2.566	-0.14	1.79e-10
	159.12602_2.606	0.11	1.66e-10
	282.2563_19.639	0	1.61e-10
	131.05825_2.644	0.21	1.61e-10
	159.12616_6.62	-0.28	1.58e-10
	125.99875_2.434	0.29	1.47e-10
	129.07906_7.22	-0.18	1.42e-10
	303.24096_19.661	-0.05	1.39e-10
	212.09117_8.826	0.06	1.34e-10
	387.29841_1.648	0.24	1.23e-10
	86.03687_6.9	-0.03	1.2e-10
	152.03353_5.66	-0.21	1.18e-10
	126.0318_9.319	-0.09	1.14e-10
	230.12667_6.084	0.3	1.11e-10
	105.07903_3.978	0.1	1.07e-10
	341.2565_1.645	0	1.06e-10
	234.08525_5.723	-0.08	1.05e-10
	226.19366_1.391	0.07	9.96e-11
	184.1213_10.016	-0.01	9.64e-11
	226.06266_3.707	-0.09	9.42e-11
	214.13193_1.768	-0.15	9.21e-11
	251.10177_2.701	0.13	8.95e-11
	287.246_19.734	-0.12	8.73e-11
	190.09543_13.736	0.22	8.39e-11
	201.1366_1.633	0.08	8.27e-11
	197.08017_1.832	0.12	7.78e-11
	172.01389_8.444	0.02	7.57e-11
	122.03699_2.611	0.02	7.41e-11
	140.98294_16.778	-0.03	7.37e-11
	167.9826_6.304	0.5	7.1e-11
	259.18961_11.037	-0.07	7.1e-11
	150.05291_7.703	0.16	7.06e-11
	364.04125_8.633	0.03	6.93e-11
	259.18961_8.783	-0.02	6.74e-11
	172.0738_1.755	-0.01	6.71e-11
	191.0586_5.88	0.19	6.59e-11
	465.30927_1.624	-0.13	6.49e-11
	111.04337_9.465	0.17	6.1e-11
	218.11571_3.625	0	5.61e-11
	315.16822_1.693	0.23	5.3e-11
	427.36695_1.566	0.24	5.18e-11
	755.54639_1.397	-0.14	4.85e-11
	481.3173_2.553	0.03	4.8e-11
	148.03738_1.811	0.1	4.76e-11
	481.31739_1.566	0.12	4.71e-11
	168.11516_1.575	0.07	4.29e-11
	137.04776_1.717	0.07	4.29e-11
	240.17282_1.415	-0.21	4.28e-11
	252.209_1.443	0.05	4.24e-11
	208.0222_9.306	-0.16	4.21e-11
	114.04299_2.641	-0.28	4.06e-11
	218.12667_2.619	-0.04	4.05e-11
	278.09366_5.906	-0.19	3.98e-11
	150.07927_2.626	0.36	3.83e-11
	256.06713_5.712	0.13	3.81e-11
	220.07389_13.741	0.18	3.8e-11
	244.2042_1.395	0.09	3.78e-11
	174.06419_7.276	0.25	3.7e-11
	567.3326_1.55	0.03	3.46e-11
	237.10044_1.65	-0.08	3.42e-11
	217.14273_9.066	1.2	3.32e-11
	176.05387_12.856	-0.16	3.17e-11
	223.09567_7.587	0.02	3.05e-11
	369.28783_1.617	0.31	3.03e-11
	116.0111_8.336	0.26	3.01e-11
	275.14809_6.997	0.87	3.01e-11
	135.05459_2.628	0.05	2.85e-11
	166.02683_5.645	-0.2	2.54e-11
	267.0967_3.095	0.18	2.2e-11
	156.07867_1.667	-0.35	2.07e-11
	666.2232_10.006	1.15	2.04e-11
	184.12132_5.033	-0.23	1.99e-11
	111.04333_5.361	-0.04	1.66e-11
	179.07946_7.331	-0.17	1.56e-11
	154.02681_1.618	-0.09	1.5e-11
	140.08385_1.697	0.14	1.47e-11
	108.02122_9.309	-0.11	1.47e-11
	184.14653_1.445	-0.14	1.42e-11
	245.10105_7.093	-0.09	1.39e-11
	135.05453_3.083	0.18	1.35e-11
	218.09028_2.619	-0.04	1.26e-11
	138.043_3.168	-0.48	1.24e-11
	216.1475_1.711	0.27	1.2e-11
	198.16231_1.425	0.04	1.2e-11
	193.07425_1.666	0	1.12e-11
	123.03212_1.78	0.11	1.1e-11
	202.09546_5.018	0.1	1.08e-11
	559.07227_9.867	-0.32	1.06e-11
	342.11665_8.776	-0.11	9.66e-12
	323.05197_9.111	-0.12	9.11e-12
	212.15267_9.095	-0.02	8.59e-12
	193.02522_8.799	-0.01	8.46e-12
	175.08465_6.207	-0.07	8.2e-12
	169.07408_3.326	-0.08	7.36e-12
	158.04419_6.804	-0.02	6.85e-12
	135.1049_2.553	0.15	6.56e-12
	132.0787_1.669	-0.11	5.81e-12
	559.07224_8.051	-0.2	5.78e-12
	148.07373_2.615	0.15	5.56e-12
	238.19366_1.393	0.37	5.29e-12
	302.06373_2.916	0.62	4.91e-12
	304.09088_9.942	0.18	4.91e-12
	190.01061_6.066	-0.09	4.56e-12
	143.05837_7.353	0.01	4.54e-12
	149.04773_2.633	-0.11	4.48e-12
	232.00445_8.682	-0.15	4.4e-12
	230.09051_6.976	-0.02	3.79e-12
	157.11038_1.694	0.12	3.69e-12
	206.07262_2.634	0.97	3.47e-12
	170.09437_1.66	0.12	3.47e-12
	323.05189_9.475	0.1	3.39e-12
	371.3053_1.597	0.18	3.32e-12
	541.06174_8.043	-0.2	3.16e-12
	192.07501_6.293	0.16	2.83e-12
	174.01664_11.067	0.08	2.68e-12
	729.53069_1.404	0.19	2.6e-12
	211.0958_7.593	-0.08	2.54e-12
	133.05276_2.623	0.32	2.53e-12
	185.10532_1.667	0.09	2.41e-12
	210.16204_1.544	0.1	2.38e-12
	145.08534_8.247	0.13	2.04e-12
	504.16955_9.524	0.35	1.97e-12
	89.08414_7.783	-0.12	1.77e-12
	210.07427_7.143	-0.05	1.76e-12
	241.10616_2.868	0.22	1.67e-12
	228.1474_3.324	0.09	1.6e-12
	160.1213_11.041	0.09	1.46e-12
	359.26707_1.651	0.1	1.45e-12
	258.08514_6.578	0.25	1.4e-12
	188.11624_1.74	-0.02	1.22e-12
	163.04828_5.475	-0.01	1.18e-12
	284.09001_2.629	0.81	1.06e-12
	213.13652_1.665	-0.01	1.01e-12
	132.05357_6.365	-0.05	8.4e-13
	128.08374_1.673	-0.06	7.92e-13
	285.13251_7.022	0.05	7.8e-13
	166.02675_19.742	-0.01	7.06e-13
	344.25664_1.414	0.21	6.44e-13
	405.34574_1.428	-0.11	6.36e-13
	521.34942_1.568	0.07	5.58e-13
	128.04712_1.45	-0.06	4.36e-13
	298.16083_2.529	-0.03	4.27e-13
	141.07912_5.769	-0.04	4.09e-13
	99.06846_6.899	-0.04	3.85e-13
	224.17803_1.395	0.39	3.7e-13
	121.07393_7.388	0.26	3.63e-13
	207.11077_2.78	0.01	3.2e-13
	101.12054_8.801	0.52	3.11e-13
	102.07939_13.011	-0.43	3e-13
	75.06856_12.239	-0.15	2.99e-13
	161.03267_1.721	-0.24	2.61e-13
	396.25135_1.482	0.45	2.59e-13
	335.07905_7.252	0.06	2.24e-13
	145.07402_1.676	-0.02	2.22e-13
	180.06365_9.399	-0.03	2.22e-13
	168.07874_1.667	0.22	2.08e-13
	148.03737_3.974	-0.2	0
	157.03762_4.246	-0.06	0
	549.38011_1.55	0.31	0
	426.08827_9.757	0.03	0
	221.12669_4.092	0.04	0
	173.11658_13.66	-0.32	0
	630.14311_9.428	0.05	0
	209.17811_19.774	0.04	0
	352.13985_13.75	0.04	0
	413.31402_1.62	0.22	0
	441.34539_1.604	0.07	0
	441.34534_2.598	0.13	0
	242.06707_10.107	-0.2	0
	171.12597_1.649	0.17	0
	148.07373_1.678	0.03	0
	158.03293_4.005	-0.19	0
	266.06459_13.727	0.07	0
	324.26679_1.368	0.29	0
	162.12562_1.567	0.26	0
	202.1571_1.447	0.01	0
	188.14149_1.459	-0.06	0
	300.26677_1.366	-0.44	0
	312.2306_1.415	0.05	0
	200.97698_8.718	-0.01	0
	110.10962_19.723	0.01	0
	202.08435_1.667	0.36	0
	376.18914_1.621	0	0
	242.01921_9.295	-0.04	0
	242.01953_9.605	0.01	0
	509.34851_1.577	-0.04	0
	763.51668_1.349	-0.06	0
	98.04805_3.102	-0.07	0
	188.04765_1.61	-0.24	0
	152.05849_6.276	-0.03	0
	169.08519_6.259	-0.13	0
	496.12709_1.675	-1.36	0
	791.54578_1.328	-0.02	0
	410.24382_2.572	0.09	0
	213.24572_2.689	-0.31	0
	254.1002_6.998	0.03	0
	108.06879_11.156	0.08	0
	108.06874_7.592	-0.07	0
	206.16739_19.911	-0.11	0
	515.29213_1.548	0.34	0
	280.2406_1.369	-0.08	0
	170.13099_1.443	0.08	0
	85.08919_12.782	-0.06	0
	257.1124_15.01	0.09	0
	150.0253_2.103	-0.14	0
	103.06337_6.951	0.11	0
	156.05364_2.629	-0.11	0
	394.27263_1.654	0.03	0
	148.03733_7.318	-0.32	0
	245.16268_2.639	0.16	0
	245.16268_1.706	-0.03	0
	82.04187_8.505	0.08	0
	102.03179_8.646	-0.06	0
	179.09464_2.97	0.03	0
	331.23576_2.617	-0.11	0
	473.35045_1.587	0.04	0
	392.29339_1.536	-0.19	0
	162.05297_9.277	-0.39	0
	385.2827_1.647	0.33	0
	274.1785_1.654	-0.3	0
	230.18853_1.431	-0.13	0
	213.00989_2.621	0.16	0
	125.09534_11.163	0.07	0
	108.06882_6.25	0.1	0
	242.18856_1.396	0.42	0
	143.16752_22.809	0.13	0
	144.08998_1.75	-0.18	0
	343.08373_6.432	0.04	0
	123.06847_1.749	0.07	0
	173.99887_1.769	-0.53	0
	495.33261_1.587	0.04	0
	226.06917_9.401	-0.22	0
	214.12085_1.556	0.1	0
	191.05833_4.401	-0.09	0
	314.05204_8.693	-0.01	0
	187.08452_3.777	0.31	0
	131.09463_12.628	-1.61	0
	395.30359_1.595	0.08	0
	258.09676_4.338	0.14	0
	117.04277_6.789	-0.07	0
	809.12721_7.238	0.14	0
	157.07403_1.677	-0.06	0
	216.12238_8.038	-0.25	0
	203.11586_10.266	-0.04	0
	147.0532_4.212	-0.04	0
	167.02543_1.86	-0.07	0
	135.05458_3.183	-0.05	0
	153.06514_3.241	-0.15	0
	135.05451_7.552	0.08	0
	135.05458_9.08	0.16	0
	445.04047_9.107	-0.19	0
	427.02968_9.088	-0.19	0
	176.07989_4.223	-0.35	0
	130.07424_6.011	-0.05	0
	348.26698_1.365	-0.54	0
	240.12229_9.057	-0.03	0
	175.08455_1.683	-0.15	0
	338.28208_1.253	0.04	0
	245.1489_13.32	0.01	0
	289.1386_10.453	0.09	0
	219.08577_6.626	-0.02	0
	231.122_9.155	-0.21	0
	246.12161_7.324	0.01	0
	188.10514_3.829	-0.27	0
	188.10527_2.54	0.05	0
	135.03208_2.635	0.01	0
	743.07658_9.937	-0.12	0
	177.12673_11.832	-0.01	0
	163.08459_4.433	-0.16	0
	241.27692_20.494	0.06	0
	370.30807_1.409	-0.13	0
	387.33481_1.419	-0.13	0
	190.05924_8.713	0.07	0
	86.03667_9.955	0.7	0
	224.18903_19.788	0.01	0
	243.08559_5.362	0.01	0
	482.98499_11.09	0.03	0
	200.0088_6.32	0.34	0
	200.00889_8.854	0.21	0
	166.06252_5.708	0.04	0
	178.0479_8.596	-0.01	0
	222.08934_19.769	-0.03	0
	147.08963_11.767	0.21	0
	306.25627_1.366	0.34	0
	239.10184_5.946	-0.06	0
	128.05873_8.279	0.09	0
	325.08012_3.808	-0.54	0
	161.10522_1.743	0.02	0
	161.10539_4.091	0.09	0
	408.17976_5.204	0.26	0
	346.25123_1.36	0.17	0
	328.24066_1.358	0.16	0
	420.11205_7.123	0.02	0
	521.19592_9.521	0.31	0
	282.25622_1.365	-0.44	0
	165.06518_5.764	0.07	0
	275.14814_9.689	0.04	0
	114.06802_2.627	-0.23	0
	258.01359_1.644	0.08	0
	330.25635_1.364	-0.51	0
	118.06308_3.554	-0.05	0
	256.2406_19.646	0.05	0
	222.07428_8.852	-0.18	0
	339.9964_10.905	0.05	0
	237.08488_6.796	0.21	0
	461.33599_1.584	0.03	0
	284.11193_7.602	-0.03	0
	284.11208_8.749	-0.03	0
	306.08862_5.891	0.05	0
	145.11034_1.642	-0.04	0
	196.05857_7.381	0.08	0
	196.0586_8.571	-0.04	0
	172.0137_6.263	-0.12	0
	465.3093_2.612	-0.12	0
	188.11615_2.617	-0.03	0
	203.12743_12.905	0.02	0
	612.15271_10.237	0.17	0
	151.04951_5.712	0.14	0
	270.25615_1.372	-0.13	0
	130.09953_1.545	0.18	0
	188.12742_14.378	0.13	0
	262.01501_10.086	0.36	0
	172.04868_4.128	-0.05	0
	246.2195_19.748	-0.01	0
	275.17319_3.148	0.11	0
	147.08958_2.63	-0.04	0
	233.12642_1.666	0.03	0
	176.04747_19.77	0.19	0
	109.01983_8.031	-0.11	0
	136.03778_4.692	0.1	0
	156.05362_3.922	-1.3	0
	163.06334_8.824	-0.04	0
	428.01257_10.324	0.09	0
	130.02673_7.314	-0.13	0
	120.04234_3.558	0.2	0
	120.04236_3.044	-0.14	0
	131.0946_11.656	-1.31	0
	186.10054_3.661	-0.34	0
	245.13756_6.924	0.07	0
	228.1474_1.913	-0.09	0
	230.16308_1.674	0.06	0
	146.10561_11.843	-0.06	0
	342.11659_6.919	-0.06	0
	204.07881_19.743	-0.06	0
	198.10047_1.699	0.09	0
	194.07931_3.851	0.26	0
	169.0852_2.649	0.08	0
	183.12606_1.666	0.13	0
	202.13187_1.667	0.09	0
	115.09979_10.222	-1	0
	115.09979_12.259	-1.36	0
	184.07376_1.666	0.36	0
	226.19328_19.761	-0.01	0
	371.30341_1.608	0.13	0
	185.08011_1.814	0.2	0
	221.07244_1.67	0	0
	307.10157_9.904	-0.11	0
	220.10598_3.551	0.09	0
	197.08019_3.321	0.27	0
	262.04544_9.337	-0.05	0
	159.08966_1.677	-0.08	0
	174.06423_4.135	0.04	0
	138.04302_2.626	-0.19	0
	99.06845_1.766	0.27	0
	127.09966_1.882	0.01	0
	298.25116_1.371	-0.05	0
	152.05865_2.63	0.07	0
	203.11588_4.101	-0.04	0
	133.07353_7.897	0.05	0
	133.07387_2.792	-0.03	0
	275.13681_6.412	-0.06	0
	216.17286_1.428	0.28	0
	172.07381_3.653	0.26	0
	219.07448_8.267	0.04	0
	89.9953_10.097	0.06	0
	205.13155_1.678	-0.07	0
	151.06329_2.631	0.32	0
	340.19987_6.615	0.2	0
	193.07421_2.612	-0.26	0
	165.07909_4.899	0.56	0
	122.07321_1.58	0.07	0
	166.02683_4.708	0.07	0
	330.16834_1.596	-0.21	0
	250.17794_1.593	0.12	0
	308.21984_1.534	-0.08	0
	159.12611_4.091	0.03	0
	243.12187_5.091	-0.02	0
	115.06339_6.085	0	0
	217.13156_1.644	-0.27	0
	168.08998_2.628	0.07	0
	126.03177_7.392	-0.13	0
	154.09941_1.648	0.17	0
	136.07369_3.614	-0.02	0
	249.08613_2.645	0.01	0
	349.09467_3.86	-1.21	0
	163.06674_9.427	4.68	0
	143.09476_6.754	0.05	0
	143.09469_1.741	-0.07	0
	499.29739_1.455	0.13	0
	292.23614_19.832	-0.1	0
	362.17015_2.983	-0.01	0
	344.23562_1.379	-0.15	0
	116.08386_1.624	0.18	0
	228.13645_1.468	0.05	0
	218.07939_1.667	-0.05	0
	266.16456_1.461	0.45	0
	206.15187_1.55	0.47	0
	191.1523_1.705	-0.39	0
	244.06959_10.257	-0.31	0
	320.14773_1.663	-0.02	0
	216.14749_6.859	0.01	0
	216.14759_5.504	-0.77	0
	129.07897_2.598	0.02	0
	332.1333_8.979	0.08	0
	268.11698_2.665	0	0

## Sheet: Fig.3b
	m/z_retention time	Log 2( (MSO) / (Vehicle))	Log (P value)	Identity
	160.0848_6.5	-2.15	5.31888	C6H12N2O3
	143.05827_3.131	5.74	4.34724
	222.0673_3.13	8.83	3.46908
	147.05311_8.178	1.09	3.06415	Glutamine
	101.0477_8.167	0.58	2.65868
	180.05683_7.203	7.57	2.46745	MSO
	229.13133_2.805	-0.64	2.29088
	129.04256_8.094	-0.76	2.11745
	155.03464_8.338	-1.26	2.07828
	294.10658_8.175	2.21	2.05574
	146.06914_8.093	-0.85	1.99197	Glutamate
	240.12214_7.42	-0.45	1.93405
	275.1732_2.843	-0.64	1.91776
	133.03739_8.47	0.39	1.88207
	176.03203_10.902	-2.17	1.76977
	128.05843_8.09	-1.09	1.73351
	370.00699_11.276	-0.85	1.71656
	109.01978_7.907	-1.4	1.69171
	275.11169_8.801	-0.56	1.60999
	161.1052_4.646	-0.82	1.58885
	119.05825_7.329	-0.42	1.50542
	218.09026_3.407	-1.41	1.49962
	706.64641_16.631	-0.4	1.45134
	289.12707_9.37	0.56	1.44261
	448.10057_2.571	-0.92	1.43785
	133.07382_7.197	-0.26	1.43506
	263.11684_8.512	-0.99	1.3948
	182.05791_2.878	-0.62	1.35832
	357.10518_9.633	-0.86	1.32236
	145.07385_2.563	-0.69	1.256
	101.0477_7.327	-0.3	1.2463
	137.04774_4.851	-0.55	1.23591
	183.06605_8.372	-0.91	1.21855
	352.07704_8.671	-0.61	1.2091
	90.03155_2.745	-0.36	1.19533
	309.07723_8.871	3	1.16579
	303.13148_6.082	0.86	1.16521
	136.03708_6.026	-0.38	1.15264
	364.04045_8.857	-0.69	1.12868
	188.0797_3.572	-1.54	1.10734
	206.16712_19.767	0.17	1.10493
	160.07368_7.084	-1.12	1.09533
	140.0586_3.641	-0.68	1.09199
	146.02145_9.026	1.64	1.09048
	320.07105_13.301	-0.33	1.08766
	129.04258_3.571	-1.54	1.08115
	309.07753_8.096	-0.49	1.07435
	197.0801_3.362	-0.53	1.07423
	222.07401_3.8	-2.1	1.06924
	767.54475_3.244	-1.21	1.06544
	523.36378_2.52	-0.22	1.06386
	348.03325_4.755	-0.7	1.05444
	289.15231_5.986	1.2	1.05121
	313.11603_9.259	-0.77	1.04643
	360.12696_7.361	-0.28	1.03446
	326.15083_5.96	-0.4	1.01521
	238.1317_2.556	-0.21	1.01131
	789.53176_2.23	0.8	1.00149
	180.06325_7.334	-0.51	1.0007
	147.05332_6.185	1.1	0.993083
	118.02655_8.754	0.39	0.978409
	354.10237_6.727	-0.15	0.974781
	212.09148_7.312	-0.5	0.968862
	152.05863_2.573	-0.48	0.961423
	222.06739_9.567	-0.54	0.953629
	103.02685_4.835	-0.92	0.926266
	173.10525_2.542	-0.63	0.92445
	227.09053_3.239	-0.37	0.918634
	169.98848_10.063	-0.73	0.910272
	259.1782_2.57	-0.66	0.90895
	169.05039_7.423	-1.35	0.891683
	188.07969_5.15	-0.7	0.88879
	434.21358_4.969	-0.69	0.88378
	143.16756_22.538	-0.33	0.883277
	92.02928_2.456	0.33	0.876111
	218.09025_7.959	2.45	0.871802
	81.98189_5.754	-0.43	0.868261
	338.05168_3.892	-0.35	0.851711
	312.17615_19.504	0.13	0.848746
	779.54308_3.043	-0.77	0.839245
	231.14701_2.677	-0.44	0.839184
	160.12117_12.638	-0.56	0.838197
	204.11109_10.125	-0.29	0.835122
	289.12721_7.264	1.46	0.83503
	217.10625_4.949	-0.28	0.81682
	276.13195_8.97	-0.8	0.816804
	228.00375_5.672	-0.41	0.815795
	425.35037_2.503	1.24	0.801287
	174.06408_4.263	-0.79	0.797356
	174.1369_11.246	-0.22	0.793623
	174.01643_2.56	-0.63	0.791124
	203.11581_3.964	-0.24	0.774316
	75.06853_11.72	-0.65	0.771569
	132.08966_8.73	-0.34	0.771012
	85.08919_12.355	-1.07	0.769763
	372.18333_13.305	-0.23	0.768354
	370.06843_3.649	0.73	0.753909
	151.06301_5.992	1.1	0.753
	238.13173_2.439	-0.11	0.748254
	179.05829_2.56	-0.79	0.745807
	289.13859_10.358	-0.34	0.743763
	254.05708_8.839	0.5	0.74231
	276.02873_9.398	0.26	0.741163
	246.12145_6.342	1.34	0.739545
	541.31719_2.518	-0.38	0.737026
	500.215_7.252	1.75	0.736956
	275.13667_6.582	0.35	0.728442
	282.25589_19.52	0.33	0.726725
	92.04721_3.502	0.19	0.719417
	220.18274_19.797	-0.2	0.717919
	156.01703_3.405	0.39	0.716334
	245.1011_3.409	-0.39	0.71623
	100.01597_8.756	0.31	0.714859
	159.12593_2.767	-0.88	0.713795
	349.09476_1.822	-0.4	0.713071
	329.05261_3.188	-0.48	0.701324
	220.06936_9.18	-0.19	0.701242
	136.03699_9.548	-0.53	0.699603
	252.11088_9.622	-0.93	0.694701
	90.03153_1.848	-0.64	0.692751
	268.08058_4.408	0.31	0.691201
	134.02139_9.402	0.1	0.689
	232.10589_7.22	2.09	0.686279
	217.10626_3.774	-1.4	0.678916
	146.0579_2.577	-1.91	0.676219
	85.08917_4.385	-0.14	0.675167
	322.01258_19.691	-0.15	0.673519
	259.04556_8.871	-0.2	0.671656
	502.13868_9.745	0.49	0.666723
	348.04706_9.099	0.56	0.665932
	174.0164_10.396	0.2	0.664875
	305.06816_11.063	-0.75	0.663385
	205.05872_5.734	-0.83	0.661736
	275.14796_9.583	-0.2	0.657877
	175.09568_8.295	-0.67	0.656072
	250.06214_7.79	0.71	0.651967
	465.15875_7.258	2.78	0.651373
	194.04266_8.943	-1.12	0.648983
	360.10509_6.296	-0.37	0.648899
	135.05436_2.577	0.23	0.645658
	93.05789_11.188	-0.83	0.644877
	371.30351_2.55	0.38	0.642783
	243.90224_16.463	0.17	0.642696
	259.99901_11.218	-0.41	0.642629
	247.01432_10.565	-0.55	0.641714
	114.03164_7.451	0.82	0.640418
	360.12686_7.711	-0.12	0.640199
	180.06332_2.899	-0.36	0.638678
	114.07945_11.313	0.69	0.637037
	103.06332_8.245	0.42	0.636163
	398.12159_8.476	-0.91	0.634132
	122.04798_2.582	-0.24	0.63322
	308.14021_5.917	-0.18	0.631781
	89.08411_19.619	0.1	0.631432
	133.07361_8.903	-0.4	0.627925
	309.07792_8.427	-0.38	0.627036
	765.5309_2.427	0.34	0.624774
	136.03831_9.1	0.44	0.624168
	164.06849_4.892	-0.39	0.622856
	369.09054_10.42	-0.45	0.622338
	488.10714_8.789	-0.39	0.620879
	228.14738_3.193	-0.22	0.618246
	196.05832_7.63	-0.19	0.61572
	213.04024_9.695	-0.21	0.615155
	198.16214_19.622	-0.33	0.612907
	302.0638_2.965	-1.28	0.608933
	137.04772_3.319	-0.92	0.608341
	249.08602_2.583	0.22	0.603086
	388.12456_9.474	-0.42	0.602405
	152.03342_5.959	-0.14	0.592581
	88.01587_7.693	-0.34	0.583398
	238.12055_19.609	-0.08	0.58279
	332.13294_8.695	-0.78	0.581378
	412.11595_2.912	-2.2	0.581071
	757.56194_6.196	0.68	0.580344
	175.09568_8.734	-0.27	0.575043
	146.10558_11.809	-0.74	0.57478
	322.13757_10.356	-0.2	0.573328
	150.05271_7.531	0.34	0.569526
	122.04797_1.84	-0.35	0.568523
	158.06918_8.731	-0.25	0.567466
	131.06946_19.666	1.97	0.56734
	132.04206_7.375	-0.23	0.5664
	763.5154_3.386	-0.49	0.561866
	129.07893_7.165	-0.35	0.560042
	364.08132_7.254	0.87	0.557584
	213.00973_2.57	-0.1	0.5575
	159.06847_13.645	-0.4	0.553009
	418.30793_19.722	-0.11	0.548513
	384.10509_6.973	-0.6	0.546485
	543.33251_1.988	0.46	0.544089
	202.09547_12.625	-0.27	0.542435
	383.10741_8.627	0.22	0.54009
	181.04111_4.869	0.75	0.533478
	88.01588_7.34	-0.25	0.532636
	222.07382_8.558	-0.91	0.52988
	244.19377_19.774	-0.18	0.529718
	279.1318_3.146	0.21	0.528982
	161.0511_2.553	-0.84	0.528188
	275.17308_3.314	-0.07	0.522364
	307.08376_7.994	-0.3	0.520355
	169.00445_7.553	0.07	0.519507
	323.05186_9.301	-0.32	0.519122
	785.59014_5.617	-1.66	0.518868
	426.08783_9.947	-0.64	0.517328
	125.99859_2.513	-1.71	0.516751
	165.0459_6.619	-0.26	0.516596
	117.07896_2.594	-0.08	0.516055
	116.01089_9.453	0.1	0.512177
	607.0816_8.971	-0.41	0.510718
	243.12171_5.048	-0.08	0.502317
	208.02192_9.543	-0.49	0.501759
	221.07214_8.317	0.63	0.501683
	261.12106_6.73	0.24	0.500798
	558.15093_10.662	-0.68	0.499894
	140.05862_2.785	-0.42	0.499553
	558.1512_7.849	-0.1	0.498194
	805.55791_3.815	-0.19	0.49782
	189.11144_9.5	-0.38	0.497017
	131.05829_6.993	-0.16	0.496577
	307.10042_10.093	-0.68	0.494883
	369.07603_3.696	0.4	0.49304
	131.05831_7.624	-0.64	0.491506
	427.02968_10.078	-0.58	0.488332
	174.06411_7.403	0.75	0.487504
	97.97688_5.758	0.57	0.474163
	409.14824_3.504	0.56	0.473919
	176.03211_7.253	0.93	0.473872
	509.34821_2.526	-0.46	0.473093
	126.00818_6.148	-2.23	0.470601
	169.08511_6.093	0.2	0.470531
	266.06355_5.942	-0.91	0.466661
	166.02655_6.092	-0.22	0.465319
	366.05671_8.848	-0.56	0.464611
	262.01459_10.668	-0.49	0.462787
	213.08251_2.463	-0.16	0.461465
	191.04301_4.848	-0.37	0.458067
	318.05866_2.995	-1.21	0.453273
	247.14178_4.394	-0.23	0.443704
	208.05836_6.102	-1.04	0.443453
	376.13802_2.718	-0.18	0.441746
	300.13546_7.122	0	0.438398
	211.11035_3.482	-0.56	0.433677
	318.05882_5.998	-0.49	0.432009
	188.07969_7.201	0.57	0.43076
	384.10719_7.593	0.4	0.430231
	264.07786_6.979	1.77	0.430129
	128.05851_7.309	-0.3	0.42982
	176.09504_13.652	-0.3	0.429768
	108.0424_7.236	-0.4	0.429087
	128.05855_7.851	-0.21	0.427478
	521.34796_2.526	-0.27	0.426323
	399.33466_2.526	0.45	0.425328
	171.06439_9.076	-0.25	0.421413
	135.05472_7.167	0.34	0.419803
	140.98272_16.463	0.01	0.419248
	115.06334_5.947	-0.04	0.418344
	254.09014_12.809	0.6	0.417023
	255.98893_12.066	2.72	0.416124
	246.12148_7.41	-0.03	0.414535
	349.09418_6.905	-0.61	0.414365
	189.06371_8.132	-0.13	0.414073
	300.07087_6.125	0.57	0.413227
	260.13708_4.151	0.19	0.413008
	390.27653_19.7	-0.21	0.412084
	257.10268_7.6	-0.21	0.407727
	281.11205_6.879	-0.12	0.404787
	404.00232_9.96	-0.77	0.400214
	366.12057_6.907	-0.79	0.400166
	214.02443_8.329	-0.37	0.400017
	359.12121_8.955	-0.33	0.399958
	265.1163_8.269	0.16	0.397596
	420.11431_4.473	0.53	0.395864
	443.02423_10.819	-0.59	0.395403
	205.0585_7.323	-0.2	0.394834
	177.94319_9.221	-0.09	0.394352
	495.33233_2.54	-0.2	0.393424
	162.06375_7.015	0.26	0.392915
	233.12629_7.013	-0.31	0.391021
	274.0089_10.776	-0.54	0.387609
	237.03078_10.323	-0.26	0.387561
	245.17382_12.626	-0.22	0.387219
	117.05383_8.597	0.22	0.385617
	282.12161_3.129	-0.63	0.384099
	274.06188_6.902	-0.74	0.383287
	163.06668_9.143	-0.23	0.382441
	204.07463_8.734	1.35	0.381767
	131.09455_7.336	0.25	0.376398
	248.06455_10.28	-0.28	0.375961
	230.01904_9.094	-0.42	0.375142
	198.03901_2.991	0.12	0.374312
	89.08408_7.188	-0.19	0.37413
	370.1058_6.782	-1.9	0.37192
	85.05279_8.258	0.4	0.371265
	196.05833_6.706	-0.53	0.370951
	308.15785_11.23	-0.59	0.370671
	126.04289_4.621	-0.51	0.369428
	301.05616_8.825	0.18	0.36691
	177.99738_3.964	-0.06	0.364445
	185.99296_10.282	-0.41	0.363246
	230.12661_5.944	0.04	0.362433
	791.54677_2.384	-0.93	0.362259
	293.14729_2.677	-0.17	0.36176
	149.04754_2.562	0.38	0.360845
	120.04206_3.608	-0.35	0.360768
	370.0905_6.935	0.34	0.35803
	545.34695_2.485	-0.29	0.356428
	132.0534_8.154	0.31	0.356233
	589.08284_10.449	-0.63	0.355928
	130.02655_8.879	-0.28	0.355707
	146.06928_10.087	-1.49	0.355184
	369.28774_19.649	-0.11	0.354712
	404.00151_9.772	-0.26	0.353729
	261.1574_3.662	-0.08	0.350089
	446.0602_9.56	-0.32	0.346708
	191.04301_10.258	0	0.346645
	334.05626_8.665	0.24	0.345885
	519.33257_2.528	-0.15	0.344257
	147.08954_7.289	-0.41	0.343467
	159.12611_6.49	-0.58	0.341588
	161.1052_6.409	-0.05	0.338939
	789.52727_2.075	-0.47	0.337438
	168.02833_6.28	-0.22	0.334664
	324.03582_8.741	-0.27	0.333488
	419.03388_7.551	0.3	0.332768
	172.01369_8.659	0.14	0.331817
	404.0013_11.445	-1.27	0.330796
	268.10576_3.869	-0.38	0.329404
	266.06436_13.298	0.06	0.328662
	767.54561_2.445	-0.76	0.323077
	496.12657_3.98	-2.61	0.32262
	324.10445_9.44	-0.08	0.32125
	284.07555_5.957	-0.06	0.320212
	361.11458_5.775	-0.55	0.319137
	216.11073_3.486	0.13	0.318677
	83.07354_13.299	0.04	0.316904
	506.99569_10.074	-0.7	0.315471
	258.01398_10.724	-0.32	0.313259
	260.0296_9.663	0.32	0.312981
	210.03752_7.356	0.38	0.311308
	148.03709_7.408	-0.67	0.31078
	244.07289_7.414	-0.04	0.310007
	141.98533_16.136	-0.14	0.306751
	122.04804_10.095	0.31	0.306242
	259.18946_10.598	-0.24	0.304574
	131.06938_6.967	-0.42	0.30266
	117.07899_10.086	0.32	0.300834
	146.10558_13.298	-0.01	0.300459
	536.16151_4.403	0.3	0.30019
	284.07571_3.905	0.44	0.298582
	358.09628_3.073	-0.43	0.298286
	515.29146_2.54	-0.17	0.297715
	427.0293_9.159	-0.17	0.297242
	188.12735_12.668	-0.31	0.296674
	217.13138_3.146	0.12	0.294482
	186.06401_8.735	1.32	0.292949
	148.03711_8.879	-0.28	0.291647
	158.04396_6.741	-0.17	0.291013
	234.08514_8.998	0.71	0.288457
	522.99038_11.618	-0.63	0.288117
	576.14869_7.133	-0.34	0.286832
	428.1113_7.161	0.43	0.286098
	325.10134_2.998	-0.52	0.286093
	334.06653_9.278	-0.25	0.286031
	343.17756_12.39	-0.12	0.284642
	275.18836_19.599	-0.24	0.281658
	105.0426_8.484	-0.15	0.28002
	805.55467_7.007	0.47	0.278347
	135.05426_7.816	0.09	0.276448
	166.04773_5.883	-0.44	0.276426
	136.03855_4.421	0.15	0.275017
	151.04935_6.254	0.21	0.275001
	559.0719_8.885	-0.11	0.272808
	305.06802_8.007	0.09	0.272471
	663.10916_8.084	0.07	0.271609
	320.05273_5.91	0.05	0.270793
	267.09679_9.318	0.32	0.270277
	180.06337_7.576	-0.23	0.269944
	276.02452_10.721	-0.18	0.268757
	261.09587_8.945	0.7	0.268382
	188.15252_11.909	-0.02	0.268218
	612.15431_9.06	-0.08	0.267815
	504.16865_9.445	-0.07	0.267082
	227.01977_5.636	0.3	0.266986
	357.19314_13.302	0.07	0.266504
	174.0164_11.444	-0.03	0.266364
	454.07246_9.222	-0.32	0.266176
	102.03169_7.345	-0.29	0.263216
	297.08945_2.57	-0.21	0.262388
	147.0531_3.59	-0.46	0.262232
	580.03485_11.446	-1.43	0.260742
	287.24565_19.623	-0.03	0.259973
	121.08913_19.706	0.04	0.258246
	106.0266_10.283	-0.39	0.257876
	187.06329_4.987	0	0.257647
	182.07906_6.812	0.14	0.25734
	483.96827_10.798	-0.6	0.25699
	230.09033_7.257	-0.13	0.256566
	339.18267_13.298	0.01	0.256304
	129.07899_13.298	0.04	0.256242
	205.09507_3.965	-0.1	0.255109
	146.06912_4.885	-0.17	0.25483
	143.09465_3.678	-0.28	0.254494
	755.54588_2.803	0.01	0.254493
	155.06954_7.876	-0.11	0.253865
	89.04771_7.147	0.2	0.250734
	589.10613_7.669	0.69	0.250258
	212.09131_6.566	0.09	0.248877
	162.06809_19.608	0.02	0.245516
	397.31884_2.529	0.41	0.245322
	152.06844_5.796	0.09	0.245227
	152.03336_4.523	0.3	0.244922
	230.01909_8.792	0.08	0.244229
	244.10583_8.281	0.27	0.240351
	155.06954_8.222	-0.04	0.239588
	194.07904_3.709	0.05	0.237719
	203.0793_8.969	-0.56	0.236527
	103.06333_5.197	0.17	0.236109
	115.09975_9.621	-0.91	0.235826
	147.05319_6.99	-0.27	0.234404
	268.10903_7.235	-0.09	0.234022
	218.12669_9.589	-0.25	0.23353
	258.08503_6.745	-0.26	0.233026
	103.04556_4.606	-0.31	0.232372
	566.05571_9.772	-0.2	0.228164
	242.2248_19.501	0.23	0.227808
	113.04778_2.751	-0.23	0.226807
	136.037_9.911	-0.17	0.226415
	151.04882_9.893	-0.14	0.225798
	496.04932_8.715	-0.29	0.224433
	206.16717_2.409	-0.11	0.223368
	248.10066_8.249	1.18	0.222104
	767.11304_7.556	0.63	0.221892
	143.09469_6.635	0.58	0.221679
	155.09458_2.474	-0.06	0.221666
	665.12523_7.887	-0.24	0.220838
	175.04804_8.449	-0.13	0.220572
	104.04724_2.972	-0.15	0.219594
	214.06229_7.697	0.2	0.217638
	267.0966_2.946	-0.16	0.217231
	420.11303_6.014	-0.04	0.216931
	290.12253_9.846	-0.18	0.216852
	245.16257_2.578	-0.4	0.214484
	83.07354_5.589	0.03	0.214087
	188.12738_13.94	-0.5	0.213309
	165.06514_5.597	-0.13	0.213288
	338.05129_10.198	-0.47	0.213276
	104.04732_2.579	0.46	0.212997
	167.98236_10.618	-0.25	0.211583
	630.14276_9.612	-0.02	0.210598
	228.11504_19.806	-0.13	0.210345
	199.15738_19.613	-0.1	0.210282
	160.12132_10.431	0.26	0.207976
	502.23857_4.299	0.54	0.207545
	639.03837_11.219	-0.31	0.206799
	161.10517_3.966	-0.11	0.204095
	812.67919_2.235	0.13	0.203847
	220.10584_3.547	-0.22	0.200639
	287.11162_8.495	0.7	0.199463
	215.05586_8.491	-0.37	0.199315
	745.0916_10.527	-0.03	0.198578
	274.01454_7.175	-0.13	0.198224
	190.05893_9.541	-0.24	0.197997
	600.32774_2.528	0.17	0.196253
	244.06949_3.484	0.07	0.195653
	143.09468_5.997	1.04	0.195411
	404.13785_8.34	-0.62	0.194575
	190.04788_3.706	-0.08	0.193808
	136.06374_12.819	0.01	0.19277
	248.06455_10.544	0.02	0.192419
	131.06944_7.756	-0.08	0.190176
	162.06385_6.117	0	0.189425
	102.03169_7.686	-0.03	0.188843
	204.07875_19.662	-0.15	0.188499
	132.05335_6.501	0.27	0.187899
	654.1624_10.186	-0.24	0.187484
	97.97679_9.221	-0.08	0.186863
	117.07898_5.57	0	0.186189
	114.07939_12.393	-0.1	0.185361
	147.08949_5.247	-0.15	0.185089
	756.07952_9.384	-0.19	0.185087
	132.05345_5.521	0.07	0.184767
	130.07421_5.882	0.14	0.184533
	87.03206_8.468	0.04	0.183832
	121.07393_6.989	0.06	0.182091
	275.14799_10.407	-0.22	0.182054
	783.57482_2.96	-0.03	0.181254
	129.07895_2.581	-0.53	0.180907
	203.1158_6.761	-0.31	0.180565
	477.28559_2.515	0.22	0.180349
	262.08006_10.501	-0.01	0.179233
	219.11068_2.578	0.03	0.178817
	261.13239_10.321	-0.06	0.177952
	423.03386_9.632	-0.22	0.175085
	354.10297_7.67	0.19	0.174738
	268.0793_8.269	-0.07	0.174707
	202.09543_5.022	-0.09	0.172832
	733.5598_2.759	0.62	0.172601
	463.07402_11.232	0.05	0.172102
	326.19178_19.511	-0.02	0.172029
	114.043_5.659	0.34	0.171547
	143.0583_8.428	0.32	0.170878
	178.04773_5.534	-0.07	0.16958
	117.04257_3.162	0.03	0.168422
	288.0594_5.895	0.04	0.167315
	179.07941_4.204	0.35	0.167246
	265.11606_3.968	0.03	0.164133
	921.2525_8.001	-0.53	0.162387
	85.05279_7.206	-0.34	0.16223
	202.14309_11.569	0.07	0.161962
	343.12645_8.578	-0.32	0.161927
	136.07351_3.485	-0.13	0.16171
	129.04251_3.354	-0.25	0.161018
	173.1164_13.232	-0.19	0.160644
	129.04263_10.092	-0.72	0.158668
	89.04767_7.727	0.18	0.158637
	75.06851_3.744	-1.33	0.157489
	113.9929_2.474	-0.05	0.15719
	192.02706_10.812	0.27	0.157061
	260.02961_10.062	0.25	0.156873
	172.07361_3.851	0.03	0.156299
	263.11644_3.203	0.23	0.154778
	161.06879_8.43	0.2	0.154654
	167.02524_2.598	0.1	0.153994
	702.56837_2.527	-0.35	0.153767
	130.0742_6.887	0.26	0.153676
	190.09539_13.299	0.03	0.151035
	272.1404_11.747	0.13	0.149892
	245.13738_6.779	0.22	0.149118
	129.07899_5.572	-0.12	0.148937
	687.14956_3.404	-0.05	0.148763
	384.12133_7.165	0.05	0.148559
	257.10266_8.994	0.47	0.148138
	261.13231_8.852	0.61	0.147962
	200.00873_9.646	0.2	0.147793
	120.04209_7.394	-0.1	0.147267
	242.01906_10.062	0.28	0.146167
	112.02722_3.483	0.05	0.146006
	115.09975_11.786	-1.2	0.144982
	309.07792_8.248	0.44	0.144118
	174.10045_6.817	-0.07	0.143972
	184.02327_3.332	0.21	0.143897
	408.28769_2.561	-0.12	0.143104
	328.16689_5.583	0.09	0.14258
	97.97686_8.659	0.06	0.142261
	424.03686_8.369	0.23	0.140201
	312.02239_9.644	-0.22	0.140106
	239.10174_5.779	0.02	0.139396
	188.11602_6.251	-0.08	0.138868
	128.05852_6.746	-0.26	0.138241
	666.22307_9.924	0.12	0.136172
	239.09448_2.676	-0.25	0.134888
	301.29784_2.548	0.2	0.134352
	785.15789_6.332	-0.06	0.133451
	470.16771_6.906	-0.47	0.133356
	210.03761_9.948	-0.02	0.13316
	219.07414_8.546	-0.01	0.133093
	321.09943_6.99	-0.23	0.13191
	211.03583_8.994	-0.75	0.131837
	203.11592_10.082	0.28	0.131636
	289.15221_2.584	-1.68	0.131242
	174.11171_13.784	-0.12	0.130565
	536.04372_9.67	0.1	0.129702
	336.08293_8.184	-0.35	0.125476
	342.11656_8.211	0.33	0.125333
	251.10008_6.888	-0.49	0.12527
	135.05418_9.178	-0.13	0.12463
	205.99812_10.058	0.31	0.124532
	132.02447_4.605	-0.15	0.123642
	132.08984_12.392	-0.03	0.123153
	346.13631_12.896	-0.06	0.121546
	282.03795_9.148	0	0.121035
	176.0797_12.391	0.2	0.120985
	232.14226_9.547	0.44	0.120701
	479.30117_2.513	-0.15	0.118999
	153.00955_3.258	-0.09	0.118726
	260.11192_7.016	-0.27	0.118326
	281.11088_9.029	-0.04	0.118123
	103.06332_6.807	0.01	0.115912
	328.06431_5.07	-0.01	0.115296
	612.15241_10.418	-0.08	0.115165
	180.06336_9.286	-0.03	0.114695
	283.09147_6.26	0.04	0.114331
	159.08959_5.72	0.06	0.112846
	85.08917_3.983	-0.11	0.110991
	605.07731_10.911	-0.22	0.110751
	567.33257_2.017	0.02	0.110657
	113.05896_3.241	0.1	0.110546
	743.07581_10.139	-0.04	0.109627
	175.0481_8.643	0.35	0.109404
	131.09457_4.373	-0.01	0.109144
	823.14104_6.984	0.32	0.108344
	159.12589_3.964	-0.08	0.107799
	125.9986_3.691	0.14	0.106714
	117.07898_6.779	-0.17	0.106311
	208.02203_8.501	-0.03	0.10617
	125.01458_7.552	0.02	0.105466
	277.11739_9.12	0.11	0.104754
	99.06842_6.779	-0.16	0.102837
	155.06955_8.486	-0.04	0.101639
	328.06436_6.037	-0.08	0.101083
	106.02655_4.569	-0.05	0.100836
	275.11177_9.727	-0.18	0.0999893
	809.59197_3.493	-0.36	0.0997105
	165.07906_4.787	0.48	0.0996727
	166.04767_6.974	-0.36	0.0996605
	217.14261_8.85	0.51	0.0996136
	339.99639_11.147	-0.7	0.0992472
	101.04772_6.987	-0.16	0.0991216
	262.08004_10.183	-0.02	0.0983631
	131.09456_3.985	-0.02	0.0978828
	767.11433_8.413	0.19	0.0957268
	413.31385_19.624	0.14	0.0950978
	232.14228_7.238	-0.01	0.0945498
	204.08996_4.989	0.03	0.0941471
	232.11716_10.268	0.13	0.0937746
	245.17365_6.998	-0.37	0.0932006
	360.1573_7.72	-0.21	0.0925924
	481.3168_2.509	0.05	0.0913065
	162.05279_7.533	-0.05	0.0893359
	206.07237_2.583	-0.11	0.0882368
	86.03683_6.78	-0.14	0.0879868
	309.10596_6.949	-0.13	0.0868948
	112.01598_10.811	0.28	0.085666
	315.16805_3.571	0.47	0.0854841
	164.04708_6.446	0.18	0.0853207
	805.56041_6.098	0.45	0.0852288
	453.28543_2.534	0.09	0.0851607
	232.05564_7.019	-0.14	0.0850575
	145.07392_6.126	0.21	0.0830286
	269.11897_5.305	0.03	0.0829889
	115.06337_12.391	0.01	0.0813782
	210.07392_7.025	0.27	0.0806676
	347.06298_7.825	-0.02	0.0804007
	759.5753_5.524	0.2	0.0797899
	363.05788_9.897	-0.15	0.0794057
	410.24341_2.542	-0.02	0.0792507
	324.15326_12.895	-0.19	0.0785615
	350.06495_4.623	-0.06	0.0779155
	125.09535_10.603	0.24	0.0774636
	214.02458_5.563	-0.21	0.0770465
	190.09533_3.532	-0.28	0.0760488
	171.12589_19.596	0.11	0.0746123
	299.28222_2.473	0.07	0.0745705
	188.11607_7.957	0.01	0.0731458
	112.02718_8.738	-0.17	0.0730263
	427.36599_2.459	0.34	0.0723347
	242.01907_9.471	0.02	0.0717472
	207.11059_6.435	-0.16	0.0716399
	219.07439_4.112	0.65	0.07154
	144.0536_8.815	-0.27	0.0711882
	206.09017_4.771	-0.13	0.0709519
	167.03646_8.507	0.06	0.0699219
	620.2982_2.513	0.04	0.0696596
	255.98893_12.544	-0.24	0.069235
	150.05281_3.821	0.68	0.0691358
	247.10546_6.881	-0.16	0.0688248
	118.06304_2.561	-0.01	0.0684715
	321.09934_3.716	-0.12	0.0680966
	111.99247_7.834	0.04	0.066817
	157.11032_3.241	0.07	0.066557
	145.11031_6.525	-0.13	0.0664318
	255.98882_7.881	0.09	0.0662525
	90.03154_2.871	-0.3	0.0661155
	567.33242_2.507	0.05	0.0651065
	525.28515_2.465	-0.16	0.0649789
	206.0427_11.017	-0.09	0.0647702
	149.0511_4.603	-0.2	0.0643091
	339.99656_8.862	-0.3	0.0642947
	379.10492_9.51	-0.13	0.0622217
	177.12668_11.375	-0.05	0.0613624
	270.06187_5.579	0.22	0.0613519
	162.05278_8.523	-0.1	0.0611242
	252.08583_3.283	0.2	0.0609466
	187.12086_5.04	-0.14	0.0608124
	296.10427_7.067	-0.48	0.0607931
	260.137_7.888	-0.06	0.0587733
	111.04325_5.214	-0.08	0.0584156
	543.33242_2.519	0	0.0583919
	456.10471_5.999	-0.11	0.0582785
	181.07389_6.446	0.21	0.057468
	828.27736_10.265	0.51	0.0564928
	200.00865_6.717	0.08	0.056483
	105.07901_8.854	-0.55	0.0561823
	276.09563_10.404	-0.07	0.0547135
	260.02963_9.47	0.1	0.0546506
	205.99807_9.482	0.07	0.0533258
	122.04796_2.423	-0.19	0.0529108
	243.08546_5.215	-0.12	0.0527149
	75.03212_8.483	0.07	0.0523799
	221.09001_5.758	-0.17	0.0520333
	506.98696_12.587	-0.27	0.0519017
	230.01913_9.298	0.05	0.0511811
	161.06872_4.128	0.07	0.0509032
	244.06947_5.361	0.02	0.0497612
	135.06839_6.447	0.05	0.0491981
	147.05308_10.254	0.08	0.0490557
	172.08473_4.619	0.11	0.0487341
	278.15162_19.661	-0.03	0.0486915
	335.13303_7.727	0.05	0.0483482
	103.06332_7.188	-0.03	0.0479445
	614.14879_9.059	-0.06	0.0478504
	335.13278_8.836	0.11	0.0476646
	562.18147_7.601	-0.29	0.0461661
	284.27161_19.53	-0.05	0.0458725
	141.01912_9.16	0.07	0.0442826
	337.13827_3.519	-0.16	0.0438494
	290.04028_9.655	0.09	0.0429231
	493.31706_2.539	0.11	0.042084
	89.04771_8.277	0.42	0.0418164
	366.0594_7.856	0.17	0.0417982
	209.17801_19.689	0.06	0.0412866
	256.24026_19.521	-0.13	0.0412627
	192.07466_6.521	-0.04	0.0412413
	515.2914_3.767	-0.17	0.0404225
	102.0316_6.406	0.05	0.0402005
	173.11649_12.248	-0.12	0.03935
	108.02116_9.483	0.06	0.0389856
	190.05885_8.874	0.14	0.0380479
	198.03897_2.689	-0.05	0.0375847
	97.97684_5.602	0.9	0.0367463
	136.03854_3.653	0.06	0.0364362
	177.10009_6.686	-0.1	0.0362486
	197.11653_5.514	0.01	0.0361763
	408.17957_5.008	0.09	0.0358108
	122.0371_2.579	-0.43	0.0353243
	116.05862_7.014	-0.19	0.0349129
	175.05934_8.842	-0.37	0.0345766
	222.08905_19.66	0.3	0.0344932
	156.05349_4.013	-0.17	0.0341813
	130.02651_2.576	-0.15	0.0337749
	126.02497_7.692	-0.25	0.0334744
	160.08484_3.415	-0.1	0.033355
	135.05436_2.951	-0.07	0.0327519
	151.0495_5.562	0.01	0.032706
	303.16807_4.418	-0.03	0.0325628
	420.11142_7.042	-0.03	0.0324576
	385.12676_6.828	0.14	0.030717
	126.03166_10.061	0.21	0.0304514
	131.0946_11.089	-0.81	0.0290001
	230.09024_8.635	0.26	0.0282096
	163.08446_4.208	0.15	0.0279794
	86.03679_8.17	-0.11	0.0267141
	342.11632_8.765	0.3	0.0254902
	398.13704_9.151	-0.06	0.0254037
	229.08842_7.686	-0.08	0.0209064
	88.01587_2.57	-0.15	0.0206252
	218.12679_2.569	-0.23	0.0199535
	256.1168_4.176	-0.17	0.0193201
	194.04278_8.266	-0.32	0.017533
	423.33467_2.522	0.25	0.0174946
	259.04553_8.49	-0.16	0.017447
	254.09351_9.833	-0.07	0.0155528
	146.10558_11.414	-0.35	0.0151764
	325.0801_3.816	-1.04	0.0150371
	96.02081_8.808	-0.27	0.0135594
	117.07897_4.214	-0.01	0.0130484
	267.13297_3.756	0.15	0.012975
	340.16655_5.579	-0.04	0.0112994
	787.60533_2.826	-0.19	0.00995643
	496.12657_4.163	-1.4	0.00867131
	240.04155_8.972	0.13	0.00819458
	501.2854_2.492	0.2	0.00778283
	169.99803_8.861	-0.08	0.00769297
	131.09464_12.141	-0.57	0.00484704
	135.05454_3.123	0.16	0.0038733
	246.08525_7.894	0.47	0.00348838
	86.03661_7.303	-0.02	0.00347999
	309.08528_4.108	-1.44	0.00347336
	461.22618_3.571	-0.3	0.00317509
	165.07901_3.519	0.11	0.00309619
	351.11675_3.94	0	0.00271934
	239.10178_3.671	-0.13	0.00176887
	246.21935_19.642	0.22	0.0012544
	188.07971_8.428	-0.83	0.000803368
	325.10109_8.036	-0.19	0.00034652

## Sheet: Fig.3c
	CHROMATOGRAM			CHROMATOGRAM			CHROMATOGRAM			CHROMATOGRAM
	wt/wt Liver			Δ/Δ Liver			Vehicle Liver			MSO Liver
	Time	Intensity		Time	Intensity		Time	Intensity		Time	Intensity
	5.02884	0		5.04388	0		5.06613	4208.54		5.07716	12372.7
	5.04511	0		5.05924	0		5.08567	4208.54		5.09679	5513.57
	5.06048	0		5.07458	0		5.10522	4208.54		5.11635	0
	5.07586	0		5.08993	0		5.12476	4208.54		5.13597	0
	5.09126	0		5.10623	0		5.14432	4208.54		5.15554	0
	5.10664	0		5.12247	0		5.16391	4208.54		5.17511	0
	5.12201	9623.26		5.13785	0		5.18347	0		5.19472	6220.06
	5.13743	9623.26		5.1532	0		5.20303	0		5.2143	9214.68
	5.15282	9623.26		5.16854	0		5.22259	0		5.23389	9214.68
	5.16821	9623.26		5.18394	0		5.24217	0		5.25353	9214.68
	5.18457	9623.26		5.19931	0		5.26181	0		5.27314	9214.68
	5.20084	9623.26		5.21467	0		5.28141	0		5.29282	9214.68
	5.21629	9623.26		5.23006	0		5.30103	4298.38		5.31245	9214.68
	5.23169	0		5.24542	0		5.32071	9209.73		5.33207	7239.37
	5.24709	0		5.26078	0		5.34035	13074.9		5.35174	7559.93
	5.26255	0		5.27708	0		5.35998	17679.2		5.37138	7559.93
	5.27796	7883.92		5.29335	0		5.37961	17679.2		5.39102	7559.93
	5.29338	7883.92		5.30878	0		5.39925	17679.2		5.4107	7559.93
	5.30889	7883.92		5.32416	0		5.41894	23354.3		5.43033	7559.93
	5.32434	14184		5.3396	0		5.43861	26388.7		5.44996	13941.2
	5.33979	14184		5.35506	0		5.45822	21477.4		5.46955	9696.42
	5.35619	14184		5.37049	8845.3		5.47787	17612.2		5.48912	6381.25
	5.37253	20310.9		5.38591	8845.3		5.49745	13007.9		5.5087	11092.5
	5.38803	12427		5.40137	8845.3		5.51701	13007.9		5.52823	11092.5
	5.40346	12427		5.41677	17374.4		5.53659	13007.9		5.54773	11092.5
	5.41888	12427		5.43308	17374.4		5.55612	12982.8		5.56726	18157.7
	5.4343	6126.91		5.44934	17374.4		5.57568	5649.93		5.58675	11776.5
	5.44966	6126.91		5.46471	24242.1		5.5952	5649.93		5.60627	16723.7
	5.465	19057.2		5.48007	15396.8		5.61472	5649.93		5.62575	16723.7
	5.48035	12930.3		5.49537	15396.8		5.63427	5649.93		5.64525	12012.4
	5.49564	12930.3		5.51064	15396.8		5.6538	5649.93		5.66481	12012.4
	5.51092	12930.3		5.52596	6867.7		5.67332	5649.93		5.68431	12012.4
	5.52711	12930.3		5.54122	6867.7		5.69289	0		5.70382	4947.25
	5.54326	12930.3		5.55645	6867.7		5.71243	0		5.72335	4947.25
	5.55853	12930.3		5.57171	0		5.73198	0		5.74285	0
	5.57379	10319		5.58693	0		5.7515	0		5.76234	0
	5.58903	10319		5.60306	0		5.771	0		5.78189	7767.74
	5.6043	10319		5.61917	0		5.79058	0		5.80138	7767.74
	5.61952	10319		5.63439	0		5.81009	0		5.82089	7767.74
	5.63475	17926.4		5.64966	12406		5.82956	0		5.84036	7767.74
	5.65006	17926.4		5.66489	12406		5.84906	0		5.85982	7767.74
	5.66531	17926.4		5.68014	12406		5.86853	0		5.87932	7767.74
	5.68152	7607.46		5.69543	12406		5.88802	0		5.89878	7767.74
	5.69679	7607.46		5.71069	19761.7		5.90747	0		5.91824	7312.37
	5.71297	7607.46		5.726	19761.7		5.92692	0		5.93774	7312.37
	5.72829	7607.46		5.74133	19761.7		5.94637	0		5.95721	16659.8
	5.74358	0		5.75663	7355.74		5.96582	0		5.97673	16659.8
	5.75888	0		5.77285	20031.5		5.98528	0		5.99621	24498.1
	5.77421	0		5.78902	20031.5		6.00478	0		6.0157	24498.1
	5.78952	14060.2		5.80428	20031.5		6.02424	0		6.03527	24498.1
	5.80478	14060.2		5.81958	12675.8		6.04376	0		6.05478	17185.7
	5.82007	14060.2		5.83485	12675.8		6.06324	0		6.07431	17185.7
	5.83532	14060.2		5.85014	24286.1		6.08272	0		6.09387	7838.28
	5.85152	14060.2		5.86546	24286.1		6.10221	0		6.11339	7838.28
	5.86767	14060.2		5.88074	11610.4		6.1217	0		6.13295	7257.72
	5.88294	14060.2		5.896	11610.4		6.14121	0		6.15247	7257.72
	5.89826	0		5.91129	11610.4		6.16077	11112		6.17204	7257.72
	5.91352	0		5.92654	11610.4		6.18024	11112		6.19158	7257.72
	5.92878	0		5.94273	11610.4		6.1997	32983.3		6.21107	19761.5
	5.94406	0		5.95802	0		6.21916	91919.6		6.23052	43215.4
	5.95931	0		5.97324	22921.2		6.23857	146742		6.24999	64206.3
	5.97454	0		5.9885	35749.6		6.25801	275181		6.2694	80502.2
	5.98981	0		6.00372	35749.6		6.27739	455921		6.28883	135109
	6.00506	0		6.01897	47437.7		6.29677	693811		6.3082	228497
	6.02124	10544.1		6.03424	47437.7		6.31616	993620		6.32756	317859
	6.03703	19680.4		6.0495	58989.5		6.3355	1.3502e+06		6.34695	395867
	6.05232	27263.1		6.06479	68602.1		6.35484	1.80226e+06		6.3663	499105
	6.06765	27263.1		6.08013	45680.9		6.37417	2.35319e+06		6.38564	580343
	6.08297	27263.1		6.09547	43250.6		6.39351	2.83758e+06		6.40502	684445
	6.09831	27263.1		6.11174	53726.1		6.41286	3.42938e+06		6.42437	812224
	6.1137	27263.1		6.12798	50193.3		6.4322	3.93078e+06		6.44376	848610
	6.12907	16719.1		6.14333	50193.3		6.45154	4.35019e+06		6.46312	923597
	6.14443	7582.73		6.15872	48083.9		6.47091	4.73145e+06		6.48249	978626
	6.15983	15285.5		6.1741	38471.2		6.49027	4.92541e+06		6.50192	972892
	6.17517	30816.8		6.18941	38471.2		6.50963	4.97851e+06		6.52132	1.00961e+06
	6.19141	30816.8		6.20474	28073.1		6.52904	4.96418e+06		6.54072	1.02542e+06
	6.20757	30816.8		6.22	17597.7		6.54842	4.77876e+06		6.56018	954468
	6.22285	30816.8		6.23524	9442.33		6.56786	4.49442e+06		6.57962	926130
	6.23811	70693.3		6.25049	9442.33		6.58727	4.16245e+06		6.59908	839569
	6.25332	112988		6.26657	0		6.60671	3.69777e+06		6.6186	778422
	6.26849	169861		6.28178	0		6.62619	3.2618e+06		6.63809	724192
	6.28367	257019		6.29694	0		6.64566	2.85121e+06		6.65764	628697
	6.29883	448186		6.3121	48670.4		6.66514	2.44104e+06		6.67716	535260
	6.314	702002		6.3273	48670.4		6.68466	2.04893e+06		6.69668	478361
	6.32917	1.06052e+06		6.34243	48670.4		6.70415	1705067		6.71625	403767
	6.34432	1.49399e+06		6.35757	136099		6.72369	1.44138e+06		6.73576	353342
	6.36041	2.11343e+06		6.37275	205046		6.74319	1.23259e+06		6.75529	291393
	6.37556	3.03522e+06		6.38788	293391		6.76268	1.03748e+06		6.77485	252551
	6.39071	3.99116e+06		6.40299	395127		6.78217	856674		6.79437	238293
	6.40589	5.00265e+06		6.41813	540882		6.80166	716028		6.81393	218257
	6.42104	5.94305e+06		6.43413	746471		6.82115	580747		6.83345	191832
	6.43619	6.86259e+06		6.44927	900015		6.84067	508090		6.85299	205644
	6.45139	7.51166e+06		6.46437	1.04365e+06		6.86131	421320		6.87256	211554
	6.46655	7981459		6.47947	1.18474e+06		6.88086	383313		6.89212	224760
	6.48173	8011548		6.49463	1.31284e+06		6.90034	354199		6.91167	243230
	6.49697	7.85251e+06		6.50978	1.44969e+06		6.91984	337162		6.93125	258221
	6.51222	7.38091e+06		6.52495	1.49504e+06		6.93937	346123		6.95082	264514
	6.52839	6.7687e+06		6.54021	1.49969e+06		6.95887	338245		6.97041	279220
	6.54366	5.94042e+06		6.55544	1.53021e+06		6.97839	333213		6.98998	272983
	6.55894	5.174e+06		6.57069	1527916		6.99797	348171		7.00954	278486
	6.57427	4.35981e+06		6.586	1.47284e+06		7.01752	352269		7.02916	291044
	6.58958	3.61173e+06		6.60217	1.4384e+06		7.03826	359053		7.04988	280833
	6.60485	2.94013e+06		6.61788	1.33221e+06		7.05782	359874		7.0695	281395
	6.62013	2.41216e+06		6.63314	1.20173e+06		7.07735	343768		7.08905	286549
	6.63534	1.99091e+06		6.64839	1.05967e+06		7.09692	338989		7.10856	280619
	6.65054	1.6771e+06		6.66365	947982		7.11643	344943		7.1292	282821
	6.66573	1.44735e+06		6.67888	772456		7.1371	338382		7.14866	276567
	6.68174	1.24753e+06		6.69407	661808		7.15657	339459		7.16808	252933
	6.69687	1.05721e+06		6.7093	517711		7.176	319640		7.18749	241389
	6.71263	903713		6.72447	420552		7.1954	309935		7.20686	214649
	6.72769	751869		6.73964	343294		7.21593	310104		7.22619	200724
	6.74279	640560		6.75487	301765		7.23528	299912		7.24554	182489
	6.75786	549438		6.77091	250337		7.25459	271160		7.26481	170998
	6.77294	458879		6.78647	220428		7.27387	260556		7.28408	157038
	6.78806	391143		6.80165	196391		7.29313	248175		7.30414	132462
	6.8032	344852		6.81686	193239		7.31239	238658		7.32331	107863
	6.81833	298956		6.83211	167199		7.33158	237682		7.3425	89850.8
	6.83352	276943		6.84738	148263		7.35074	223364		7.36164	62338.6
	6.8496	251667		6.86264	140808		7.36992	186479		7.38076	43689.2
	6.86526	240234		6.87797	136617		7.38906	164762		7.39991	18561.6
	6.88049	231157		6.89326	122497		7.40822	130190		7.41899	0
	6.89572	208334		6.90857	111090		7.42732	89171.5		7.43812	0
	6.91102	181826		6.92394	88537		7.44647	66964		7.45721	0
	6.9263	171512		6.94017	94733.5		7.46555	26390.2		7.47629	0
	6.94161	163133		6.95645	97665.7		7.48464	0		7.49541	0
	6.95695	163060		6.97182	94286.3		7.50376	0		7.5145	0
	6.97227	146466		6.98718	85288.8		7.52285	0		7.53361	0
	6.9876	146068		7.00257	88035.2		7.54197	0		7.55268	0
	7.00301	145823		7.01792	85643.6		7.56108	0		7.57175	0
	7.01925	150210		7.0342	73432.1		7.58017	0		7.59086	0
	7.03554	149952		7.04956	72960.5		7.59927	0		7.60993	0
	7.05091	142480		7.0649	56931.7		7.61836	0		7.62901	0
	7.06627	132900		7.08027	41110.1		7.63743	0		7.64811	0
	7.08168	132908		7.09558	45764.6		7.65655	0		7.66719	0
	7.09702	133893		7.11179	44905.9		7.67561	0		7.68631	0
	7.11238	139466		7.1271	56353.6		7.69468	0		7.70539	0
	7.12862	166877		7.14235	68017.5		7.71375	0		7.72446	0
	7.1439	222879		7.15761	77825.4		7.73285	0		7.74356	0
	7.15918	315949		7.17284	127671		7.75191	0		7.76264	0
	7.17438	413612		7.18801	174612		7.77098	0		7.78171	0
	7.19044	567071		7.20618	230359		7.79005	0		7.80083	0
	7.20644	712719		7.22129	302643		7.80913	0		7.81991	0
	7.22152	818260		7.23637	349606		7.82824	0		7.839	0
	7.23656	905139		7.25145	429396		7.84733	0		7.85813	0
	7.25157	990147		7.26739	474983		7.86647	0		7.87725	0
	7.26656	1.03282e+06		7.28242	505773		7.88558	0		7.89641	0
	7.28153	1.07633e+06		7.29746	554071		7.9047	0		7.91552	0
	7.29655	1.03268e+06		7.31247	549798		7.92388	0		7.93463	0
	7.31152	979571		7.32748	521911		7.94302	0		7.9538	0
	7.32649	936958		7.34252	504962		7.96218	0		7.97293	0
	7.3415	878379		7.35753	455182		7.98137	0		7.99209	0
	7.35735	769066		7.37345	384868		8.00053	0		8.01128	0
	7.37503	660267		7.38842	304233		8.01973	0		8.03045	0
	7.38998	504559		7.40335	208993		8.03888	0		8.04967	0
	7.40492	377933		7.41828	145106		8.05804	0		8.06886	0
	7.41987	258189		7.43335	89604.4					8.08805	0
	7.43476	162970		7.44819	41672.7
	7.44964	90035.5		7.46306	0
	7.46452	40300.6		7.47791	0
	7.47935	0		7.49272	0
	7.49417	0		7.50756	0
	7.50902	0		7.52235	0
	7.52382	0		7.5372	0
	7.53867	0		7.55199	0
	7.55349	0		7.56679	0
	7.56832	0		7.58162	0
	7.58316	0		7.59641	0
	7.59797	0		7.61123	0
	7.61278	0		7.62606	0
	7.62763	0		7.64085	0
	7.64245	0		7.65566	0
	7.65728	0		7.67051	0
	7.67214	0		7.68532	0
	7.68738	0		7.70017	0
	7.70225	0		7.71498	0
	7.71713	0		7.7298	0
	7.73196	0		7.74466	0
	7.74683	0		7.75949	0
	7.76169	0		7.77457	0
	7.77653	0		7.78946	0
	7.79142	0		7.8043	0
	7.80627	0		7.81914	0
	7.82118	0		7.83402	0
	7.83609	0		7.84889	0
	7.85187	0		7.86379	0
	7.86681	0		7.87867	0
	7.88172	0		7.89354	0
	7.89664	0		7.90844	0
	7.91157	0		7.92333	0
	7.92649	0		7.93879	0
	7.94137	0		7.95367	0
	7.95627	0		7.96851	0
	7.97114	0		7.98335	0
	7.98599	0		7.99822	0
				8.01307	0
				8.02789	0
				8.04272	0
				8.05755	0
				8.07243	0

## Sheet: Fig.3d
		C6H12N2O3 in Liver
		wt/wt	wt/Δ	Δ/Δ
	mouse 1	1.01268e+08	1.2257e+08	2.76258e+07
	mouse 2	8.08731e+07	1.32186e+08	3.02302e+07
	mouse 3	5.51789e+07	7.93166e+07	3.07087e+07
	mouse 4	129110854	6.51404e+07	3.22432e+07
	mouse 5	1.75702e+08	7.45092e+07	3.77838e+07
	mouse 6	1.17787e+08	8.0857e+07	5.51613e+07
	mouse 7	104182673	5.22061e+07	3.40843e+07
	mouse 8	8.65694e+07	3.50262e+07	2.98339e+07
	mouse 9	1.72618e+08	9.09888e+07	1.95592e+07
	mouse 10			2.08617e+07
	mouse 11			1.69035e+07
	mouse 12			1.5249e+07

## Sheet: Fig.3e
		C6H12N2O3 in Liver
		Vehicle	MSO
	mouse 1	1.32227e+08	2.49006e+07
	mouse 2	1.02068e+08	1.60268e+07
	mouse 3	1.28403e+08	2.31219e+07
	mouse 4	1.03483e+08	1.88472e+07

## Sheet: Fig.3f
		C6H12N2O3 levels in serum
		wt/wt	wt/Δ	Δ/Δ
	mouse 1	27539709	34251435	12512236
	mouse 2	15880781	22086170	12662672
	mouse 3	9549400	21898402	19958258
	mouse 4	26065863	13201742	15008655
	mouse 5	30872362	25033894	17422401
	mouse 6	18255838	21462815	18898099
	mouse 7	28677362	14144755	11703983
	mouse 8	17156272	14529457	13612602
	mouse 9	30891316	15432648	9512591
	mouse 10			12490951
	mouse 11			9418417
	mouse 12			9380666

## Sheet: Fig.3g
		C6H12N2O3 in blood
		Vehicle	MSO
	mouse 1	1.24393e+07	3.71609e+06
	mouse 2	1.32332e+07	4.27058e+06
	mouse 3	1.78221e+07	6.84066e+06
	mouse 4	1.78516e+07	8.99598e+06

## Sheet: Fig.3h
		Glutamine				MSO				C6H12N2O3
	Time	Mouse 1	Mouse 2	Mouse 3	Mouse 4	Mouse 1	Mouse 2	Mouse 3	Mouse 4	Mouse 1	Mouse 2	Mouse 3	Mouse 4
	0	98.5	100.6	93.4	79.4	0	0	0	0	62.6	86.1	118.4	132.9
	2	103.2	163	67.4	66.5	76	156	70.2	97.8	24.2	60.9	74.4	89.5
	4	84	82.6	49.1	57.7	81.9	48.7	29.7	38.5	23.1	26.5	42.5	55.8
	8	102.6	73.1	62.8	67.5	44.8	17.3	10.2	15.1	26.1	22.7	35.1	43.2
	24	84.4	87.8	81.1	79	2	1.3	1.2	1.3	16.1	14.8	37.3	42.5

## Sheet: Fig.3i
	C6H12N2O3			GLUTAMINE
	MS/MS Spectrum			MS/MS Spectrum
	FTMS + p ESI Full ms2 161.0919@hcd60.00 [50.0000-180.0000]			FTMS + c ESI d Full ms2 147.0156@hcd60.00 [50.0000-170.0000]
	Mass	Relative Intensity		Mass	Relative Intesity
	49.5036	0		53.45	0
	49.5039	0		53.5461	1.53883
	49.5043	0		53.6	0
	49.5046	0		56.0497	0
	52.9999	0		56.0499	9.29723
	53.0003	0		56.0501	0
	53.0007	0		64.89	0
	53.001	0		64.9271	1.39421
	53.0014	0.294936		64.94	0
	53.0018	0.601444		70.145	0
	53.0021	0.894663		70.1628	1.57539
	53.0025	0.984901		70.1712	0
	53.0029	0.787175		75.177	0
	53.0032	0.42459		75.1822	1.87085
	53.0036	0.122202		75.189	0
	53.004	0		84.0443	0
	53.0043	0		84.0444	100
	53.0047	0		84.045	0
	53.0051	0		88.245	0
	53.0365	0		88.2666	1.54987
	53.0369	0		88.27	0
	53.0373	0		101.07	0
	53.0376	0		101.071	3.33649
	53.038	0.229358		101.071	0
	53.0384	0.536352		130.048	0
	53.0387	0.786734		130.05	38.0276
	53.0391	0.79591		130.051	0
	53.0395	0.558883		147.077	0
	53.0398	0.246073		147.076	4.49698
	53.0402	0		147.079	0
	53.0406	0
	53.041	0
	53.0413	0
	55.0499	0
	55.0503	0
	55.0506	0
	55.051	0
	55.0514	0.0789662
	55.0518	0.636915
	55.0522	0.458179
	55.0526	0.313857
	55.053	0.530373
	55.0534	1.65061
	55.0538	5.05614
	55.0542	8.87674
	55.0545	11.9168
	55.0549	9.65388
	55.0553	5.67915
	55.0557	1.95711
	55.0561	0.398864
	55.0565	0.0177871
	55.0568	0
	55.0572	0
	55.0576	0
	55.058	0
	56.0452	0
	56.0456	0
	56.046	0
	56.0464	0
	56.0468	0.0779881
	56.0472	0.917727
	56.0476	0.434268
	56.0481	0.540684
	56.0485	1.47567
	56.0489	4.64013
	56.0493	9.11888
	56.0497	13.7347
	56.0501	13.1403
	56.0505	8.24795
	56.0509	3.68375
	56.0513	0.815337
	56.0517	0.143802
	56.052	0
	56.0524	0
	56.0528	0
	56.0532	0
	56.054	0
	56.0544	0
	56.0548	0
	56.0552	0
	56.0556	0.21733
	56.056	0.392325
	56.0564	1.03504
	56.0568	3.50524
	56.0572	8.42213
	56.0576	13.7613
	56.058	15.7336
	56.0584	11.0318
	56.0588	5.8982
	56.0592	1.63292
	56.0596	0.337767
	56.06	0.207212
	56.0604	0
	56.0608	0
	56.0612	0
	56.0616	0
	58.0255	0
	58.026	0
	58.0264	0
	58.0268	0
	58.0272	0.126556
	58.0276	0.455042
	58.0281	1.71862
	58.0285	3.48253
	58.0289	5.27963
	58.0293	4.93455
	58.0297	3.03158
	58.0302	1.27472
	58.0306	0.270728
	58.031	0
	58.0314	0
	58.0318	0
	58.0322	0
	58.0624	0
	58.0628	0
	58.0633	0
	58.0637	0
	58.0641	0.248237
	58.0645	0.777473
	58.0649	1.3993
	58.0654	1.89021
	58.0658	1.49409
	58.0662	0.835495
	58.0666	0.29317
	58.067	0.104088
	58.0675	0
	58.068	0
	58.0684	0
	58.0688	0
	59.0463	0
	59.0467	0
	59.0471	0
	59.0476	0
	59.048	0.24705
	59.0484	1.02408
	59.0489	2.14787
	59.0493	3.31427
	59.0497	3.18003
	59.0501	1.95375
	59.0506	0.809038
	59.051	0.107693
	59.0514	0
	59.0518	0
	59.0522	0
	59.0527	0
	59.0656	0
	59.066	0
	59.0664	0
	59.0669	0
	59.0673	0.171678
	59.0677	0.454443
	59.0682	0.815255
	59.0686	1.02535
	59.069	0.904814
	59.0694	0.52621
	59.0699	0.167644
	59.0704	0
	59.0708	0
	59.0712	0
	59.0717	0
	60.0495	0
	60.05	0
	60.0504	0
	60.0508	0
	60.0513	0.266326
	60.0517	0.923368
	60.0522	1.92638
	60.0526	2.989
	60.0531	2.92986
	60.0535	1.83033
	60.0539	0.815093
	60.0544	0.148877
	60.0548	0
	60.0552	0
	60.0557	0
	60.0561	0
	60.0764	0
	60.0769	0
	60.0773	0
	60.0778	0
	60.0782	0.197669
	60.0786	0.482226
	60.0791	0.686022
	60.0795	1.80945
	60.08	5.94534
	60.0804	12.2881
	60.0808	19.0645
	60.0813	19.2132
	60.0817	12.3923
	60.0822	5.9465
	60.0826	1.52465
	60.0831	0.352449
	60.0835	0.265273
	60.0839	0
	60.0843	0
	60.0848	0
	60.0852	0
	60.1781	0
	60.1785	0
	60.179	0
	60.1794	0
	60.1799	0.378546
	60.1803	0.563191
	60.1808	0.630098
	60.1812	0.533907
	60.1816	0.323339
	60.1821	0
	60.1825	0
	60.183	0
	60.1834	0
	61.0753	0
	61.0758	0
	61.0762	0
	61.0767	0
	61.0771	0.381053
	61.0776	0.689961
	61.0781	0.781088
	61.0785	0.589393
	61.079	0.296181
	61.0794	0
	61.0799	0
	61.0804	0
	61.0808	0
	61.0813	0
	61.0817	0
	61.0822	0.187454
	61.0826	0.443493
	61.0831	1.54908
	61.0835	4.56863
	61.084	7.7925
	61.0844	9.98225
	61.0849	7.62114
	61.0853	4.39735
	61.0858	1.38374
	61.0862	0.3513
	61.0867	0.188203
	61.0871	0
	61.0876	0
	61.088	0
	61.0885	0
	62.0572	0
	62.0577	0
	62.0581	0
	62.0586	0
	62.059	0.273673
	62.0595	0.575209
	62.06	0.727714
	62.0604	0.61022
	62.0609	0.325437
	62.0614	0
	62.0619	0
	62.0624	0
	62.0628	0
	69.0301	0
	69.0306	0
	69.0312	0
	69.0317	0
	69.0323	0.363171
	69.0328	0.752598
	69.0334	1.04818
	69.0339	1.05117
	69.0344	0.761435
	69.035	0.377175
	69.0356	0
	69.0361	0
	69.0366	0
	69.0372	0
	72.0409	0
	72.0415	0
	72.042	0
	72.0426	0
	72.0432	0.198141
	72.0438	0.439109
	72.0444	0.542641
	72.0449	0.432563
	72.0455	0.210209
	72.0462	0
	72.0468	0
	72.0473	0
	72.0479	0
	79.4417	0
	79.4424	0
	79.4431	0
	79.4437	0
	79.4444	0.228556
	79.4451	0.419534
	79.4458	0.51605
	79.4464	0.448844
	79.4471	0.259882
	79.4478	0
	79.4485	0
	79.4492	0
	79.4498	0
	80.6831	0
	80.6838	0
	80.6845	0
	80.6852	0
	80.6859	0.231893
	80.6865	0.427113
	80.6872	0.500254
	80.6879	0.404602
	80.6886	0.215082
	80.6893	0
	80.69	0
	80.6907	0
	80.6914	0
	83.044	0
	83.0447	0
	83.0454	0
	83.0462	0
	83.0469	0.174752
	83.0476	0.52426
	83.0483	1.00003
	83.049	1.26971
	83.0497	1.12817
	83.0505	0.690333
	83.0512	0.270059
	83.052	0
	83.0527	0
	83.0534	0
	83.0541	0
	84.0362	0
	84.0369	0
	84.0377	0
	84.0384	0
	84.0391	0.0937869
	84.0399	1.06801
	84.0406	1.61815
	84.0413	3.42406
	84.0421	12.275
	84.0428	39.6457
	84.0435	71.8846
	84.0442	100
	84.045	84.6957
	84.0457	51.02
	84.0464	19.9467
	84.0472	5.36846
	84.0479	1.77638
	84.0486	1.53376
	84.0494	0.429844
	84.0501	0.29721
	84.0508	0
	84.0515	0
	84.0523	0
	84.053	0
	84.0537	0
	84.0545	0
	84.0553	0
	84.0561	0
	84.0568	0
	84.0575	0
	85.0226	0
	85.0233	0
	85.0241	0
	85.0248	0
	85.0255	0.110031
	85.0263	0.657546
	85.027	1.93648
	85.0278	3.32236
	85.0285	4.09741
	85.0293	2.98192
	85.03	1.62577
	85.0307	0.400974
	85.0315	0.0274298
	85.0324	0
	85.0331	0
	85.0339	0
	85.0346	0
	96.9305	0
	96.9314	0
	96.9323	0
	96.9332	0
	96.9341	0
	96.935	0
	96.9359	0
	96.9368	0
	96.9377	0
	96.9386	0
	96.9395	0
	96.9404	0
	96.9413	0
	96.9423	0
	96.9432	0
	97.0691	0
	97.07	0
	97.0709	0
	97.0718	0
	97.0727	0.114673
	97.0737	0.344362
	97.0746	0.91954
	97.0755	1.52649
	97.0764	1.69663
	97.0773	1.1603
	97.0782	0.473089
	97.0791	0.170703
	97.08	0
	97.0809	0
	97.0818	0
	97.0828	0
	98.0526	0
	98.0535	0
	98.0544	0
	98.0553	0
	98.0563	0.108365
	98.0572	0.44882
	98.0581	1.49667
	98.059	2.6438
	98.0599	3.51137
	98.0609	2.78388
	98.0618	1.59666
	98.0627	0.500168
	98.0636	0.0174677
	98.0646	0
	98.0655	0
	98.0664	0
	98.0674	0
	100.952	0
	100.953	0
	100.954	0
	100.955	0
	100.956	0.296133
	100.957	0.491113
	100.958	0.583316
	100.958	0.503073
	100.959	0.294689
	100.96	0
	100.961	0
	100.962	0
	100.963	0
	101.051	0
	101.052	0
	101.053	0
	101.054	0
	101.055	0.107336
	101.056	0.322259
	101.057	1.44479
	101.058	4.77893
	101.059	8.48826
	101.06	11.4704
	101.061	9.28037
	101.061	5.46852
	101.062	1.958
	101.063	0.49991
	101.064	0.107925
	101.065	0
	101.066	0
	101.067	0
	101.068	0
	102.049	0
	102.05	0
	102.051	0
	102.052	0
	102.053	0.261692
	102.054	0.506346
	102.055	0.839401
	102.056	1.66192
	102.057	1.28215
	102.057	0.752084
	102.058	0.34477
	102.059	0.978594
	102.06	4.16771
	102.061	9.95282
	102.062	16.2513
	102.063	18.138
	102.064	12.5297
	102.065	6.6817
	102.066	2.11007
	102.067	0.642866
	102.068	0.234961
	102.069	0
	102.07	0
	102.071	0
	102.072	0
	106.637	0
	106.638	0
	106.639	0
	106.64	0
	106.641	0.364342
	106.642	0.575896
	106.643	0.617282
	106.644	0.453811
	106.645	0.207969
	106.647	0
	106.648	0
	106.649	0
	106.65	0
	115.076	0
	115.077	0
	115.079	0
	115.08	0
	115.081	0.191862
	115.082	0.869532
	115.083	3.48583
	115.084	8.73528
	115.086	14.4521
	115.087	16.7909
	115.088	11.9278
	115.089	6.50012
	115.09	1.95773
	115.092	0.546503
	115.093	0.326782
	115.094	0.314738
	115.095	0.804129
	115.096	0
	115.097	0
	115.098	0
	115.1	0
	115.101	0
	116.061	0
	116.062	0
	116.064	0
	116.065	0
	116.066	0.119383
	116.067	0.755791
	116.068	2.01008
	116.07	3.37272
	116.071	3.93479
	116.072	2.78841
	116.073	1.50506
	116.074	0.432815
	116.076	0.055685
	116.077	0
	116.078	0
	116.079	0
	116.081	0
	130.037	0
	130.039	0
	130.04	0
	130.042	0
	130.043	0.0825469
	130.044	0.415172
	130.046	1.68813
	130.047	4.87565
	130.049	8.2901
	130.05	10.3686
	130.051	7.76645
	130.053	4.42301
	130.054	1.39281
	130.056	0.325847
	130.057	0.0508713
	130.059	0
	130.06	0
	130.062	0
	130.063	0
	144.039	0
	144.04	0
	144.042	0
	144.044	0
	144.045	0
	144.047	0.486049
	144.049	0.791198
	144.05	0.551153
	144.052	0.0484846
	144.054	0.210779
	144.055	0.584254
	144.057	0.776986
	144.058	1.31067
	144.06	5.0045
	144.062	17.3505
	144.063	33.1656
	144.065	48.5014
	144.067	44.0364
	144.068	27.3158
	144.07	11.9039
	144.072	3.37266
	144.073	1.16718
	144.075	0.903217
	144.076	0.385606
	144.078	0.320658
	144.08	0.163993
	144.081	0
	144.083	0
	144.085	0
	144.086	0
	161.075	0
	161.077	0
	161.079	0
	161.081	0
	161.083	0
	161.085	0.463101
	161.087	2.52443
	161.088	6.27144
	161.09	10.4062
	161.092	11.4716
	161.094	7.80649
	161.096	4.12323
	161.098	1.49195
	161.1	0.753472
	161.102	0.370584
	161.104	0.263451
	161.106	0
	161.108	0
	161.11	0
	161.112	0
	161.116	0
	161.118	0
	161.12	0
	161.122	0
	161.124	0
	161.126	0.446047
	161.128	1.44199
	161.13	5.47679
	161.132	19.0908
	161.133	41.5446
	161.135	65.8505
	161.137	70.117
	161.139	47.2405
	161.141	24.4798
	161.143	7.36632
	161.145	2.2068
	161.147	1.31529
	161.149	0.808068
	161.151	0.168462
	161.153	0
	161.155	0
	161.157	0
	161.159	0
	162.1	0
	162.102	0
	162.104	0
	162.106	0
	162.108	0.287131
	162.11	0.541143
	162.112	0.645575
	162.114	0.525447
	162.116	0.277352
	162.118	0
	162.12	0
	162.122	0
	162.124	0
	181.819	0
	181.822	0
	181.824	0
	181.826	0

## Sheet: Fig.3j
	Homoglutamine			N5-methylglutamine			N2-methylglutamine			C6H12N2O3
	CHROMATOGRAM			CHROMATOGRAM			CHROMATOGRAM			CHROMATOGRAM
	Time	Relative intensity		Time	Relative Intensity		Time	Relative Intensity		Time	Relative Intensity
	0.0191062	2.57353		0.00650333	0.099719		0.0174661	4.18965		0.00646477	0.29466
	0.0401497	2.79234		0.0165012	0.099027		0.0363181	3.97908		0.0114625	0.303301
	0.0610492	2.93417		0.0264948	0.0990963		0.0536097	3.81432		0.0164606	0.295258
	0.0814383	3.0731		0.0364906	0.0993232		0.0705928	3.54814		0.0214562	0.289249
	0.101846	3.20384		0.0464864	0.0981277		0.0876678	3.64921		0.0264543	0.287046
	0.123479	3.23518		0.0564801	0.0994443		0.105557	3.79627		0.031452	0.286327
	0.145069	3.12494		0.0664821	0.0981213		0.123603	4.07751		0.0364501	0.287089
	0.165599	3.05		0.0764758	0.097479		0.140644	4.35103		0.0414498	0.291092
	0.18723	2.91304		0.0864778	0.0965229		0.157709	4.7399		0.0464479	0.290253
	0.207732	2.8892		0.0964777	0.0950301		0.174767	5.12356		0.0514456	0.288635
	0.228213	2.87896		0.10648	0.0941558		0.192673	5.69357		0.0564437	0.290828
	0.248709	2.8521		0.11648	0.0948883		0.210623	5.86882		0.0614414	0.284789
	0.270337	2.84248		0.126482	0.0949236		0.227652	5.98866		0.0664416	0.274624
	0.291937	2.81108		0.136482	0.0949212		0.244631	5.73056		0.0714392	0.288292
	0.312431	2.79469		0.146484	0.0920363		0.261746	5.87179		0.0764373	0.287258
	0.332957	2.8581		0.156483	0.0925892		0.279591	5.90561		0.081435	0.281682
	0.354619	2.9728		0.166486	0.0932061		0.297564	5.41723		0.0864331	0.277294
	0.375158	3.05233		0.176485	0.0924454		0.31465	5.37079		0.0914307	0.27501
	0.395633	3.18954		0.186487	0.0918398		0.331785	4.95815		0.0964309	0.278006
	0.416076	3.31318		0.196487	0.0919108		0.348933	4.46321		0.101429	0.284179
	0.437699	3.48444		0.206487	0.0920393		0.36688	4.42366		0.106427	0.280335
	0.458138	3.59399		0.216489	0.0933129		0.384803	4.32115		0.111422	0.277723
	0.478623	3.675		0.226491	0.0937043		0.401889	4.51741		0.11642	0.277906
	0.499086	3.67118		0.236491	0.0936469		0.418986	5.30029		0.121418	0.277748
	0.520691	3.66113		0.246493	0.0931131		0.437009	5.20749		0.126416	0.268606
	0.542358	3.6204		0.256493	0.0926936		0.455019	5.44939		0.131418	0.276316
	0.562801	3.62545		0.266495	0.091737		0.472169	5.87669		0.136416	0.280649
	0.583284	3.56401		0.276506	0.0934127		0.489271	6.02582		0.141414	0.28177
	0.604957	3.52962		0.286508	0.0935089		0.506355	5.80717		0.14641	0.286436
	0.625404	3.47743		0.296503	0.0934978		0.524465	5.50051		0.151412	0.275886
	0.645923	3.42439		0.306503	0.093445		0.542461	4.40349		0.15641	0.268147
	0.666389	3.34963		0.316503	0.0937236		0.559633	4.44496		0.161405	0.271817
	0.688014	3.29089		0.326503	0.0951466		0.576723	4.30459		0.166403	0.276977
	0.709678	3.19594		0.336503	0.0947594		0.593662	4.20835		0.171409	0.28738
	0.730175	3.15461		0.346505	0.0946419		0.611666	3.96028		0.176408	0.290277
	0.750656	3.08591		0.356507	0.0944468		0.629598	4.24567		0.181405	0.291566
	0.772298	3.00834		0.366507	0.0943616		0.646691	4.28107		0.186403	0.288999
	0.792751	2.97032		0.376509	0.0942075		0.663591	4.85025		0.191407	0.294368
	0.813278	2.97025		0.386511	0.0952175		0.680605	4.7661		0.196405	0.299178
	0.833788	2.93577		0.396509	0.0955967		0.698555	5.02631		0.201407	0.299845
	0.855421	2.94141		0.406511	0.095543		0.716359	5.14677		0.206405	0.305673
	0.875916	2.95079		0.416511	0.0943209		0.733457	5.11834		0.211409	0.304117
	0.896437	2.96036		0.426515	0.0944912		0.750484	5.05237		0.216407	0.300257
	0.916937	2.95698		0.436515	0.0950668		0.768399	4.99866		0.221407	0.304914
	0.938555	2.91042		0.446517	0.0944051		0.786228	5.26135		0.226405	0.295499
	0.960213	2.91942		0.456517	0.0941589		0.803298	5.34622		0.231409	0.293234
	0.980713	2.94698		0.466519	0.0927071		0.820402	5.42094		0.236407	0.298571
	1.0012	2.9063		0.476519	0.0936061		0.837473	5.64635		0.241409	0.302255
	1.02287	2.893		0.486523	0.0937694		0.85549	6.02609		0.246409	0.303353
	1.04338	2.82873		0.496523	0.0937609		0.873417	5.83746		0.251411	0.300554
	1.06387	2.81719		0.506525	0.0918855		0.89046	6.12355		0.256409	0.302718
	1.08441	2.79136		0.516525	0.0941065		0.907466	6.17154		0.261411	0.298617
	1.10603	2.76092		0.526527	0.0944239		0.92451	6.23154		0.266411	0.299499
	1.12773	2.8268		0.536527	0.0959673		0.942485	6.3674		0.271413	0.308515
	1.1482	3.01784		0.546529	0.0948115		0.960379	6.01424		0.276411	0.304799
	1.16858	3.47075		0.556529	0.0943808		0.977447	6.03549		0.281413	0.304114
	1.19	4.1929		0.566531	0.0948965		0.994501	6.50342		0.286411	0.305837
	1.21022	5.14701		0.576533	0.0961615		1.01153	6.30086		0.291415	0.30095
	1.23035	6.29374		0.586535	0.0956576		1.02952	6.34616		0.296415	0.301851
	1.25047	7.42625		0.596537	0.095599		1.04735	6.66029		0.301415	0.297495
	1.27164	8.64917		0.606543	0.0942667		1.06415	6.78269		0.306415	0.291241
	1.29166	9.85938		0.616537	0.0941938		1.08117	6.48483		0.311417	0.283161
	1.31159	10.9867		0.626539	0.0941736		1.09817	6.16731		0.316415	0.289943
	1.33152	11.8821		0.636539	0.0941017		1.11617	5.62804		0.321417	0.290966
	1.35152	12.6335		0.646541	0.0943957		1.13411	5.77933		0.326415	0.285865
	1.3726	13.1895		0.656541	0.0937313		1.15114	5.37182		0.331419	0.286674
	1.39374	13.6426		0.666543	0.0927204		1.1681	4.20732		0.336417	0.289197
	1.41368	13.8427		0.676543	0.0920917		1.18581	3.91686		0.341419	0.285812
	1.43367	13.8851		0.686545	0.0917621		1.20344	3.40415		0.346417	0.290472
	1.45489	13.6452		0.696544	0.0928372		1.21996	3.4749		0.351419	0.287958
	1.47608	13.7035		0.706546	0.0930097		1.23647	3.94323		0.356417	0.288021
	1.49615	14.2839		0.716549	0.0931428		1.25295	3.0414		0.361419	0.289905
	1.51623	14.388		0.726551	0.0932892		1.27026	2.52376		0.366417	0.290708
	1.53748	14.5203		0.73655	0.0930772		1.28757	3.17346		0.371421	0.282131
	1.55753	14.6788		0.74655	0.0938059		1.30399	2.32191		0.376421	0.283058
	1.57767	14.9231		0.756552	0.0956496		1.32039	2.32191		0.381423	0.285929
	1.59793	15.0777		0.766554	0.0954808		1.33681	2.6622		0.386421	0.288198
	1.61931	14.9234		0.776556	0.0952946		1.35417	2.4361		0.391425	0.284622
	1.64075	13.9303		0.786556	0.0945936		1.37152	2.4361		0.396423	0.286256
	1.66103	13.2998		0.796554	0.0939092		1.38799	3.99248		0.401423	0.27602
	1.68135	12.5659		0.806556	0.0955216		1.40428	3.34278		0.406423	0.274313
	1.70173	11.9029		0.816556	0.0958318		1.42087	3.34278		0.411425	0.277465
	1.72212	11.0683		0.826556	0.0932968		1.43829	4.32374		0.416425	0.280793
	1.74252	10.2809		0.836556	0.0931285		1.45574	3.99795		0.421427	0.283389
	1.76297	9.34555		0.84656	0.0930779		1.47232	4.24298		0.426425	0.288557
	1.78451	8.45647		0.85656	0.0931716		1.48889	7.00784		0.431429	0.28973
	1.80459	7.55278		0.866562	0.093097		1.5054	8.56011		0.436427	0.285005
	1.82451	6.73255		0.876562	0.0927381		1.52266	12.6608		0.441429	0.283328
	1.84439	5.81235		0.886566	0.0921847		1.53977	17.0221		0.446427	0.289659
	1.8643	4.94356		0.896568	0.0938196		1.55595	20.3403		0.451431	0.289991
	1.88417	4.14074		0.906568	0.094192		1.57234	23.1741		0.456429	0.294867
	1.90408	3.45679		0.916572	0.0940936		1.58885	26.0694		0.461431	0.29586
	1.92403	2.86813		0.926574	0.0935741		1.6062	26.1151		0.466429	0.288065
	1.94392	2.38722		0.936574	0.0940111		1.62274	25.0181		0.471433	0.289089
	1.96386	1.98157		0.946574	0.094364		1.63927	23.3873		0.476433	0.287917
	1.98379	1.55606		0.956574	0.0949483		1.65585	20.7552		0.481433	0.28668
	2.0037	1.25092		0.966576	0.0960711		1.67253	18.0298		0.486431	0.28587
	2.02477	1.01394		0.976576	0.0959361		1.69003	15.8023		0.491434	0.281954
	2.04585	0.816534		0.986578	0.0947356		1.70767	13.2878		0.496433	0.27745
	2.06576	0.68796		0.99658	0.0954577		1.72432	11.2271		0.501434	0.27441
	2.08566	0.591031		1.00658	0.0952848		1.741	10.2364		0.506433	0.267645
	2.10674	0.473087		1.01658	0.0934485		1.75779	8.56975		0.511436	0.272497
	2.12668	0.499563		1.02658	0.0930474		1.77526	7.7518		0.516435	0.274042
	2.1466	0.534264		1.03658	0.090762		1.79235	6.84043		0.521436	0.283796
	2.16652	0.551039		1.04658	0.0901557		1.80833	6.34943		0.526434	0.27789
	2.18757	0.609257		1.05658	0.0912471		1.82427	5.4799		0.531438	0.275631
	2.20859	0.695137		1.06659	0.089653		1.8402	5.39013		0.536437	0.27563
	2.22848	0.773027		1.07659	0.0894123		1.85705	4.89625		0.541436	0.274553
	2.24837	0.958384		1.08659	0.0909019		1.87393	4.73169		0.546434	0.274577
	2.2694	1.10007		1.09659	0.0891137		1.8899	4.36938		0.551438	0.272532
	2.28933	1.30825		1.10659	0.0913757		1.90588	4.29948		0.556436	0.2681
	2.30923	1.56251		1.11659	0.0906661		1.92191	3.96434		0.561438	0.273303
	2.32913	1.90968		1.12659	0.0911463		1.93886	3.7921		0.566436	0.268229
	2.34905	2.30796		1.13659	0.0919746		1.95587	3.51544		0.571436	0.262825
	2.37008	2.8557		1.14659	0.091642		1.97199	3.31696		0.576434	0.258221
	2.38999	3.41649		1.15659	0.0895371		1.98816	3.21588		0.581436	0.264566
	2.40986	4.30617		1.16659	0.0897826		2.00443	3.02817		0.586434	0.26607
	2.42978	5.601		1.17659	0.0887085		2.02163	2.72974		0.591436	0.265351
	2.4508	6.68572		1.1866	0.0883934		2.03892	2.48035		0.596436	0.265368
	2.47179	6.91969		1.1966	0.0858499		2.05534	2.61483		0.601436	0.272505
	2.49165	7.04131		1.2066	0.0863258		2.07175	2.23142		0.606434	0.276771
	2.51157	6.92681		1.2166	0.0863946		2.08831	2.29831		0.611436	0.2838
	2.53277	6.68879		1.2266	0.0871252		2.10576	2.08937		0.616434	0.29027
	2.55289	6.08876		1.23661	0.0874504		2.12328	1.94135		0.621436	0.293347
	2.57304	5.02532		1.24661	0.0868999		2.13979	1.85483		0.626434	0.296263
	2.59319	4.15887		1.25661	0.0866626		2.15638	1.88808		0.631436	0.294652
	2.61455	3.98169		1.26661	0.0879258		2.17311	1.5876		0.636434	0.290161
	2.63595	3.86411		1.27661	0.0896556		2.19074	1.5876		0.641434	0.2932
	2.65623	3.78511		1.28661	0.0901993		2.20838	1.19215		0.646434	0.29123
	2.67652	3.79496		1.29661	0.0902298		2.22511	0.863388		0.651433	0.298814
	2.69684	3.73855		1.30662	0.0895946		2.24183	0.909557		0.656432	0.298186
	2.71718	3.72716		1.31662	0.0879745		2.25856	0.96697		0.661429	0.300053
	2.73759	3.66063		1.32662	0.0879815		2.27616	0.703008		0.666427	0.302522
	2.75795	3.63199		1.33662	0.0890369		2.29384	0.760883		0.671425	0.300938
	2.77952	3.53848		1.34662	0.0869077		2.31035	0.965801		0.676425	0.294229
	2.79994	3.57035		1.35662	0.0851905		2.3266	0.965801		0.681423	0.291439
	2.82037	3.47232		1.36662	0.0832962		2.3432	0.965801		0.686421	0.289756
	2.84084	3.418		1.37662	0.0844076		2.36063	0.706415		0.691419	0.293567
	2.86242	3.31926		1.38662	0.0859941		2.37806	0.680761		0.696417	0.291201
	2.88404	3.37101		1.39663	0.0865625		2.39449	0.680761		0.701414	0.29768
	2.90453	3.49586		1.40663	0.0841323		2.41098	0.706135		0.706415	0.289925
	2.92498	3.61762		1.41663	0.0845453		2.42741	0.501217		0.711412	0.290771
	2.9467	3.66746		1.42663	0.0849491		2.44481	0.501217		0.71641	0.285538
	2.96718	3.81132		1.43663	0.0858178		2.4622	0.865392		0.72141	0.284952
	2.98771	3.97548		1.44663	0.0832504		2.47857	1.20548		0.726408	0.285161
	3.00822	4.15633		1.45663	0.0816263		2.49463	1.36672		0.731406	0.296872
	3.02987	4.16768		1.46663	0.0823258		2.51113	1.99293		0.736404	0.294772
	3.05152	4.12054		1.47663	0.083557		2.52902	2.36341		0.741404	0.301969
	3.07201	4.06892		1.48663	0.082636		2.54705	3.42073		0.746402	0.309908
	3.09251	4.02709		1.49663	0.0825		2.56412	3.77144		0.7514	0.308385
	3.11417	3.9832		1.50664	0.0819911		2.58111	4.16509		0.756398	0.311206
	3.13468	3.90291		1.51664	0.082042		2.59806	4.47761		0.761395	0.311833
	3.15528	3.79968		1.52664	0.0826181		2.61583	4.74683		0.766393	0.308762
	3.17583	3.73088		1.53664	0.0792194		2.63371	4.8659		0.771391	0.307739
	3.19634	3.68566		1.54664	0.0776472		2.65069	5.01895		0.776389	0.29846
	3.21692	3.64858		1.55665	0.0745634		2.66765	4.72711		0.781385	0.29802
	3.23745	3.55594		1.56665	0.0724112		2.68551	4.83743		0.786389	0.288037
	3.25797	3.44181		1.57664	0.0713339		2.70329	4.92553		0.791385	0.300449
	3.27972	3.42394		1.58665	0.072603		2.72021	4.96014		0.796383	0.301652
	3.3014	3.3154		1.59664	0.0715412		2.7372	4.75291		0.801381	0.294748
	3.32195	3.1982		1.60665	0.0721698		2.75408	5.26367		0.806381	0.293083
	3.34254	3.09221		1.61665	0.0718026		2.77186	5.21793		0.811378	0.28415
	3.36427	2.99152		1.62665	0.072742		2.78955	5.61699		0.816376	0.286495
	3.38483	3.04953		1.63665	0.0735267		2.80641	6.22382		0.821374	0.282179
	3.40534	3.11785		1.64665	0.0741136		2.82328	6.36048		0.826378	0.288286
	3.42593	3.15159		1.65665	0.0739057		2.84005	6.27317		0.831376	0.288595
	3.44756	3.30167		1.66665	0.0733412		2.8578	6.60889		0.836374	0.288645
	3.46922	3.46032		1.67666	0.0733435		2.87554	5.80591		0.841372	0.291135
	3.48967	3.60168		1.68666	0.0742202		2.89238	6.03122		0.846378	0.287214
	3.51012	3.68719		1.69666	0.0733337		2.90923	5.68944		0.851376	0.280714
	3.5306	3.77648		1.70666	0.0740665		2.92607	5.25938		0.856372	0.284388
	3.55104	3.82346		1.71666	0.0746642		2.9438	5.14457		0.86137	0.286221
	3.57148	3.88663		1.72666	0.0742762		2.96148	5.19306		0.866374	0.288821
	3.59194	3.87469		1.73666	0.0725793		2.97831	5.11278		0.871372	0.288669
	3.61352	3.90885		1.74666	0.0724296		2.99522	5.06071		0.876372	0.293278
	3.63398	3.91833		1.75666	0.0696967		3.01205	4.75179		0.881372	0.289288
	3.65442	4.00217		1.76667	0.0678879		3.0298	4.50727		0.886374	0.29492
	3.67492	3.94558		1.77667	0.0646256		3.0475	4.31932		0.891372	0.296261
	3.69543	3.91771		1.78667	0.0617847		3.06438	4.19199		0.896374	0.299236
	3.71704	3.85013		1.79667	0.0594591		3.08127	3.54361		0.901371	0.299588
	3.73752	3.86051		1.80667	0.0577153		3.09807	3.57916		0.906376	0.296428
	3.75802	3.83843		1.81667	0.0548889		3.11587	3.99118		0.911374	0.29251
	3.77852	3.77386		1.82667	0.0531605		3.1336	4.06377		0.916376	0.297263
	3.79903	3.75301		1.83667	0.053892		3.15041	5.0259		0.921373	0.303488
	3.81954	3.73591		1.84667	0.0536147		3.16726	5.46042		0.926378	0.300189
	3.84006	3.7282		1.85668	0.0532188		3.18496	6.22886		0.931377	0.302381
	3.86171	3.6962		1.86668	0.0517024		3.2027	7.10756		0.936378	0.304334
	3.88337	3.63116		1.87668	0.0524611		3.21943	7.89021		0.941375	0.305958
	3.90391	3.51558		1.88668	0.0524219		3.23622	8.00352		0.94638	0.302045
	3.92443	3.41641		1.89668	0.0539851		3.25296	8.37019		0.95138	0.300834
	3.94616	3.30149		1.90668	0.0538371		3.27073	8.04428		0.956382	0.294074
	3.96676	3.21842		1.91668	0.0541149		3.28847	8.24092		0.961379	0.300882
	3.98733	3.15906		1.92669	0.0529946		3.30533	7.53844		0.966384	0.305153
	4.00791	3.1069		1.93669	0.053228		3.32213	8.0839		0.971381	0.30251
	4.02964	3.02013		1.94669	0.052137		3.33898	7.8293		0.976384	0.300448
	4.05018	2.97244		1.95669	0.0530265		3.35675	8.00129		0.981381	0.310133
	4.07072	2.96519		1.96669	0.0516108		3.37453	8.10666		0.986384	0.308251
	4.09133	2.92009		1.97669	0.0509072		3.39134	8.16955		0.991383	0.305643
	4.11304	2.90617		1.98669	0.05089		3.40815	8.32137		0.996384	0.314119
	4.13478	2.85492		1.99669	0.0510287		3.42496	8.34075		1.00139	0.312227
	4.15536	2.85879		2.00669	0.0508949		3.44263	8.23379		1.00639	0.30872
	4.17592	2.88981		2.01669	0.0518178		3.4603	7.83159		1.01139	0.317462
	4.19767	2.96281		2.0267	0.0521867		3.47703	7.43144		1.01639	0.316953
	4.21821	3.04452		2.0367	0.0522756		3.49376	7.3846		1.02139	0.31194
	4.23879	3.13447		2.0467	0.0528192		3.51049	7.64311		1.02639	0.308891
	4.25938	3.18262		2.0567	0.0504335		3.52809	7.21553		1.03139	0.313246
	4.2811	3.23424		2.0667	0.0514894		3.54577	7.8354		1.03639	0.305133
	4.30278	3.28635		2.0767	0.0505049		3.56251	7.51782		1.04139	0.30352
	4.32336	3.31296		2.0867	0.0492008		3.57919	7.37379		1.04639	0.306545
	4.34391	3.36476		2.0967	0.047553		3.59602	7.81874		1.05139	0.298592
	4.36559	3.42842		2.10671	0.0467307		3.61372	7.84161		1.05639	0.300739
	4.38613	3.50834		2.11671	0.0450231		3.6315	7.55777		1.06139	0.305944
	4.40669	3.57498		2.12671	0.0462305		3.64835	7.59052		1.06639	0.300912
	4.42728	3.62729		2.13671	0.0458218		3.66511	7.39642		1.07139	0.296141
	4.44898	3.6567		2.14671	0.0473273		3.68185	7.01575		1.07639	0.296581
	4.46952	3.76192		2.15671	0.0475147		3.69942	7.17213		1.08139	0.294439
	4.49005	3.79382		2.16671	0.0466093		3.71718	7.22839		1.0864	0.285404
	4.51061	3.74781		2.17671	0.0463371		3.73405	7.35585		1.0914	0.278504
	4.53234	3.7344		2.18671	0.0475954		3.75087	6.66784		1.0964	0.280383
	4.55404	3.70634		2.19672	0.0467885		3.76864	7.30645		1.1014	0.274956
	4.57464	3.70239		2.20673	0.0458105		3.78639	7.59665		1.1064	0.269289
	4.59517	3.6875		2.21672	0.0451245		3.80325	7.73864		1.1114	0.257979
	4.61692	3.59888		2.22672	0.0443043		3.82013	8.07734		1.1164	0.253787
	4.63747	3.58747		2.23672	0.0476483		3.83695	7.95423		1.1214	0.247657
	4.65806	3.57064		2.24672	0.0493245		3.85473	7.9356		1.1264	0.243786
	4.67867	3.50273		2.25672	0.049322		3.87241	8.44571		1.1314	0.236766
	4.70037	3.42683		2.26672	0.0510103		3.88932	8.21934		1.1364	0.238669
	4.72211	3.34565		2.27673	0.0518599		3.90616	7.82751		1.1414	0.240025
	4.74269	3.27184		2.28672	0.0506144		3.92302	8.15206		1.1464	0.242127
	4.76329	3.24914		2.29672	0.0526226		3.94082	7.84943		1.1514	0.240151
	4.785	3.20556		2.30673	0.0518733		3.95863	7.70237		1.1564	0.237552
	4.80558	3.27061		2.31673	0.0514063		3.97554	7.50777		1.1614	0.239112
	4.82616	3.24231		2.32673	0.0520294		3.99241	7.34105		1.16641	0.252967
	4.84677	3.29976		2.33673	0.0518984		4.00938	7.04803		1.17141	0.259009
	4.86853	3.36634		2.34673	0.0540345		4.02721	6.89272		1.17641	0.268078
	4.88916	3.48494		2.35673	0.0564246		4.045	6.87702		1.18141	0.276838
	4.90972	3.51479		2.36673	0.0586802		4.06195	6.76639		1.18641	0.287571
	4.93032	3.53527		2.37673	0.0614496		4.07884	6.73465		1.19141	0.299692
	4.95205	3.48773		2.38673	0.0649398		4.09576	6.79597		1.19641	0.306212
	4.97379	3.50318		2.39673	0.0689765		4.11357	7.07961		1.20141	0.322029
	4.99437	3.55989		2.40674	0.0751817		4.13139	7.47243		1.20641	0.335962
	5.01497	3.57811		2.41674	0.0788865		4.1482	7.33149		1.21141	0.359415
	5.03675	3.46028		2.42674	0.0865394		4.16506	7.52401		1.21641	0.377211
	5.05735	3.50422		2.43674	0.0911001		4.18202	7.85407		1.22141	0.399812
	5.07795	3.49766		2.44674	0.097208		4.19984	8.38306		1.22641	0.418159
	5.09854	3.47212		2.45674	0.10283		4.21758	7.86565		1.23141	0.44907
	5.12029	3.46727		2.46674	0.107817		4.23451	8.09708		1.23641	0.47542
	5.14204	3.40626		2.47675	0.109559		4.25141	7.95936		1.24141	0.506023
	5.16262	3.40486		2.48675	0.111039		4.26923	8.06481		1.24642	0.533204
	5.18319	3.47074		2.49675	0.108554		4.28696	7.92658		1.25141	0.577388
	5.20495	3.42238		2.50675	0.10929		4.30383	7.88039		1.25642	0.613797
	5.22556	3.3932		2.51675	0.105815		4.32073	7.73158		1.26141	0.661896
	5.24615	3.45217		2.52676	0.103585		4.3376	8.68153		1.26642	0.708146
	5.2668	3.49758		2.53676	0.0996416		4.35521	8.28865		1.27141	0.754448
	5.28855	3.57494		2.54676	0.0986802		4.37301	8.48763		1.27642	0.788995
	5.30918	3.58441		2.55676	0.0976757		4.38992	8.11663		1.28141	0.84244
	5.32973	3.64628		2.56676	0.0972339		4.40681	8.29013		1.28642	0.886819
	5.35031	3.70139		2.57676	0.0955779		4.42372	7.78509		1.29142	0.937928
	5.37207	3.77301		2.58676	0.094906		4.44155	7.62167		1.29642	0.985368
	5.39379	3.77103		2.59676	0.0955791		4.45928	6.9874		1.30142	1.0321
	5.4144	3.77268		2.60676	0.0955783		4.4761	6.71446		1.30642	1.06413
	5.435	3.73077		2.61677	0.0944056		4.49298	6.3719		1.31142	1.11576
	5.4568	3.73611		2.62676	0.0951872		4.5098	6.78936		1.31642	1.14299
	5.47739	3.72459		2.63676	0.0971011		4.52756	6.16704		1.32143	1.16662
	5.49798	3.75332		2.64676	0.0980791		4.54533	6.27632		1.32643	1.18436
	5.51861	3.82292		2.65677	0.0985981		4.56219	5.88389		1.33143	1.21811
	5.54035	3.86105		2.66677	0.098712		4.579	5.55779		1.33643	1.21779
	5.56211	3.98237		2.67677	0.0997083		4.59582	5.62373		1.34143	1.22682
	5.58267	4.05628		2.68678	0.0992		4.61358	5.64625		1.34643	1.23583
	5.60442	4.17762		2.69677	0.0975194		4.63134	5.54492		1.35142	1.24894
	5.62503	4.41902		2.70677	0.0961196		4.64815	6.09568		1.35643	1.24891
	5.64561	4.61671		2.71677	0.0955389		4.66499	6.50234		1.36142	1.25464
	5.66617	4.77014		2.72678	0.0948808		4.68184	6.57788		1.36643	1.22643
	5.68793	4.9579		2.73678	0.093577		4.6996	6.97865		1.37143	1.2097
	5.70845	5.15142		2.74678	0.0935952		4.71735	7.22205		1.37643	1.19676
	5.72904	5.38785		2.75678	0.0941035		4.73416	7.26968		1.38143	1.19654
	5.74958	5.57936		2.76678	0.0944697		4.75095	7.22054		1.38643	1.16214
	5.7713	5.62859		2.77678	0.0961235		4.76861	7.03116		1.39143	1.15349
	5.79296	5.70975		2.78678	0.0955594		4.78631	7.15209		1.39643	1.12185
	5.8135	5.82619		2.79678	0.0963565		4.803	7.43297		1.40143	1.09516
	5.83407	5.89517		2.80679	0.097331		4.81967	7.71727		1.40643	1.05948
	5.85574	5.89656		2.81679	0.0975972		4.83641	7.2559		1.41143	1.02932
	5.87632	5.90829		2.82679	0.0984444		4.85401	6.66928		1.41643	0.993604
	5.89686	5.87792		2.83679	0.100289		4.87163	7.28305		1.42143	0.980377
	5.91739	5.78045		2.8468	0.0990823		4.8883	7.364		1.42644	0.953046
	5.93908	5.75363		2.85679	0.100272		4.90493	6.97317		1.43143	0.926486
	5.96081	5.71296		2.86679	0.100224		4.92159	6.78825		1.43643	0.891745
	5.9814	5.67661		2.87679	0.0984785		4.93915	6.33821		1.44143	0.872036
	6.002	5.66409		2.88679	0.0962759		4.95674	6.43179		1.44643	0.854552
	6.02371	5.58266		2.89679	0.0971994		4.9733	6.71788		1.45143	0.8436
	6.04427	5.53804		2.9068	0.0964565		4.98987	6.2151		1.45644	0.837102
	6.06485	5.62054		2.9168	0.0950526		5.00647	6.04588		1.46143	0.819497
	6.08545	5.56704		2.9268	0.0938723		5.02395	5.94139		1.46644	0.812497
	6.10715	5.49701		2.9368	0.0924769		5.04141	5.04811		1.47144	0.806035
	6.12772	5.47765		2.9468	0.0923635		5.05795	4.18858		1.47644	0.781992
	6.1483	5.45796		2.9568	0.0929094		5.07447	3.49036		1.48144	0.779796
	6.16887	5.43177		2.9668	0.0897013		5.09104	3.56449		1.48644	0.784884
	6.19063	5.39716		2.9768	0.0884826		5.1084	3.38956		1.49144	0.797885
	6.21239	5.36825		2.9868	0.0898646		5.12579	3.1424		1.49644	0.814141
	6.23295	5.37425		2.99681	0.0897387		5.14225	3.03043		1.50144	0.836347
	6.25355	5.4167		3.00681	0.0910769		5.1587	3.03043		1.50644	0.92478
	6.27531	5.45808		3.01681	0.0922636		5.17519	3.7411		1.51144	1.11512
	6.29589	5.49873		3.02681	0.0939542		5.19252	3.7411		1.51644	1.40168
	6.31647	5.58556		3.03681	0.094519		5.20983	3.47116		1.52144	1.69243
	6.33706	5.72976		3.04681	0.0947092		5.22623	3.44323		1.52644	1.93684
	6.35876	5.79832		3.05681	0.0952928		5.24258	4.24381		1.53144	2.15073
	6.38048	5.91783		3.06682	0.0952016		5.259	4.81593		1.53644	2.30675
	6.40107	5.94582		3.07682	0.0955134		5.27629	6.01219		1.54144	2.40238
	6.42161	6.01144		3.08682	0.0947395		5.29362	6.4812		1.54644	2.45822
	6.44331	6.03869		3.09682	0.0940012		5.30995	7.95393		1.55144	2.5237
	6.46389	6.05161		3.10682	0.0951481		5.32627	7.31138		1.55644	2.56913
	6.48448	5.94931		3.11682	0.0960433		5.34258	6.54814		1.56144	2.53972
	6.50504	5.92302		3.12682	0.0957601		5.35974	5.04635		1.56644	2.39911
	6.52677	5.94047		3.13682	0.0971862		5.37695	4.69967		1.57144	2.20418
	6.54735	5.99353		3.14682	0.0975503		5.39318	3.5034		1.57644	2.00145
	6.56795	6.0033		3.15683	0.0989107		5.40944	2.32372		1.58144	1.88603
	6.58852	6.06314		3.16683	0.0984556		5.42569	0.850998		1.58645	1.805
	6.61026	6.16494		3.17683	0.0986695		5.44282	0.850998		1.59144	1.8361
	6.63196	6.27911		3.18683	0.0983718		5.45993	0.850998		1.59645	1.94661
	6.65258	6.34827		3.19683	0.0992424		5.47607	0.850998		1.60144	2.11911
	6.67317	6.31006		3.20683	0.0988482		5.49223	0		1.60645	2.32982
	6.69491	6.27326		3.21683	0.099745		5.50836	0		1.61144	2.58383
	6.71553	6.32828		3.22683	0.0980795		5.52536	0		1.61644	2.87046
	6.73611	6.34546		3.23683	0.0987187		5.54236	0		1.62144	3.20626
	6.75672	6.30275		3.24683	0.0991268		5.55842	0		1.62644	3.51019
	6.77845	6.32295		3.25683	0.0995427		5.57444	0		1.63144	3.87593
	6.80023	6.32091		3.26684	0.0979745		5.59045	0		1.63644	4.1702
	6.82079	6.36991		3.27684	0.0981793		5.60731	0		1.64145	4.50244
	6.84138	6.47578		3.28684	0.0962178		5.62419	0		1.64645	4.76109
	6.8631	6.50858		3.29684	0.0971063		5.64009	0		1.65145	5.00995
	6.88374	6.61062		3.30684	0.0960794		5.65595	0		1.65645	5.18928
	6.90432	6.7939		3.31684	0.0956271		5.67181	0		1.66145	5.32813
	6.92492	6.91911		3.32684	0.093748		5.68851	0		1.66645	5.41831
	6.94666	7.06649		3.33684	0.0939871		5.70522	0		1.67145	5.51538
	6.96724	7.18563		3.34685	0.0931824		5.72096	0		1.67645	5.51574
	6.98777	7.29956		3.35685	0.0940807		5.73662	0		1.68145	5.51988
	7.00831	7.36946		3.36685	0.0943062		5.75229	0		1.68645	5.43475
	7.03006	7.41732		3.37685	0.0950314		5.76878	0		1.69145	5.37837
	7.05176	7.3525		3.38685	0.0948556		5.78525	0		1.69645	5.26599
	7.07234	7.37009		3.39685	0.0953862		5.80077	0		1.70145	5.1654
	7.09289	7.3689		3.40685	0.0973325		5.81622	0		1.70645	5.02606
	7.11461	7.38307		3.41686	0.0968943		5.83167	0		1.71145	4.91155
	7.13516	7.38478		3.42686	0.0974778		5.84703	0		1.71645	4.79769
	7.15572	7.3672		3.43686	0.096943		5.86331	0		1.72145	4.67365
	7.17634	7.36965		3.44686	0.0964727		5.88115	0		1.72645	4.49815
	7.19804	7.42035		3.45686	0.0964453		5.89644	0		1.73145	4.34715
	7.2198	7.3621		3.46686	0.0976867		5.91173	0		1.73644	4.19842
	7.24041	7.33574		3.47687	0.0953126		5.92697	0		1.74144	4.06646
	7.26099	7.3116		3.48687	0.0960906		5.94315	0		1.74644	3.90877
	7.28275	7.25731		3.49687	0.0961163		5.96001	0		1.75143	3.78967
	7.3033	7.25137		3.50687	0.0962594		5.9752	0		1.75643	3.6473
	7.32389	7.16858		3.51687	0.098545		5.99043	0		1.76143	3.54069
	7.3445	7.06028		3.52687	0.0983662		6.00561	0		1.76643	3.41653
	7.36629	7.00029		3.53687	0.0981718		6.0208	0		1.77142	3.29901
	7.38692	6.94394		3.54687	0.0997082		6.03715	0		1.77642	3.18919
	7.40751	6.97086		3.55687	0.102004		6.05229	0		1.78142	3.11313
	7.42812	6.99082		3.56687	0.100094		6.06749	0		1.78642	3.01756
	7.44991	7.00877		3.57687	0.101499		6.08263	0		1.79142	2.95614
	7.47161	6.93889		3.58687	0.100816		6.09868	0		1.79641	2.89835
	7.49223	6.92913		3.59688	0.101204		6.11384	0		1.80142	2.86625
	7.51282	6.90635		3.60688	0.103215		6.12986	0		1.80642	2.81381
	7.5346	6.88196		3.61688	0.103369		6.14502	0		1.81142	2.78026
	7.55521	6.87675		3.62688	0.10217		6.16013	0		1.81642	2.735
	7.57582	6.82879		3.63688	0.10409		6.17525	0		1.82142	2.7209
	7.59646	6.83166		3.64688	0.104364		6.19041	0		1.82642	2.67378
	7.61823	6.98125		3.65688	0.104777		6.20646	0		1.83141	2.64465
	7.64	7.06608		3.66688	0.104812		6.2216	0		1.83641	2.59873
	7.66061	7.19029		3.67688	0.102735		6.23678	0		1.84142	2.59006
	7.6812	7.19679		3.68688	0.103505		6.25195	0		1.84642	2.54307
	7.70297	7.16282		3.69688	0.103557		6.2681	0		1.85142	2.49306
	7.7236	7.19415		3.70688	0.101675		6.28467	0		1.85642	2.45367
	7.74424	7.10432		3.71688	0.100686		6.29992	0		1.86142	2.42932
	7.76488	6.972		3.72689	0.0994111		6.31527	0		1.86642	2.40905
	7.78667	6.93484		3.73689	0.0997546		6.33058	0		1.87141	2.36973
	7.80732	6.98295		3.74689	0.100492		6.34597	0		1.87641	2.33343
	7.82797	7.31156		3.75689	0.0995586		6.36142	0		1.88142	2.30986
	7.84855	8.0049		3.76689	0.0980531		6.3778	0		1.88642	2.28528
	7.87039	9.4887		3.77689	0.0988545		6.39339	0		1.89142	2.2655
	7.89095	12.5958		3.78689	0.0997165		6.40901	1.65978		1.89642	2.2547
	7.91151	17.5989		3.7969	0.100457		6.42473	2.84093		1.90142	2.23867
	7.93192	24.6252		3.8069	0.101132		6.44146	2.84093		1.90641	2.23062
	7.95331	34.1643		3.8169	0.10134		6.45828	4.98726		1.91141	2.2168
	7.97339	45.0663		3.8269	0.101205		6.4743	6.13133		1.91641	2.18975
	7.99333	57.5529		3.8369	0.102439		6.49042	6.13133		1.92142	2.16498
	8.01314	70.0693		3.8469	0.103578		6.5066	7.14357		1.92642	2.16002
	8.03287	81.2645		3.8569	0.101543		6.52378	6.83251		1.93141	2.16508
	8.05371	90.6614		3.8669	0.100816		6.54008	7.8105		1.93641	2.16682
	8.07339	97.2964		3.87691	0.10015		6.55648	9.96547		1.94142	2.17356
	8.09301	100		3.88691	0.100881		6.57293	10.5987		1.94642	2.17943
	8.11379	99.6632		3.89691	0.100936		6.58937	13.3919		1.95141	2.17997
	8.13457	95.3419		3.90691	0.100511		6.60677	18.7922		1.95641	2.18961
	8.15423	88.6477		3.91691	0.100804		6.62416	23.879		1.96142	2.2079
	8.17393	79.8467		3.92691	0.102424		6.64067	29.2394		1.96642	2.21871
	8.19485	69.6588		3.93691	0.102031		6.65722	36.3021		1.97142	2.23745
	8.21584	59.1136		3.94691	0.101544		6.67383	45.3497		1.97642	2.23201
	8.23583	49.0431		3.95692	0.100939		6.69135	56.0848		1.98142	2.24237
	8.25592	39.8418		3.96692	0.100046		6.7089	65.7874		1.98642	2.25891
	8.27734	32.2281		3.97692	0.100743		6.72554	74.5967		1.99142	2.28817
	8.29878	25.8614		3.98692	0.100366		6.7421	84.7678		1.99642	2.29023
	8.31919	21.1021		3.99692	0.100497		6.75877	93.487		2.00143	2.30145
	8.33968	17.367		4.00692	0.101879		6.77628	97.8626		2.00643	2.29751
	8.36021	14.4993		4.01692	0.101897		6.79383	100		2.01142	2.3091
	8.38076	12.4903		4.02692	0.102843		6.81043	99.4932		2.01642	2.319
	8.4014	10.969		4.03692	0.104498		6.8271	96.4715		2.02143	2.32278
	8.42204	9.67897		4.04693	0.103929		6.84375	93.1089		2.02643	2.32943
	8.44384	8.67828		4.05693	0.102773		6.86135	85.2465		2.03142	2.37285
	8.46563	7.90862		4.06693	0.103089		6.87898	75.835		2.03642	2.38825
	8.48636	7.37798		4.07693	0.101924		6.89561	68.0651		2.04143	2.39175
	8.50703	7.02076		4.08693	0.102782		6.91232	59.6472		2.04643	2.37448
	8.52886	6.85972		4.09693	0.100133		6.92902	50.7924		2.05143	2.39197
	8.54956	6.52506		4.10693	0.0982261		6.94652	42.1287		2.05643	2.39439
	8.57022	6.42682		4.11694	0.0980088		6.96407	34.4573		2.06143	2.41872
	8.59068	6.25196		4.12694	0.0992473		6.9807	28.3137		2.06643	2.41981
	8.61251	6.06394		4.13694	0.0987229		6.99735	24.8098		2.07143	2.41623
	8.63316	5.88321		4.14694	0.098152		7.014	20.494		2.07643	2.42985
	8.65381	5.7992		4.15694	0.0988551		7.03154	17.5663		2.08144	2.43572
	8.67447	5.49605		4.16694	0.0991054		7.04907	14.7368		2.08644	2.42753
	8.69629	5.75969		4.17694	0.10129		7.06567	14.5094		2.09144	2.42878
	8.71815	6.02336		4.18694	0.100575		7.08228	13.1006		2.09644	2.42035
	8.73878	6.31565		4.19694	0.100117		7.09989	12.5921		2.10143	2.43585
	8.75937	6.71502		4.20695	0.0985218		7.11747	11.5369		2.10643	2.42458
	8.78111	7.14521		4.21695	0.100222		7.13417	11.5121		2.11143	2.43019
	8.80168	7.46549		4.22695	0.0984341		7.15083	11.5135		2.11643	2.41957
	8.82227	7.80418		4.23695	0.0989982		7.16744	11.9499		2.12144	2.4286
	8.8428	7.87229		4.24695	0.0987007		7.18503	12.137		2.12644	2.43272
	8.86455	7.83483		4.25695	0.0987429		7.20257	12.162		2.13144	2.43896
	8.88626	7.79703		4.26695	0.0982588		7.21922	11.4626		2.13644	2.44131
	8.90683	7.7264		4.27695	0.0987839		7.23583	11.4248		2.14144	2.45015
	8.92741	7.64687		4.28695	0.0982666		7.25252	11.6084		2.14644	2.44367
	8.94914	7.54999		4.29695	0.0987916		7.27014	11.0338		2.15144	2.45223
	8.9697	7.47266		4.30696	0.099511		7.28765	10.4077		2.15644	2.44441
	8.99034	7.34609		4.31696	0.0980934		7.30439	9.95303		2.16145	2.45879
	9.01089	7.22963		4.32696	0.0979445		7.32108	9.31341		2.16645	2.45091
	9.03259	7.11974		4.33696	0.0983817		7.33775	9.65583		2.17144	2.4648
	9.05314	6.93563		4.34696	0.0993757		7.35532	9.46979		2.17644	2.4639
	9.07373	6.79507		4.35696	0.0986884		7.37265	9.4571		2.18145	2.48006
	9.09433	6.71254		4.36696	0.0975323		7.38931	9.30797		2.18644	2.46545
	9.11611	6.59254		4.37696	0.0968258		7.40597	9.81779		2.19144	2.46361
	9.13673	6.48083		4.38697	0.0967659		7.42265	9.78991		2.19644	2.46292
	9.15736	6.34763		4.39697	0.0972819		7.44006	10.1413		2.20145	2.48001
	9.17795	6.21381		4.40697	0.095648		7.4574	10.3289		2.20645	2.48415
	9.19971	6.12744		4.41697	0.0957534		7.47397	10.9901		2.21145	2.5008
	9.22032	5.93913		4.42697	0.096117		7.49047	11.0009		2.21645	2.50687
	9.24095	5.83019		4.43697	0.0977631		7.50704	10.8905		2.22145	2.52937
	9.2616	5.6837		4.44697	0.0959499		7.52452	10.8602		2.22645	2.52676
	9.28338	5.54156		4.45697	0.0960429		7.54196	10.6558		2.23145	2.54443
	9.30398	5.41313		4.46697	0.0956187		7.55857	10.4692		2.23645	2.54783
	9.32467	5.38922		4.47697	0.0966735		7.57516	9.96663		2.24146	2.57204
	9.34532	5.26582		4.48698	0.0968513		7.59174	9.17742		2.24645	2.58717
	9.36708	5.24681		4.49698	0.0967388		7.60927	9.66374		2.25145	2.58901
	9.38771	5.1249		4.50698	0.0963127		7.62684	10.1983		2.25645	2.59173
	9.40837	5.03611		4.51698	0.0967649		7.64344	10.2332		2.26145	2.603
	9.42903	4.99217		4.52698	0.095839		7.66012	10.8749		2.26645	2.59894
	9.45081	4.94767		4.53698	0.0958809		7.67683	11.0234		2.27145	2.61131
	9.47259	4.79405		4.54698	0.0964912		7.69428	10.6994		2.27645	2.59825
	9.49322	4.73754		4.55699	0.0963951		7.71172	11.6833		2.28146	2.61138
	9.51385	4.68437		4.56699	0.0955499		7.72848	11.0755		2.28646	2.61061
	9.53571	4.66599		4.57699	0.0957665		7.74518	11.2871		2.29145	2.60684
	9.5575	4.60529		4.58699	0.0968986		7.76191	10.6893		2.29645	2.5888
	9.57815	4.51043		4.59699	0.0988748		7.7796	10.3339		2.30146	2.58535
	9.59885	4.50307		4.60699	0.0993319		7.79714	10.8264		2.30646	2.58108
	9.6207	4.51121		4.61699	0.0991438		7.81393	11.6516		2.31145	2.5881
	9.64256	4.58543		4.62699	0.0991495		7.83063	10.6488		2.31645	2.58018
	9.66322	4.56522		4.63699	0.0996436		7.84735	9.88315		2.32146	2.58673
	9.68391	4.52354		4.647	0.0978772		7.86507	9.21576		2.32646	2.58493
	9.70578	4.56249		4.657	0.0975493		7.88272	8.98579		2.33146	2.6006
	9.72753	4.62317		4.667	0.0962579		7.89946	9.04223		2.33646	2.60336
	9.74823	4.5931		4.677	0.097063		7.91618	8.64345		2.34146	2.60074
	9.77004	4.56143		4.687	0.0957557		7.93385	8.89757		2.34646	2.59286
	9.79072	4.47779		4.697	0.0946394		7.95152	9.17062		2.35146	2.61624
	9.81132	4.4442		4.707	0.0953915		7.96827	9.53283		2.35646	2.62785
	9.83193	4.44889		4.717	0.0962857		7.98508	9.69116		2.36147	2.65279
	9.85371	4.33196		4.727	0.0961179		8.00173	10.3307		2.36647	2.63453
	9.87545	4.36208		4.737	0.0974552		8.01942	10.3952		2.37147	2.63673
	9.89609	4.32293		4.747	0.0959694		8.03712	10.1004		2.37647	2.64655
	9.91671	4.35045		4.75701	0.0964728		8.05387	10.234		2.38147	2.64287
	9.93847	4.39259		4.76701	0.0959317		8.07076	10.0542		2.38647	2.64322
	9.96031	4.33689		4.77701	0.0962124		8.0876	10.5756		2.39146	2.65083
	9.9809	4.31022		4.78701	0.0964782		8.10541	10.4981		2.39646	2.65099
	10.0015	4.31313		4.79701	0.0982303		8.12316	10.027		2.40147	2.6666
	10.0233	4.24267		4.80701	0.0967311		8.14	10.0693		2.40647	2.66327
	10.044	4.2136		4.81701	0.0959831		8.15686	9.58352		2.41147	2.67832
	10.0647	4.17707		4.82701	0.0951996		8.17372	8.89065		2.41647	2.68133
	10.0853	4.10789		4.83701	0.0952075		8.19151	9.05978		2.42147	2.70873
	10.1071	4.12035		4.84702	0.0932622		8.20926	8.75499		2.42647	2.73803
	10.1288	4.10541		4.85702	0.0937255		8.2261	8.6615		2.43147	2.7556
	10.1495	4.11344		4.86702	0.0919718		8.24302	9.64632		2.43647	2.78117
	10.1701	4.06173		4.87702	0.0924308		8.25988	9.11512		2.44148	2.82375
	10.1919	4.06885		4.88702	0.0933957		8.27774	9.83098		2.44648	2.85949
	10.2136	4.06395		4.89702	0.0946775		8.29555	10.2732		2.45148	2.9982
	10.2343	4.08768		4.90702	0.0955194		8.31232	10.6		2.45648	3.89089
	10.2548	4.12467		4.91702	0.0956539		8.32916	10.9637		2.46148	6.3777
	10.2767	4.07278		4.92703	0.0967992		8.34603	11.4025		2.46648	10.1906
	10.2973	4.10025		4.93702	0.0982171		8.36394	10.3107		2.47148	15.3159
	10.3179	4.16018		4.94703	0.0981943		8.38171	11.008		2.47647	20.6908
	10.3386	4.18665		4.95703	0.0978632		8.39868	10.8864		2.48148	26.0632
	10.3603	4.26883		4.96703	0.097068		8.41565	10.1306		2.48648	31.1691
	10.3821	4.30162		4.97703	0.096287		8.43346	10.1616		2.49003	36.1699
	10.4027	4.33143		4.98703	0.0964305		8.45137	10.0561		2.49194	40.7334
	10.4233	4.44384		4.99703	0.0953351		8.4682	9.94626		2.49349	45.1249
	10.4451	4.53569		5.00703	0.0934998		8.48508	10.6786		2.49487	49.0272
	10.4657	4.5736		5.01704	0.0929011		8.50193	10.6297		2.49624	51.9689
	10.4863	4.63933		5.02704	0.0932545		8.51941	10.5036		2.4976	52.8751
	10.507	4.62862		5.03704	0.094447		8.53703	10.5356		2.49899	52.2192
	10.5287	4.63972		5.04704	0.0939833		8.55387	10.2424		2.50039	49.6847
	10.5494	4.66802		5.05704	0.0932936		8.57066	9.8662		2.50184	46.7299
	10.57	4.63273		5.06704	0.0926788		8.58748	9.5145		2.50332	43.4709
	10.5907	4.57894		5.07704	0.0920637		8.6052	9.29781		2.50485	40.2463
	10.6124	4.55087		5.08704	0.0935779		8.6229	8.7088		2.50642	36.7316
	10.6342	4.5536		5.09705	0.091763		8.63964	8.64235		2.50809	33.4803
	10.6548	4.54643		5.10705	0.0925243		8.65642	9.31741		2.50981	30.2126
	10.6754	4.52967		5.11705	0.093864		8.67319	9.49943		2.51171	27.2268
	10.6972	4.52097		5.12705	0.0953699		8.69086	9.57056		2.51368	24.2982
	10.7178	4.47272		5.13705	0.0943069		8.70864	9.56241		2.5158	21.7903
	10.7385	4.50833		5.14705	0.0949718		8.72546	9.67614		2.51806	19.3357
	10.7591	4.46468		5.15705	0.0928923		8.74234	9.78861		2.52061	17.3985
	10.7808	4.41554		5.16705	0.0947319		8.75917	9.64816		2.52335	15.5429
	10.8026	4.42177		5.17706	0.0926779		8.77694	9.23811		2.52632	13.9311
	10.8232	4.43521		5.18706	0.0917399		8.79462	8.84005		2.5295	12.4556
	10.8438	4.46149		5.19706	0.0916194		8.81157	9.1419		2.53304	11.3136
	10.8656	4.56055		5.20706	0.0926423		8.82841	9.44977		2.53661	10.2672
	10.8873	4.53258		5.21706	0.0930213		8.8453	9.35265		2.5406	9.36126
	10.9079	4.56843		5.22706	0.0935163		8.86304	8.98373		2.5448	8.51139
	10.9285	4.62052		5.23706	0.0929625		8.88088	9.35874		2.54934	7.78091
	10.9503	4.64553		5.24706	0.0937422		8.89777	9.70076		2.55423	7.0291
	10.9709	4.62983		5.25706	0.0940183		8.91472	9.387		2.55923	6.42017
	10.9915	4.59172		5.26707	0.092809		8.93168	9.02822		2.56423	5.83689
	11.0121	4.52833		5.27707	0.0932793		8.94954	8.28572		2.56923	5.32688
	11.0339	4.49817		5.28707	0.0929864		8.96745	8.16839		2.57423	4.82848
	11.0556	4.48289		5.29707	0.0938475		8.9844	8.62573		2.57923	4.42622
	11.0762	4.45498		5.30707	0.0928241		9.00139	8.17012		2.58423	4.05986
	11.0967	4.48707		5.31707	0.0929234		9.01921	7.76052		2.58924	3.74872
	11.1185	4.50702		5.32707	0.0919682		9.03708	8.1854		2.59423	3.46836
	11.1391	4.62739		5.33707	0.0927385		9.0541	7.95999		2.59923	3.23634
	11.1597	4.76863		5.34707	0.0915084		9.07103	7.88405		2.60423	3.01244
	11.1803	4.84777		5.35708	0.0912251		9.08794	7.35784		2.60924	2.83565
	11.202	4.99173		5.36708	0.0884774		9.10583	7.64078		2.61423	2.66408
	11.2225	5.06419		5.37708	0.0904619		9.12369	7.61452		2.61924	2.52023
	11.2431	5.07331		5.38708	0.0895766		9.14068	7.88583		2.62423	2.3714
	11.2637	5.14626		5.39709	0.0896045		9.15768	7.50942		2.62924	2.26251
	11.2855	5.0957		5.40709	0.0885939		9.17461	7.57829		2.63424	2.16805
	11.306	4.99711		5.41708	0.0885902		9.19259	7.82661		2.63924	2.07879
	11.3266	5.02054		5.42708	0.0877531		9.21047	8.18602		2.64424	1.98541
	11.3472	4.98823		5.43708	0.0892004		9.22749	7.67742		2.64925	1.91492
	11.3689	4.93721		5.44709	0.0893431		9.2445	7.89567		2.65425	1.86226
	11.3895	4.93402		5.45709	0.0894041		9.26151	7.51021		2.65924	1.80668
	11.4101	4.90711		5.46709	0.0892583		9.27945	8.02603		2.66424	1.73958
	11.4307	4.9267		5.47709	0.0901532		9.2974	7.95421		2.66925	1.70012
	11.4524	4.94283		5.48709	0.0915296		9.31446	8.44437		2.67424	1.65557
	11.4742	4.94147		5.49709	0.0912534		9.33145	8.40831		2.67924	1.63535
	11.4948	4.90651		5.50709	0.0896185		9.34854	8.29861		2.68424	1.60977
	11.5153	4.98439		5.51709	0.0885545		9.36661	8.14868		2.68925	1.57885
	11.5371	5.05653		5.52709	0.0867713		9.38467	7.84847		2.69424	1.55126
	11.5576	5.08449		5.53709	0.0876283		9.40167	7.0655		2.69925	1.54303
	11.5782	5.12497		5.54709	0.0859572		9.41878	7.15131		2.70424	1.52347
	11.5987	5.21451		5.55709	0.0843429		9.43685	6.42149		2.70925	1.50375
	11.6205	5.17938		5.5671	0.0853962		9.45486	6.27466		2.71425	1.49315
	11.6421	5.23501		5.5771	0.0863976		9.47204	6.52243		2.71925	1.48964
	11.6627	5.22019		5.5871	0.0853744		9.48922	6.62066		2.72425	1.47251
	11.6832	5.16627		5.5971	0.0862923		9.5064	6.87778		2.72925	1.47186
	11.705	5.20206		5.6071	0.086878		9.52448	7.36876		2.73425	1.44889
	11.7255	5.16011		5.6171	0.0883785		9.54251	7.21116		2.73925	1.43438
	11.7461	5.15467		5.62711	0.0885262		9.55961	7.40704		2.74425	1.40488
	11.7666	5.21379		5.6371	0.088013		9.57676	7.42926		2.74925	1.38842
	11.7883	5.21576		5.64711	0.0871141		9.59391	7.65377		2.75425	1.35334
	11.8088	5.15788		5.65711	0.0888204		9.6119	7.63165		2.75925	1.34321
	11.8294	5.14151		5.66711	0.0878224		9.62985	7.76863		2.76425	1.30238
	11.8499	5.10027		5.67711	0.0899497		9.64689	7.92887		2.76925	1.27782
	11.8717	5.08602		5.68711	0.0896611		9.664	8.06464		2.77425	1.25135
	11.8923	4.97349		5.69711	0.0897203		9.6811	8.04812		2.77925	1.22152
	11.9129	4.92323		5.70711	0.0908908		9.69905	7.07863		2.78425	1.17908
	11.9335	4.9116		5.71712	0.0931775		9.71679	6.47121		2.78925	1.15829
	11.9552	4.90756		5.72712	0.093023		9.73336	6.684		2.79425	1.13064
	11.9757	4.89473		5.73712	0.0955463		9.74974	6.76073		2.79925	1.10287
	11.9963	4.85524		5.74712	0.0936901		9.76685	6.85923		2.80425	1.06893
	12.0169	4.82109		5.75712	0.0943995		9.78386	6.78017		2.80925	1.06265
	12.0386	4.8699		5.76712	0.0950869		9.79991	7.48145		2.81425	1.02152
	12.0603	4.89311		5.77712	0.0961852		9.81593	8.29643		2.81925	1.00717
	12.0808	4.86926		5.78712	0.096412		9.83198	8.58765		2.82425	0.969958
	12.1014	4.88343		5.79712	0.0971078		9.84893	8.49187		2.82926	0.94334
	12.1232	4.84217		5.80712	0.0993614		9.86501	8.40653		2.83425	0.912105
	12.1437	4.83129		5.81712	0.101572		9.88199	7.78599		2.83926	0.889396
	12.1642	4.87262		5.82713	0.104111		9.89813	7.63662		2.84425	0.856684
	12.1848	4.85501		5.83713	0.106766		9.91442	6.73953		2.84926	0.834206
	12.2065	4.82348		5.84713	0.1092		9.93072	6.54099		2.85426	0.817067
	12.2282	4.83243		5.85713	0.113798		9.94806	6.13558		2.85926	0.805418
	12.2488	4.82352		5.86713	0.118458		9.96546	6.11857		2.86426	0.760977
	12.2705	4.80938		5.87713	0.122722		9.98198	6.04659		2.86926	0.745124
	12.291	4.83865		5.88714	0.127145		9.99862	6.37424		2.87426	0.717158
	12.3116	4.80222		5.89714	0.132882		10.0162	6.56544		2.87926	0.709124
	12.3322	4.85149		5.90714	0.140512		10.033	6.96784		2.88426	0.691007
	12.3528	4.80571		5.91714	0.148316		10.0506	7.26078		2.88926	0.685065
	12.3734	4.77261		5.92714	0.152462		10.0673	7.90576		2.89426	0.664934
	12.394	4.88125		5.93714	0.157825		10.084	7.50445		2.89926	0.658586
	12.4146	4.87933		5.94714	0.161521		10.1015	7.37396		2.90426	0.644046
	12.4351	4.87937		5.95714	0.168893		10.1191	7.16517		2.90926	0.633055
	12.4568	4.90427		5.96714	0.175802		10.1358	7.53834		2.91426	0.619072
	12.4785	4.88828		5.97714	0.183168		10.1524	7.3033		2.91926	0.62012
	12.4991	4.93129		5.98715	0.188686		10.1691	7.17432		2.92426	0.614708
	12.5196	4.96664		5.99715	0.198322		10.1866	6.50078		2.92926	0.606274
	12.5402	4.90231		6.00715	0.209601		10.2043	6.65763		2.93426	0.592297
	12.5608	4.92488		6.01715	0.220216		10.2212	6.69527		2.93927	0.59409
	12.5813	4.97152		6.02715	0.228747		10.2381	6.70876		2.94427	0.585627
	12.6018	4.96926		6.03716	0.240387		10.2552	6.45389		2.94926	0.581624
	12.6224	5.01789		6.04716	0.250001		10.2731	6.27143		2.95426	0.582307
	12.6442	5.04245		6.05716	0.263096		10.2912	6.22714		2.95926	0.579166
	12.6648	5.04572		6.06716	0.275606		10.3085	6.31193		2.96427	0.582153
	12.6853	5.03653		6.07716	0.285614		10.3255	6.39851		2.96927	0.590445
	12.707	5.06673		6.08716	0.302734		10.3428	6.15542		2.97427	0.587933
	12.7276	5.04195		6.09716	0.322813		10.361	6.24678		2.97927	0.589591
	12.7482	5.03657		6.10716	0.343938		10.3791	5.70876		2.98427	0.596628
	12.7687	4.9839		6.11716	0.37451		10.3963	5.55631		2.98927	0.599646
	12.7904	5.00742		6.12716	0.419285		10.4134	5.36604		2.99427	0.589932
	12.811	4.97804		6.13716	0.486294		10.4307	5.35868		2.99927	0.592129
	12.8315	4.92577		6.14716	0.580778		10.4489	5.67788		3.00427	0.593497
	12.852	4.968		6.15716	0.714854		10.4671	5.59676		3.00927	0.596203
	12.8725	4.98445		6.16717	0.901123		10.4844	5.36974		3.01426	0.6027
	12.8943	4.98195		6.17717	1.15774		10.5016	5.77189		3.01927	0.597544
	12.9148	4.98458		6.18669	1.49955		10.5199	6.07177		3.02427	0.594572
	12.9353	4.95999		6.19533	1.94042		10.5382	6.16745		3.02927	0.601926
	12.957	4.98463		6.20327	2.48605		10.5555	6.24659		3.03426	0.597644
	12.9776	5.07998		6.2107	3.11421		10.5727	6.20771		3.03927	0.606744
	12.9982	5.07617		6.21777	3.88341		10.59	6.71967		3.04426	0.615231
	13.0188	5.06399		6.22458	4.77308		10.6083	6.56546		3.04927	0.629038
	13.0405	5.11432		6.23119	5.80675		10.6264	6.4004		3.05426	0.636564
	13.0622	5.16548		6.23768	7.02942		10.6437	6.34257		3.05927	0.650878
	13.0828	5.20043		6.24406	8.40045		10.6608	6.5607		3.06427	0.64792
	13.1034	5.19684		6.25035	9.8927		10.678	6.38508		3.06927	0.651852
	13.124	5.20726		6.25655	11.6633		10.6962	5.71505		3.07427	0.661538
	13.1445	5.23806		6.26277	13.52		10.7144	5.27894		3.07927	0.661206
	13.1651	5.30359		6.26898	15.4825		10.7316	5.21805		3.08427	0.66819
	13.1868	5.2926		6.2748	17.4375		10.7489	5.7677		3.08926	0.675736
	13.2073	5.2507		6.28022	19.4331		10.767	5.92045		3.09426	0.678092
	13.2279	5.26689		6.2853	21.374		10.7852	5.87078		3.09926	0.678808
	13.2484	5.32518		6.29006	23.4579		10.8025	5.72288		3.10426	0.68049
	13.2702	5.31179		6.29453	25.4271		10.8198	6.39466		3.10925	0.685119
	13.2907	5.27264		6.2988	27.3422		10.8371	6.87073		3.11425	0.682466
	13.3112	5.19868		6.3029	29.3346		10.8552	7.05369		3.11925	0.694509
	13.3318	5.20058		6.3069	31.3454		10.8734	6.32117		3.12425	0.696172
	13.3535	5.18626		6.31077	33.4429		10.8907	6.63698		3.12925	0.702022
	13.374	5.14496		6.31455	35.8807		10.9081	6.89908		3.13425	0.709442
	13.3946	5.07126		6.31818	38.0793		10.9253	6.83946		3.13924	0.709367
	13.4151	5.09153		6.32169	40.2286		10.9436	6.70799		3.14424	0.713141
	13.4357	5.0752		6.32517	42.7111		10.9617	5.47838		3.14924	0.722308
	13.4562	5.13323		6.32856	45.1843		10.979	4.71924		3.15424	0.726981
	13.4768	5.07841		6.33185	47.3416		10.9964	4.68278		3.15924	0.731078
	13.4973	5.13076		6.33511	49.5675		11.0138	4.37403		3.16424	0.733069
	13.5179	5.17174		6.33828	51.3597		11.0321	4.2018		3.16924	0.739783
	13.5396	5.17387		6.34143	53.6384		11.0503	4.46396		3.17424	0.742892
	13.5602	5.13513		6.34455	55.7535		11.0677	3.72471		3.17924	0.748082
	13.5807	5.16661		6.34762	57.4638		11.0851	3.72471		3.18424	0.752566
	13.6012	5.10768		6.35063	59.158		11.1034	4.54667		3.18924	0.763774
	13.6217	5.15989		6.35364	61.6711		11.1218	5.0584		3.19424	0.778603
	13.6434	5.11874		6.35662	62.6969		11.1392	5.43262		3.19923	0.788386
	13.664	5.18311		6.35957	64.7222		11.1567	5.44863		3.20424	0.787049
	13.6845	5.17455		6.36249	65.9579		11.1741	5.30025		3.20924	0.8024
	13.7051	5.19245		6.36541	67.7719		11.1924	5.74882		3.21424	0.811507
	13.7256	5.18604		6.36829	69.2753		11.2107	6.35117		3.21924	0.823983
	13.7462	5.18099		6.37116	70.7958		11.228	6.3248		3.22424	0.838397
	13.7667	5.16507		6.37399	71.9047		11.2454	5.65623		3.22924	0.849572
	13.7884	5.15795		6.37684	73.9961		11.2628	5.1676		3.23424	0.866466
	13.8101	5.07551		6.37966	75.5222		11.2809	4.77586		3.23924	0.87577
	13.8307	5.10148		6.38248	76.6332		11.2994	5.06197		3.24425	0.892282
	13.8512	5.06976		6.3853	77.8613		11.3168	4.71095		3.24924	0.919179
	13.8717	5.08759		6.38808	79.5019		11.3341	4.69001		3.25424	0.948199
	13.8923	5.21308		6.39084	80.2255		11.3524	4.7333		3.25924	0.982496
	13.9129	5.36019		6.39359	81.4121		11.3707	4.70184		3.26424	1.01457
	13.9334	5.54412		6.39633	82.8573		11.3882	4.88668		3.26924	1.05287
	13.955	5.72943		6.39909	83.583		11.4055	5.16251		3.27424	1.1044
	13.9756	5.9231		6.4018	85.1774		11.4229	5.27273		3.27924	1.14084
	13.9961	6.08933		6.40451	85.8635		11.4413	5.84662		3.28425	1.18493
	14.0166	6.22893		6.40724	86.8735		11.4595	6.22948		3.28925	1.22692
	14.0371	6.35096		6.40994	88.3456		11.4769	6.23602		3.29424	1.29569
	14.0577	6.37013		6.41265	89.0034		11.4943	6.50017		3.29924	1.35301
	14.0781	6.41022		6.41535	89.9019		11.5116	6.87561		3.30424	1.41337
	14.0987	6.39131		6.41802	91.3635		11.5299	6.74702		3.30924	1.46789
	14.1192	6.3482		6.4207	92.074		11.5482	6.61861		3.31424	1.53981
	14.1397	6.31165		6.42338	92.7773		11.5657	6.52604		3.31924	1.59546
	14.1602	6.20644		6.42605	93.2731		11.583	6.43439		3.32425	1.67428
	14.1807	6.03413		6.4287	93.7547		11.6015	6.72723		3.32925	1.72779
	14.2024	5.95997		6.43135	94.6945		11.6199	6.69852		3.33425	1.81134
	14.2229	5.85185		6.43401	95.3782		11.6374	6.11345		3.33924	1.88934
	14.2434	5.75692		6.43667	95.2104		11.655	6.30609		3.34425	1.97993
	14.264	5.68626		6.43931	95.6662		11.6725	6.02488		3.34924	2.04681
	14.2845	5.63311		6.44194	96.1471		11.6909	6.00435		3.35424	2.11907
	14.305	5.62192		6.4446	96.5201		11.7093	5.96646		3.35924	2.19401
	14.3255	5.57798		6.44725	97.0843		11.7268	5.71008		3.36425	2.28489
	14.346	5.51295		6.44987	97.6073		11.7444	5.95525		3.36925	2.3645
	14.3678	5.45494		6.45248	97.7808		11.762	5.99401		3.37425	2.46439
	14.3884	5.41124		6.45506	98.4213		11.7804	6.02637		3.37925	2.53004
	14.4089	5.36964		6.45768	98.925		11.7988	6.20027		3.38425	2.64214
	14.4295	5.31126		6.4603	99.6347		11.8163	5.80469		3.38925	2.70816
	14.45	5.25565		6.46291	99.8684		11.8338	5.46106		3.39425	2.79841
	14.4706	5.27435		6.46551	99.7435		11.8522	5.28774		3.39925	2.87812
	14.4912	5.31579		6.46811	100		11.8706	5.03863		3.40426	2.97373
	14.5117	5.37651		6.47074	99.9028		11.888	4.72373		3.40926	3.05931
	14.5323	5.44156		6.47336	99.9389		11.9055	4.53923		3.41425	3.14194
	14.5528	5.50293		6.47597	99.5576		11.9229	3.69872		3.41925	3.22102
	14.5734	5.61798		6.47857	99.3409		11.9412	4.00741		3.42426	3.30094
	14.5939	5.71344		6.48116	99.3989		11.9595	4.31457		3.42925	3.36658
	14.6156	5.82023		6.48375	99.0221		11.977	4.54418		3.43425	3.45515
	14.6362	5.85623		6.48634	98.2907		11.9945	4.52253		3.43925	3.50464
	14.6567	5.84677		6.48894	97.8086		12.012	4.79943		3.44426	3.59795
	14.6772	5.89242		6.49155	97.4393		12.0304	5.07851		3.44926	3.68236
	14.6978	5.97212		6.49416	97.9866		12.0486	5.96947		3.45426	3.74189
	14.7183	5.9333		6.49676	97.6823		12.0662	5.93253		3.45926	3.78691
	14.7388	5.90859		6.49936	97.5417		12.0836	6.17588		3.46426	3.87441
	14.7593	5.85615		6.50196	98.0064		12.1021	6.39619		3.46926	3.92806
	14.781	5.85737		6.50457	98.1176		12.1205	6.6415		3.47426	3.99452
	14.8015	5.77711		6.50719	97.4319		12.138	6.77586		3.47926	4.04169
	14.822	5.73656		6.50979	96.8246		12.1555	6.70168		3.48427	4.09926
	14.8425	5.58714		6.5124	95.7113		12.1732	6.60869		3.48926	4.14326
	14.8631	5.53886		6.51502	95.157		12.1918	6.59548		3.49426	4.20495
	14.8836	5.47815		6.51767	94.1704		12.2102	6.32663		3.49926	4.24298
	14.9041	5.4574		6.52031	93.0994		12.2278	5.88021		3.50426	4.26638
	14.9247	5.42263		6.52292	91.3862		12.2453	5.62708		3.50926	4.28868
	14.9452	5.42783		6.52555	91.1649		12.2629	5.58529		3.51426	4.33156
	14.9657	5.35521		6.52819	90.3193		12.2812	5.4732		3.51926	4.32091
	14.9862	5.36618		6.53084	89.6077		12.2996	5.37058		3.52427	4.34039
	15.0067	5.36829		6.53351	89.0244		12.3171	5.7245		3.52927	4.31726
	15.0284	5.42218		6.53618	88.119		12.3346	5.71746		3.53427	4.32722
	15.0489	5.38909		6.53883	86.9027		12.3532	5.84954		3.53927	4.30111
	15.0694	5.38189		6.5415	86.7683		12.3717	6.5055		3.54427	4.28531
	15.0899	5.39032		6.54416	85.0397		12.3892	6.51346		3.54927	4.2232
	15.1104	5.37517		6.54688	83.821		12.4067	6.34409		3.55427	4.18125
	15.1308	5.35737		6.5496	82.5676		12.4242	6.55186		3.55927	4.09833
	15.1513	5.36002		6.55232	80.5707		12.4426	6.05056		3.56428	4.04631
	15.1718	5.33336		6.55505	78.9324		12.461	6.42025		3.56928	3.9543
	15.1934	5.3865		6.55779	77.8539		12.4786	6.09377		3.57427	3.88873
	15.215	5.36775		6.56055	75.9907		12.4963	5.53987		3.57927	3.78026
	15.2355	5.41692		6.56332	74.6944		12.5136	5.72597		3.58427	3.69268
	15.2559	5.51554		6.5661	73.0833		12.5321	6.02065		3.58927	3.56124
	15.2764	5.56944		6.56889	71.1303		12.5506	5.7763		3.59427	3.48544
	15.2969	5.65087		6.57171	69.3422		12.5682	6.08148		3.59927	3.34453
	15.3173	5.71196		6.57454	67.9167		12.5858	5.64575		3.60428	3.24342
	15.3377	5.64764		6.5774	66.3181		12.6043	6.01234		3.60928	3.11271
	15.3582	5.70876		6.58029	64.5832		12.623	5.95103		3.61428	3.01762
	15.3797	5.76293		6.58316	63.3914		12.6406	5.87056		3.61928	2.9019
	15.4002	5.78135		6.58609	61.4969		12.6582	5.77918		3.62428	2.78944
	15.4206	5.80039		6.58902	60.1411		12.6759	5.5999		3.62928	2.66195
	15.4421	5.81133		6.59198	58.753		12.6944	5.34993		3.63428	2.55359
	15.4626	5.85102		6.59495	56.7986		12.7129	5.9076		3.63927	2.45357
	15.4829	5.93297		6.59794	54.6644		12.7304	6.35287		3.64428	2.36599
	15.5033	5.96961		6.60096	53.1476		12.748	6.34781		3.64928	2.24115
	15.5237	5.91442		6.60402	51.1967		12.7656	6.00052		3.65428	2.17118
	15.5441	5.90512		6.6071	50.1979		12.7839	6.08137		3.65928	2.07915
	15.5644	5.94267		6.61022	48.1922		12.8023	6.45941		3.66428	1.99703
	15.5848	5.94901		6.61339	46.6514		12.8197	6.73185		3.66928	1.89647
	15.6063	5.94669		6.61659	45.3592		12.8373	6.34218		3.67428	1.81289
	15.6267	5.98414		6.61984	44.1495		12.8558	6.19364		3.67928	1.73393
	15.647	5.96643		6.6231	42.2379		12.8743	6.57419		3.68429	1.659
	15.6674	5.97045		6.62645	40.7898		12.8919	7.0059		3.68929	1.58201
	15.6878	5.99477		6.62981	38.9965		12.9097	6.84042		3.69429	1.49848
	15.7081	5.96121		6.63325	37.6419		12.9272	6.54014		3.69929	1.41068
	15.7285	5.95407		6.63675	36.1331		12.9457	6.39819		3.70429	1.33228
	15.7489	5.93052		6.64026	34.593		12.9641	5.99398		3.70928	1.24848
	15.7692	5.97284		6.64384	32.913		12.9817	6.0364		3.71428	1.17195
	15.7908	6.02531		6.6475	31.9112		12.9992	5.84819		3.71928	1.09985
	15.8111	6.06502		6.65124	30.5451		13.0176	5.6519		3.72429	1.05801
	15.8315	6.04552		6.65498	29.2808		13.036	5.38519		3.72929	1.00024
	15.8519	6.07445		6.65885	28.1002		13.0536	5.36332		3.73429	0.939513
	15.8734	6.07492		6.66276	26.8867		13.0712	5.16094		3.73929	0.8834
	15.8938	6.16048		6.66681	25.654		13.0889	5.49171		3.74429	0.83565
	15.9142	6.10698		6.67091	24.6877		13.1074	4.98444		3.74929	0.788133
	15.9345	6.07114		6.67499	23.4421		13.126	4.9115		3.75429	0.758464
	15.9549	6.10532		6.67922	22.4933		13.1436	4.77388		3.75929	0.728057
	15.9764	6.10117		6.6836	21.7244		13.1611	4.87501		3.7643	0.697547
	15.9967	6.15965		6.68813	20.8738		13.1787	5.02871		3.7693	0.672499
	16.0171	6.17348		6.69271	20.0299		13.1972	5.45274		3.77429	0.652999
	16.0386	6.13582		6.69739	19.2988		13.2156	5.50072		3.77929	0.611717
	16.059	6.19097		6.70212	18.5047		13.2333	5.65123		3.7843	0.593509
	16.0794	6.22091		6.707	17.7997		13.251	5.53282		3.78929	0.585887
	16.0997	6.2489		6.71197	16.9945		13.2695	5.65394		3.79429	0.566088
	16.1201	6.30651		6.71704	15.9386		13.2881	5.87216		3.79929	0.559419
	16.1404	6.2917		6.72224	15.0724		13.3057	5.83679		3.8043	0.54991
	16.1607	6.28078		6.7278	14.3906		13.3232	5.52443		3.8093	0.524564
	16.181	6.32031		6.73341	13.6862		13.3408	5.53027		3.8143	0.517445
	16.2013	6.29578		6.73925	13.0693		13.3594	5.61102		3.8193	0.505431
	16.2216	6.31297		6.74511	12.3912		13.3779	5.60459		3.8243	0.495867
	16.2419	6.2588		6.75125	11.8074		13.3955	5.51051		3.8293	0.476775
	16.2621	6.27303		6.75746	11.3162		13.4131	5.56614		3.8343	0.471864
	16.2836	6.24225		6.76369	10.811		13.4307	5.55583		3.8393	0.454241
	16.3038	6.29018		6.7699	10.3109		13.4492	5.60714		3.84431	0.448262
	16.3241	6.30586		6.77611	9.83779		13.4678	5.78456		3.84931	0.447458
	16.3444	6.35666		6.78232	9.39132		13.4853	5.70244		3.85431	0.442865
	16.3658	6.37379		6.78854	8.94964		13.503	5.53184		3.8593	0.43938
	16.3861	6.42779		6.79477	8.51296		13.5216	5.1926		3.86431	0.440692
	16.4063	6.43888		6.80103	8.1172		13.5401	5.41812		3.8693	0.429514
	16.4265	6.50836		6.8073	7.73488		13.5577	5.49576		3.87431	0.43643
	16.448	6.43164		6.8136	7.36042		13.5754	5.09183		3.8793	0.435584
	16.4682	6.36061		6.81993	7.01187		13.593	4.77221		3.88431	0.442906
	16.4885	6.27757		6.82627	6.65946		13.6116	3.90692		3.88931	0.447481
	16.5088	6.2548		6.83263	6.35311		13.63	4.3117		3.89431	0.453729
	16.5291	6.2219		6.83904	6.0444		13.6478	4.5904		3.89931	0.445243
	16.5494	6.16798		6.84546	5.73059		13.6654	4.78683		3.90431	0.450928
	16.5698	6.09861		6.85192	5.43994		13.6841	4.96484		3.90931	0.459969
	16.5901	6.11934		6.85839	5.17369		13.7025	5.38338		3.91431	0.457424
	16.6116	6.07435		6.86494	4.91627		13.7197	5.34439		3.91931	0.465565
	16.632	6.02961		6.87151	4.67752		13.7374	5.92633		3.92432	0.47427
	16.6523	5.89922		6.87811	4.44186		13.7548	5.51474		3.92931	0.47626
	16.6727	5.78351		6.88474	4.26189		13.7734	5.4519		3.93431	0.485547
	16.6931	5.70619		6.89144	4.08043		13.7917	4.8397		3.93931	0.494522
	16.7135	5.70585		6.89817	3.88564		13.8093	4.96141		3.94432	0.500333
	16.734	5.7339		6.90493	3.7096		13.8268	4.71603		3.94932	0.509758
	16.7543	5.83574		6.91171	3.54298		13.8444	4.45638		3.95431	0.523147
	16.7748	5.92416		6.91855	3.37201		13.863	4.67043		3.95931	0.524628
	16.7952	6.05724		6.92546	3.22265		13.8815	4.64175		3.96432	0.519943
	16.8156	6.17059		6.93243	3.05654		13.8989	4.9305		3.96932	0.524625
	16.836	6.23295		6.93944	2.90414		13.9164	4.2585		3.97432	0.525999
	16.8576	6.21318		6.94655	2.78456		13.9348	4.56255		3.97932	0.533158
	16.878	6.23475		6.95367	2.66242		13.9532	3.94213		3.98432	0.540272
	16.8985	6.1482		6.96086	2.54716		13.9708	4.32409		3.98932	0.536693
	16.9189	6.0745		6.96814	2.46059		13.9884	4.71439		3.99432	0.538874
	16.9394	5.98824		6.97544	2.35821		14.006	5.19844		3.99932	0.550262
	16.9598	5.96744		6.98284	2.27901		14.0244	4.7285		4.00433	0.553869
	16.9803	5.99206		6.9903	2.21113		14.0429	5.31092		4.00932	0.552786
	17.0008	5.99659		6.99776	2.33158		14.0604	4.7687		4.01432	0.553222
	17.0224	5.93672		7.00532	2.26188		14.078	5.94354		4.01932	0.561391
	17.0428	5.88691		7.01291	2.18867		14.0957	5.76005		4.02432	0.568883
	17.0633	5.89758		7.02059	2.11447		14.1143	5.44581		4.02932	0.571491
	17.0838	5.81704		7.02749	2.04339		14.1329	5.19278		4.03432	0.565972
	17.1043	5.79854		7.0353	1.96798		14.1505	4.73921		4.03932	0.553361
	17.1247	5.79779		7.0432	1.89989		14.1682	4.81738		4.04433	0.55221
	17.1452	5.85342		7.05116	1.64016		14.1867	4.67676		4.04933	0.548874
	17.1657	5.97799		7.05927	1.57974		14.2053	4.33911		4.05432	0.534732
	17.1861	6.09728		7.06742	1.52308		14.2229	4.79425		4.05933	0.523874
	17.2066	6.23604		7.07559	1.46988		14.2405	4.48228		4.06433	0.518456
	17.227	6.4947		7.0839	1.42472		14.2582	4.69749		4.06932	0.512656
	17.2474	6.59968		7.09227	1.38726		14.2769	5.92492		4.07432	0.508882
	17.2679	6.66438		7.10086	1.34082		14.2955	5.9263		4.07932	0.502119
	17.2895	6.69734		7.10938	1.29567		14.3131	5.7859		4.08433	0.497807
	17.3099	6.62188		7.11803	1.25097		14.3308	5.79114		4.08933	0.490773
	17.3304	6.63783		7.12674	1.21821		14.3486	5.43078		4.09433	0.488969
	17.3508	6.55954		7.13557	1.17952		14.3671	5.7266		4.09933	0.485539
	17.3713	6.42981		7.14451	1.1474		14.3857	5.36314		4.10433	0.477139
	17.3918	6.36046		7.15357	1.10786		14.4035	4.98661		4.10933	0.482644
	17.4123	6.28439		7.16265	1.08069		14.4213	5.2595		4.11433	0.488962
	17.4327	6.1934		7.17191	1.04985		14.4399	5.80514		4.11933	0.486688
	17.4543	6.16123		7.18133	1.02315		14.4585	5.65368		4.12434	0.483815
	17.4749	6.10888		7.19081	0.995501		14.4763	5.93572		4.12934	0.474648
	17.4954	6.10218		7.20028	0.968581		14.4941	5.89365		4.13433	0.474697
	17.5158	6.06217		7.21002	0.938782		14.5116	5.93737		4.13933	0.473487
	17.5364	6.00001		7.2198	0.914717		14.5302	5.77877		4.14433	0.474839
	17.5569	5.94608		7.2297	0.883441		14.5486	5.22852		4.14933	0.478667
	17.5773	5.98951		7.23969	0.862175		14.5663	4.86463		4.15433	0.480535
	17.5978	5.99834		7.24969	0.84081		14.5838	4.6416		4.15933	0.475583
	17.6183	5.98113		7.25969	0.817242		14.6025	4.07678		4.16434	0.466035
	17.6388	5.9503		7.26968	0.793018		14.6212	4.57921		4.16934	0.460914
	17.6593	6.01128		7.27968	0.773019		14.6388	4.44127		4.17434	0.452372
	17.6798	6.04163		7.28968	0.753955		14.6563	4.56046		4.17934	0.446353
	17.7014	6.08937		7.29968	0.782653		14.6739	5.01382		4.18434	0.441853
	17.7219	6.05091		7.30968	0.766963		14.6925	5.10881		4.18934	0.434076
	17.7424	6.02339		7.31967	0.750435		14.7112	5.44498		4.19434	0.427098
	17.7629	5.98062		7.32967	0.738336		14.7289	5.0273		4.19933	0.419259
	17.7834	6.00158		7.33914	0.729422		14.7466	4.4389		4.20434	0.403992
	17.8039	5.97072		7.34913	0.716295		14.7643	4.68094		4.20934	0.392466
	17.8244	5.96301		7.35913	0.707266		14.7829	4.40399		4.21434	0.396552
	17.8449	5.97216		7.36913	0.654585		14.8015	4.24635		4.21934	0.392718
	17.8665	5.98416		7.37913	0.643952		14.819	4.27225		4.22434	0.385428
	17.887	6.03237		7.38912	0.636736		14.8368	4.2284		4.22934	0.388152
	17.9075	6.09898		7.39912	0.625603		14.8554	4.84298		4.23434	0.376203
	17.928	6.07292		7.40912	0.615625		14.874	4.95225		4.23934	0.368999
	17.9484	6.03121		7.41911	0.606721		14.8917	5.05901		4.24435	0.370327
	17.9689	6.02124		7.42911	0.596909		14.9093	5.3234		4.24935	0.360546
	17.9894	6.08331		7.43911	0.582373		14.9271	5.04843		4.25435	0.360017
	18.0098	6.35318		7.4491	0.568026		14.9458	4.81317		4.25935	0.366792
	18.0304	6.56794		7.4591	0.555689		14.9645	5.00525		4.26435	0.366912
	18.0508	6.82917		7.4691	0.547177		14.9822	4.87738		4.26935	0.35251
	18.0712	7.13642		7.4791	0.538561		15	4.91774		4.27435	0.349354
	18.0917	7.51473		7.48909	0.53317		15.0186	4.67316		4.27935	0.335191
	18.1133	7.84122		7.49909	0.524104		15.0372	4.27989		4.28436	0.328391
	18.1337	8.04514		7.50909	0.5191		15.0549	4.57594		4.28936	0.33402
	18.1541	8.04335		7.5191	0.516056		15.0723	4.72834		4.29436	0.333057
	18.1745	8.06325		7.52909	0.507471		15.0902	4.52532		4.29935	0.328941
	18.1949	8.04152		7.5391	0.498777		15.1089	4.83737		4.30435	0.331592
	18.2154	7.96734		7.5491	0.491269		15.1275	4.69173		4.30935	0.320757
	18.2357	7.90007		7.5591	0.482145		15.1451	4.67443		4.31435	0.313783
	18.2562	7.82257		7.5691	0.474315		15.163	4.97911		4.31935	0.308878
	18.2778	7.79701		7.5791	0.467153		15.1808	4.76539		4.32436	0.319161
	18.2983	7.73907		7.5891	0.460737		15.1995	4.04409		4.32936	0.317286
	18.3188	7.6327		7.5991	0.454883		15.2181	3.93917		4.33436	0.332188
	18.3392	7.5308		7.6091	0.447568		15.2359	4.11339		4.33936	0.331459
	18.3596	7.5598		7.61911	0.439209		15.2536	4.28645		4.34436	0.336664
	18.3801	7.47028		7.62911	0.430986		15.2721	4.48471		4.34936	0.338388
	18.4005	7.38165		7.63911	0.42475		15.2906	4.236		4.35436	0.336925
	18.4209	7.22599		7.64911	0.417932		15.3082	4.68578		4.35935	0.340578
	18.4414	7.13757		7.65911	0.409685		15.3259	5.53682		4.36437	0.354103
	18.4618	7.04489		7.66911	0.405391		15.3436	5.51677		4.36936	0.347556
	18.4822	6.99911		7.67911	0.399583		15.3622	5.43326		4.37436	0.354106
	18.5027	6.78296		7.68911	0.395297		15.3808	5.30004		4.37936	0.349892
	18.5243	6.67927		7.69912	0.390135		15.3984	5.25583		4.38436	0.344746
	18.5448	6.61262		7.70912	0.385068		15.416	5.47557		4.38936	0.341112
	18.5652	6.53379		7.71912	0.378995		15.4346	5.31663		4.39436	0.352916
	18.5857	6.47393		7.72912	0.375839		15.4531	5.30817		4.39936	0.350013
	18.6061	6.45395		7.73912	0.372138		15.4708	5.29291		4.40437	0.363556
	18.6266	6.36526		7.74912	0.368318		15.4885	5.32269		4.40937	0.374209
	18.6471	6.42928		7.75912	0.364174		15.5063	5.3784		4.41437	0.380571
	18.6676	6.34392		7.76912	0.36375		15.5247	5.40938		4.41937	0.382581
	18.6893	6.30025		7.77912	0.360705		15.5432	5.46888		4.42437	0.407715
	18.7097	6.33912		7.78912	0.356718		15.5608	5.49349		4.42937	0.417068
	18.7303	6.3411		7.79913	0.351863		15.5785	5.29171		4.43437	0.427062
	18.7508	6.4075		7.80913	0.369303		15.5962	5.30871		4.43936	0.440519
	18.7712	6.51082		7.81913	0.364202		15.6148	4.76812		4.44437	0.447337
	18.7917	6.53186		7.82913	0.361206		15.6334	3.94072		4.44937	0.444945
	18.8121	6.64512		7.83913	0.353535		15.6513	3.64194		4.45437	0.451241
	18.8325	6.80591		7.84913	0.348607		15.6688	2.90109		4.45937	0.441975
	18.853	6.90524		7.85913	0.344282		15.6871	2.88496		4.46437	0.440417
	18.8734	6.99818		7.86913	0.339844		15.7057	2.90108		4.46937	0.44569
	18.8938	7.02577		7.87914	0.310245		15.7235	2.96669		4.47437	0.449865
	18.9142	7.05859		7.88913	0.309147		15.7413	3.67786		4.47937	0.454885
	18.9347	7.05228		7.89914	0.302962		15.7591	4.26859		4.48438	0.44928
	18.9562	7.10968		7.90914	0.299473		15.7778	4.37002		4.48938	0.450906
	18.9766	7.03624		7.91914	0.295174		15.7962	4.7706		4.49438	0.457037
	18.9971	6.99373		7.92914	0.294164		15.8141	4.78211		4.49938	0.456875
	19.0175	6.89771		7.93915	0.292686		15.8317	4.62088		4.50438	0.462511
	19.0378	6.83378		7.94914	0.292507		15.8494	4.51249		4.50938	0.486154
	19.0582	6.72146		7.95915	0.28654		15.8679	3.42266		4.51437	0.490711
	19.0788	6.69326		7.96915	0.284749		15.8864	3.21947		4.51937	0.492246
	19.0992	6.63757		7.97915	0.286745		15.9038	3.15348		4.52438	0.484405
	19.1208	6.6197		7.98915	0.28482		15.9211	3.1841		4.52938	0.483846
	19.1413	6.62512		7.99915	0.28167		15.9393	3.11611		4.53438	0.473858
	19.1617	6.61497		8.00915	0.28097		15.9574	3.25353		4.53938	0.485246
	19.1822	6.57702		8.01915	0.277143		15.9746	3.26866		4.54438	0.486151
	19.2027	6.5986		8.02915	0.276568		15.9915	4.04097		4.54938	0.482884
	19.2232	6.63799		8.03916	0.275568		16.0086	4.50888		4.55438	0.476615
	19.2437	6.63525		8.04915	0.269885		16.026	4.54601		4.55938	0.47048
	19.2641	6.68435		8.05916	0.26748		16.0439	4.87541		4.56439	0.456995
	19.2846	6.68364		8.06916	0.26547		16.0607	4.66975		4.56939	0.465452
	19.305	6.71945		8.07916	0.2618		16.0776	4.68703		4.57439	0.457231
	19.3254	6.87617		8.08916	0.260096		16.0944	4.08858		4.57938	0.463837
	19.3459	6.93981		8.09916	0.258719		16.112	4.02757		4.58439	0.470975
	19.3675	7.00964		8.10916	0.257336		16.1298	3.17212		4.58938	0.483493
	19.3879	7.04852		8.11916	0.255895		16.1466	3.20196		4.59438	0.476262
	19.4083	7.16337		8.12916	0.254064		16.1633	2.86579		4.59938	0.476841
	19.4287	7.35979		8.13916	0.250012		16.1801	3.18148		4.60439	0.478066
	19.4491	7.59254		8.14917	0.247136		16.1976	2.53108		4.60939	0.491776
	19.4694	7.72334		8.15917	0.245867		16.2153	3.44067		4.61439	0.500987
	19.4898	8.10152		8.16917	0.242917		16.2321	3.22239		4.61939	0.499393
	19.5101	8.62242		8.17917	0.239547		16.2489	4.03552		4.62439	0.494975
	19.5315	9.35774		8.18917	0.238789		16.2669	3.96911		4.62939	0.510305
	19.5518	10.3364		8.19917	0.237556		16.2846	4.20582		4.63439	0.509232
	19.5721	11.5406		8.20917	0.236298		16.3017	3.85126		4.63939	0.514528
	19.5923	13.1123		8.21917	0.232481		16.3186	4.71779		4.6444	0.50414
	19.6137	14.688		8.22917	0.22909		16.3356	4.2932		4.6494	0.508472
	19.6339	15.4541		8.23918	0.226955		16.3537	4.30165		4.6544	0.514664
	19.6541	15.6668		8.24918	0.226319		16.3717	3.90318		4.6594	0.513427
	19.6743	15.342		8.25918	0.22319		16.3889	4.20861		4.6644	0.508344
	19.6945	14.5532		8.26918	0.220711		16.4064	4.3531		4.6694	0.506512
	19.7147	13.3507		8.27918	0.218888		16.4238	4.2932		4.6744	0.504795
	19.735	11.5878		8.28918	0.218057		16.4421	4.07134		4.6794	0.504437
	19.7553	9.72411		8.29919	0.218026		16.4604	4.03573		4.68441	0.502587
	19.7768	8.38317		8.30919	0.218207		16.478	4.47093		4.6894	0.513644
	19.7971	7.36382		8.31919	0.216253		16.4956	4.93777		4.6944	0.495634
	19.8174	6.62473		8.32919	0.212803		16.5133	4.8731		4.6994	0.496406
	19.8377	5.86863		8.33919	0.211601		16.532	4.79425		4.7044	0.496245
	19.8592	5.18532		8.34919	0.209857		16.5507	5.11699		4.7094	0.49035
	19.8796	4.71945		8.35919	0.207925		16.5683	4.92464		4.7144	0.491981
	19.9	4.23022		8.36919	0.204395		16.5857	4.47525		4.7194	0.490377
	19.9204	3.79499		8.37919	0.200366		16.6044	4.32463		4.72441	0.482202
	19.9419	3.3618		8.38919	0.196201		16.6231	3.86414		4.7294	0.47955
	19.9624	2.98566		8.3992	0.195202		16.641	3.86387		4.7344	0.471022
	19.9828	2.73651		8.4092	0.19191		16.6589	3.80704		4.7394	0.467649
	20.0032	2.64027		8.4192	0.192255		16.6768	3.87967		4.74441	0.445911
	20.0248	2.49454		8.4292	0.192503		16.6957	4.59719		4.7494	0.446412
	20.0464	2.4782		8.4392	0.194348		16.7134	5.31284		4.7544	0.433703
	20.0668	2.47784		8.4492	0.195951		16.7312	4.92541		4.7594	0.419122
	20.0872	2.49054		8.4592	0.195413		16.749	5.35326		4.76441	0.414045
	20.1088	2.52852		8.4692	0.195731		16.7676	5.33519		4.76941	0.402638
	20.1292	2.53645		8.47921	0.194689		16.7862	5.42627		4.77441	0.40003
	20.1497	2.41941		8.48921	0.192156		16.8041	5.2739		4.77941	0.407182
	20.1701	2.33692		8.49921	0.189551		16.8217	4.10406		4.78441	0.408891
	20.1917	2.1841		8.50921	0.186657		16.8388	3.38842		4.78941	0.405676
	20.2133	2.07469		8.51921	0.185043		16.8574	3.49363		4.79441	0.398075
	20.2337	1.94473		8.52921	0.186616		16.8758	3.54843		4.79941	0.404774
	20.2542	1.75823		8.53921	0.183715		16.8933	3.54263		4.80442	0.408985
	20.2758	1.64214		8.54921	0.182783		16.911	3.56564		4.80942	0.410957
	20.2963	1.49456		8.55921	0.181848		16.9288	2.89653		4.81441	0.42
	20.3168	1.34303		8.56921	0.181515		16.9471	3.38907		4.81941	0.418328
	20.3373	1.18038		8.57922	0.180279		16.9655	4.16145		4.82441	0.424791
	20.3589	1.02499		8.58922	0.179608		16.983	4.64689		4.82941	0.426159
	20.3794	0.902643		8.59922	0.177941		17.0006	4.50745		4.83441	0.421345
	20.3999	0.829877		8.60922	0.177131		17.0192	4.53777		4.83941	0.414127
	20.4204	0.673839		8.61922	0.17752		17.037	4.46423		4.84442	0.417862
	20.4421	0.566073		8.62922	0.178484		17.0545	5.14354		4.84942	0.413445
	20.4637	0.443414		8.63922	0.177943		17.0721	4.65101		4.85442	0.407931
	20.4843	0.391939		8.64922	0.177888		17.0897	4.69801		4.85942	0.39497
	20.5048	0.241239		8.65922	0.175119		17.108	4.47506		4.86442	0.392304
	20.5265	0.106589		8.66922	0.174076		17.1265	4.18767		4.86942	0.376774
	20.547	-0.0171289		8.67923	0.174813		17.1441	4.09897		4.87442	0.371824
	20.5675	-0.0591737		8.68923	0.173682		17.1617	4.30431		4.87942	0.359683
	20.5881	-0.146118		8.69923	0.172366		17.1791	4.23791		4.88443	0.35032
	20.6097	-0.254112		8.70923	0.171409		17.1977	4.99835		4.88943	0.343145
	20.6314	-0.327319		8.71923	0.169887		17.2161	4.88329		4.89443	0.340535
	20.6519	-0.358699		8.72923	0.16939		17.2338	4.62278		4.89943	0.33912
	20.6725	-0.414526		8.73923	0.168921		17.2515	4.81476		4.90443	0.34356
	20.6941	-0.446978		8.74923	0.167626		17.27	4.97652		4.90943	0.349862
	20.7146	-0.520125		8.75924	0.165923		17.2885	4.58756		4.91442	0.355543
	20.7351	-0.524696		8.76924	0.164227		17.306	4.69455		4.91942	0.353997
	20.7557	-0.514693		8.77924	0.16363		17.3232	4.58921		4.92443	0.357219
	20.7773	-0.562235		8.78924	0.161535		17.3409	4.62761		4.92943	0.34409
	20.7979	-0.577396		8.79924	0.161442		17.3593	4.66073		4.93443	0.346737
	20.8184	-0.590758		8.80924	0.161207		17.3779	4.50613		4.93943	0.338207
	20.8389	-0.597103		8.81924	0.160669		17.3954	4.3984		4.94443	0.335973
	20.8606	-0.60348		8.82924	0.16182		17.4131	4.72389		4.94943	0.338891
	20.8822	-0.621451		8.83925	0.161656		17.4301	4.00398		4.95443	0.338947
	20.9028	-0.640954		8.84925	0.160771		17.4479	4.21942		4.95943	0.335043
	20.9233	-0.629694		8.85925	0.162508		17.4663	4.18432		4.96444	0.326062
	20.945	-0.569777		8.86925	0.162332		17.4836	3.64535		4.96943	0.32175
	20.9655	-0.438651		8.87925	0.162262		17.5009	4.40991		4.97443	0.311489
	20.986	-0.353262		8.88925	0.159926		17.5194	4.23565		4.97943	0.306515
	21.0065	-0.241251		8.89925	0.158868		17.5379	4.13159		4.98443	0.312921
	21.0281	-0.111921		8.90925	0.158702		17.5553	4.86003		4.98943	0.302612
	21.0498	0.0173491		8.91925	0.159166		17.5728	4.86239		4.99443	0.315236
	21.0703	0.121776		8.92926	0.158456		17.5902	4.15478		4.99943	0.312439
	21.0907	0.238524		8.93926	0.156637		17.6084	4.90059		5.00444	0.3101
	21.1124	0.2762		8.94926	0.153801		17.6268	4.79327		5.00944	0.301634
	21.1328	0.33516		8.95926	0.154456		17.6443	4.88587		5.01444	0.293123
	21.1533	0.343424		8.96926	0.153047		17.6618	4.79344		5.01943	0.286337
	21.1738	0.338279		8.97926	0.152529		17.6792	4.61324		5.02444	0.281056
	21.1954	0.313179		8.98926	0.151794		17.6975	4.76921		5.02943	0.283123
	21.2159	0.331649		8.99926	0.150537		17.716	5.2654		5.03443	0.278364
	21.2363	0.305171		9.00926	0.150574		17.7335	5.06948		5.03943	0.27869
	21.2568	0.241875		9.01927	0.151002		17.7507	4.37391		5.04444	0.284174
	21.2784	0.213908		9.02927	0.151458		17.7692	4.20329		5.04944	0.274147
	21.3001	0.183032		9.03927	0.151578		17.7875	4.63107		5.05444	0.278695
	21.3205	0.13842		9.04927	0.151648		17.805	4.65862		5.05944	0.273371
	21.341	0.0962075		9.05927	0.150771		17.8223	4.53641		5.06444	0.281645
	21.3627	0.0375698		9.06927	0.149877		17.8394	5.04714		5.06944	0.29332
	21.3831	-0.0126378		9.07927	0.149258		17.8577	5.1563		5.07444	0.299055
	21.4036	-0.0350996		9.08927	0.14894		17.875	5.51265		5.07944	0.312307
	21.4241	-0.0697272		9.09927	0.149212		17.8923	5.60355		5.08445	0.317393
	21.4457	-0.0874796		9.10927	0.149104		17.9097	4.51988		5.08945	0.331984
	21.4673	-0.0807197		9.11928	0.14735		17.927	4.57542		5.09444	0.333712
	21.4878	-0.0271809		9.12928	0.146069		17.9453	4.13638		5.09944	0.346687
	21.5083	0.0521988		9.13928	0.145038		17.9634	4.10917		5.10445	0.36501
	21.5299	0.110605		9.14928	0.144224		17.9808	4.78118		5.10944	0.370251
	21.5503	0.210743		9.15928	0.143402		17.9982	4.72596		5.11444	0.381651
	21.5708	0.308733		9.16928	0.142919		18.0156	4.99389		5.11944	0.385054
	21.5913	0.435939		9.17928	0.14163		18.0339	5.98713		5.12445	0.394983
	21.6128	0.518404		9.18928	0.139944		18.0522	6.32702		5.12945	0.399215
	21.6333	0.558549		9.19929	0.139723		18.0694	7.18933		5.13445	0.395133
	21.6537	0.537068		9.20929	0.137947		18.0869	6.71821		5.13945	0.407225
	21.6741	0.512206		9.21929	0.137276		18.1053	6.55842		5.14445	0.417315
	21.6957	0.500137		9.22929	0.138355		18.1237	6.86129		5.14945	0.433135
	21.7173	0.40588		9.23929	0.13785		18.1411	7.04027		5.15445	0.436352
	21.7378	0.35161		9.24929	0.137403		18.1586	6.50084		5.15945	0.443126
	21.7582	0.329214		9.25929	0.137997		18.176	6.34928		5.16446	0.456081
	21.7799	0.293037		9.26929	0.140273		18.194	5.96229		5.16946	0.472354
	21.8003	0.263983		9.2793	0.141992		18.2121	6.22928		5.17446	0.478984
	21.8208	0.320193		9.2893	0.142782		18.2297	6.27184		5.17945	0.491728
	21.8413	0.264716		9.2993	0.14111		18.2468	5.91776		5.18446	0.517085
	21.8629	0.269269		9.3093	0.139558		18.2642	5.74295		5.18945	0.544936
	21.8845	0.21787		9.3193	0.13928		18.2824	6.30359		5.19446	0.566207
	21.9049	0.139331		9.3293	0.139687		18.3008	6.15313		5.19945	0.574322
	21.9254	0.142351		9.3393	0.136858		18.3182	6.29016		5.20446	0.58642
	21.947	0.239593		9.3493	0.135798		18.3356	6.23708		5.20946	0.616854
	21.9675	0.240796		9.35931	0.134337		18.3537	5.56381		5.21446	0.628974
	21.9879	0.350371		9.36931	0.132706		18.3718	5.67776		5.21946	0.653777
	22.0084	0.460916		9.37931	0.131356		18.3891	5.47941		5.22446	0.672723
	22.0299	0.590906		9.38931	0.12998		18.4065	4.87923		5.22946	0.7041
	22.0504	0.719602		9.39931	0.127945		18.4236	5.05707		5.23446	0.715523
	22.0708	0.841874		9.40931	0.126179		18.4413	4.45559		5.23946	0.738048
	22.0912	0.907525		9.41931	0.126224		18.4587	4.32995		5.24447	0.755655
	22.1128	0.926935		9.42931	0.126439		18.4754	4.70176		5.24947	0.762291
	22.1343	0.950236		9.43931	0.127276		18.4927	5.06639		5.25447	0.786501
	22.1548	0.949056		9.44931	0.128695		18.51	4.45338		5.25946	0.806715
	22.1752	0.920803		9.45932	0.129716		18.5282	4.43304		5.26446	0.811289
	22.1968	0.880426		9.46932	0.13052		18.5465	4.40286		5.26946	0.835246
	22.2172	0.824066		9.47932	0.131587		18.5633	4.7672		5.27446	0.846402
	22.2377	0.709722		9.48932	0.130659		18.5799	5.212		5.27946	0.864672
	22.2582	0.672999		9.49932	0.130245		18.5975	5.30117		5.28447	0.886217
	22.2797	0.628059		9.50932	0.129506		18.6156	5.43623		5.28947	0.912698
	22.3014	0.600497		9.51932	0.128729		18.6339	6.01466		5.29447	0.926901
	22.3218	0.57677		9.52932	0.127322		18.651	6.23777		5.29947	0.950425
	22.3422	0.557764		9.53933	0.128329		18.6676	6.6026		5.30447	0.990499
	22.3638	0.531032		9.54933	0.128772		18.6856	6.295		5.30947	1.0208
	22.3842	0.519973		9.55933	0.129368		18.7031	6.06583		5.31446	1.06566
	22.4046	0.468962		9.56933	0.129033		18.7203	5.96089		5.31946	1.10343
	22.4251	0.438031		9.57933	0.128009		18.737	5.58689		5.32447	1.13408
	22.4467	0.369713		9.58933	0.12844		18.754	5.82993		5.32947	1.18309
	22.4672	0.323181		9.59933	0.127309		18.7719	6.00444		5.33447	1.22566
	22.4876	0.280842		9.60933	0.12489		18.7899	5.79965		5.33947	1.26803
	22.5081	0.17873		9.61933	0.124151		18.8072	6.09236		5.34447	1.30998
	22.5297	0.160425		9.62933	0.123334		18.8244	6.1542		5.34947	1.357
	22.5513	0.211327		9.63933	0.123091		18.8417	6.00152		5.35447	1.40479
	22.5718	0.17243		9.64934	0.124477		18.8598	5.56402		5.35946	1.45695
	22.5922	0.197468		9.65934	0.124075		18.8779	5.81723		5.36448	1.51682
	22.6138	0.186353		9.66934	0.125935		18.895	5.85786		5.36947	1.57032
	22.6343	0.192914		9.67934	0.126109		18.9122	5.55539		5.37447	1.63485
	22.6548	0.223526		9.68934	0.12632		18.9293	5.53605		5.37947	1.71572
	22.6752	0.194543		9.69934	0.126002		18.9477	5.56711		5.38448	1.77686
	22.6968	0.125543		9.70934	0.126395		18.9657	4.8232		5.38948	1.85754
	22.7185	0.124282		9.71934	0.125164		18.9827	5.20899		5.39448	1.93711
	22.7389	0.0910607		9.72934	0.123836		18.9999	4.8688		5.39947	2.04275
	22.7594	0.0662867		9.73935	0.123221		19.0182	4.89099		5.40449	2.1417
	22.781	0.0525157		9.74935	0.12358		19.0362	4.21656		5.40948	2.24882
	22.8014	0.0751341		9.75935	0.123047		19.0532	4.38079		5.41448	2.345
	22.8219	0.0867907		9.76935	0.122817		19.0705	4.11216		5.41948	2.46867
	22.8424	0.0934359		9.77935	0.123401		19.0878	5.4231		5.42448	2.57394
	22.864	0.116117		9.78935	0.123494		19.106	5.45921		5.42948	2.69486
	22.8845	0.136573		9.79935	0.124762		19.1241	5.35975		5.43448	2.79848
	22.905	0.19818		9.80935	0.125674		19.1412	5.53768		5.43948	2.92352
	22.9255	0.193313		9.81936	0.125961		19.1584	6.46721		5.44449	3.04272
	22.9471	0.237035		9.82936	0.126647		19.1757	6.3012		5.44948	3.17289
	22.9687	0.218302		9.83936	0.129412		19.1941	6.55176		5.45448	3.28306
	22.9892	0.212541		9.84936	0.128857		19.2126	6.1223		5.45948	3.4214
	23.0097	0.176708		9.85936	0.129814		19.2299	5.89776		5.46448	3.55766
	23.0314	0.2074		9.86936	0.128651		19.2472	6.46431		5.46948	3.70309
	23.0519	0.181142		9.87936	0.125935		19.2643	6.02281		5.47448	3.81931
	23.0723	0.202237		9.88936	0.126026		19.2823	5.80866		5.47948	3.95133
	23.0928	0.174475		9.89936	0.124409		19.3005	5.67287		5.48449	4.09164
	23.1144	0.224398		9.90937	0.122605		19.3178	5.23616		5.48949	4.23927
	23.1361	0.302252		9.91937	0.120127		19.3348	4.35467		5.49449	4.38632
	23.1566	0.33952		9.92937	0.120033		19.353	4.52385		5.49949	4.54144
	23.177	0.279545		9.93937	0.120652		19.371	4.13854		5.50449	4.66833
	23.1987	0.332955		9.94937	0.122403		19.3884	4.62858		5.50949	4.82878
	23.2192	0.325934		9.95937	0.121695		19.4057	4.51714		5.51449	4.94359
	23.2396	0.324264		9.96937	0.12158		19.423	4.69367		5.51949	5.08085
	23.2601	0.302571		9.97938	0.120961		19.4409	5.131		5.52449	5.1984
	23.2817	0.222053		9.98938	0.121786		19.4589	6.15233		5.52949	5.34065
	23.3023	0.256166		9.99938	0.12001		19.4758	5.96267		5.53449	5.48323
	23.3228	0.338223		10.0094	0.121067		19.4922	5.61192		5.53949	5.62369
	23.3432	0.330704		10.0194	0.121218		19.5089	5.11858		5.5445	5.75429
	23.3649	0.405059		10.0294	0.120891		19.5266	5.65137		5.54949	5.89726
	23.3865	0.404031		10.0394	0.122864		19.5443	5.56441		5.55449	6.01828
	23.407	0.450686		10.0494	0.12355		19.561	5.15037		5.55949	6.16224
	23.4275	0.54159		10.0594	0.125024		19.5777	4.87663		5.5645	6.25454
	23.4491	0.517192		10.0694	0.127517		19.5944	4.85617		5.5695	6.41431
	23.4696	0.533397		10.0794	0.126024		19.6121	5.08286		5.5745	6.51471
	23.49	0.512839		10.0894	0.1258		19.6297	4.49534		5.5795	6.6511
	23.5106	0.478516		10.0994	0.126566		19.6464	4.27129		5.5845	6.75249
	23.5322	0.542564		10.1094	0.127606		19.6631	3.51071		5.5895	6.83148
	23.5539	0.534192		10.1194	0.12783		19.6798	3.50368		5.5945	6.91253
	23.5743	0.500114		10.1294	0.127547		19.6976	3.20094		5.5995	6.99587
	23.5948	0.491165		10.1394	0.125725		19.7153	3.02175		5.60451	7.05232
	23.6165	0.441158		10.1494	0.125722		19.7322	2.8676		5.60951	7.12348
	23.637	0.412039		10.1594	0.12591		19.7491	3.65558		5.6145	7.18584
	23.6575	0.436396		10.1694	0.126552		19.767	2.74289		5.6195	7.2539
	23.678	0.424458		10.1794	0.124635		19.7848	3.59902		5.6245	7.29513
	23.6996	0.408397		10.1894	0.12391		19.8018	3.72233		5.6295	7.36326
	23.7201	0.372956		10.1994	0.122984		19.8187	3.27747		5.6345	7.40111
	23.7406	0.416663		10.2094	0.123272		19.8357	3.30561		5.6395	7.45679
	23.7611	0.41769		10.2194	0.122484		19.8535	2.76755		5.64451	7.50856
	23.7828	0.452158		10.2294	0.123089		19.8713	2.74848		5.64951	7.54697
	23.8044	0.436512		10.2394	0.121415		19.8882	3.56082		5.65451	7.55666
	23.8249	0.398394		10.2494	0.120659		19.9053	3.27999		5.65951	7.57265
	23.8455	0.431589		10.2594	0.119248		19.9222	3.49635		5.66448	7.58404
	23.8672	0.57383		10.2694	0.11825		19.9402	3.49635		5.66948	7.60853
	23.8877	0.639205		10.2794	0.11847		19.9581	3.3282		5.67443	7.61822
	23.9082	0.771316		10.2894	0.118982		19.9751	3.3282		5.67943	7.61114
	23.9287	0.878465		10.2994	0.118971		19.9922	3.26133		5.68443	7.59858
	23.9503	1.00946		10.3094	0.119212		20.0093	2.95723		5.68942	7.59396
	23.9719	1.12746		10.3194	0.118213		20.0274	2.80006		5.69442	7.57725
	23.9923	1.23448		10.3294	0.119963		20.0454	2.72295		5.69942	7.58082
	24.0128	1.2188		10.3394	0.121745		20.0626	3.2664		5.70439	7.54297
	24.0344	1.1948		10.3494	0.121442		20.0798	3.42018		5.70938	7.54729
	24.0549	1.14504		10.3594	0.121917		20.097	3.85634		5.71438	7.52806
	24.0753	1.14958		10.3694	0.120309		20.115	3.77769		5.71938	7.48585
	24.0959	1.09596		10.3794	0.120099		20.1332	3.63629		5.72438	7.43013
	24.1175	1.0481		10.3894	0.120674		20.1505	3.61437		5.72938	7.39629
	24.138	1.0226		10.3994	0.119315		20.1678	3.48909		5.73437	7.3356
	24.1586	0.996659		10.4094	0.119255		20.1861	3.74044		5.73937	7.27726
	24.1791	0.953741		10.4194	0.118819		20.2043	3.89823		5.74437	7.20986
	24.2007	0.906346		10.4294	0.117463		20.2217	4.07065		5.74938	7.15257
	24.2224	0.837657		10.4394	0.11756		20.239	3.92786		5.75437	7.08389
	24.243	0.782309		10.4494	0.117266		20.2564	4.11851		5.75937	7.0435
	24.2635	0.757185		10.4594	0.116573		20.2747	4.10064		5.76437	6.96329
	24.2852	0.666584		10.4694	0.116471		20.2929	3.926		5.76937	6.89014
	24.3057	0.590681		10.4794	0.115364		20.3103	3.64407		5.77437	6.80904
	24.3262	0.574293		10.4894	0.114786		20.3278	3.71473		5.77937	6.74158
	24.3468	0.512791		10.4994	0.114477		20.3452	3.74945		5.78437	6.64636
	24.3685	0.471339		10.5094	0.114541		20.3636	3.75857		5.78938	6.55734
	24.3902	0.437173		10.5194	0.113352		20.3819	3.93073		5.79437	6.46406
	24.4107	0.423094		10.5294	0.115348		20.3994	3.9502		5.79937	6.37394
	24.4313	0.43746		10.5394	0.115507		20.4168	4.02699		5.80437	6.26721
	24.453	0.449795		10.5494	0.11716		20.4352	3.51411		5.80938	6.16263
	24.4736	0.434974		10.5594	0.116879		20.4536	3.2379		5.81437	6.01349
	24.4942	0.470424		10.5694	0.117362		20.4711	2.5946		5.81938	5.88928
	24.5148	0.469334		10.5794	0.116205		20.4886	2.61844		5.82438	5.75668
				10.5894	0.115847		20.506	2.38322		5.82938	5.67442
				10.5994	0.114491		20.5244	2.34437		5.83438	5.55409
				10.6094	0.114185		20.5429	2.22543		5.83938	5.43089
				10.6194	0.111894		20.5604	2.78067		5.84438	5.32973
				10.6294	0.112264		20.5779	2.76926		5.84938	5.20975
				10.6394	0.11252		20.5955	3.12932		5.85438	5.07134
				10.6494	0.112087		20.6139	2.84886		5.85938	4.93696
				10.6594	0.112853		20.6324	2.84802		5.86438	4.7982
				10.6694	0.112628		20.6498	2.99328		5.86938	4.70537
				10.6795	0.112159		20.6673	3.27916		5.87438	4.58394
				10.6895	0.112672		20.6858	3.37898		5.87938	4.48182
				10.6995	0.11304		20.7041	3.38365		5.88438	4.34378
				10.7095	0.112747		20.7217	3.61097		5.88939	4.22239
				10.7195	0.113105		20.7392	3.97907		5.89438	4.0985
				10.7295	0.113155		20.7567	4.03043		5.89939	3.96976
				10.7395	0.113224		20.7752	3.96293		5.90439	3.86008
				10.7495	0.114771		20.7937	3.77845		5.90939	3.75616
				10.7595	0.114673		20.8112	3.70286		5.91439	3.64726
				10.7695	0.113262		20.8287	3.66409		5.91939	3.5652
				10.7795	0.113094		20.8462	3.75767		5.92439	3.46939
				10.7895	0.113835		20.8646	3.73495		5.92939	3.37199
				10.7995	0.113568		20.8829	3.95439		5.93439	3.26097
				10.8095	0.112615		20.9004	4.03226		5.93939	3.17824
				10.8195	0.110931		20.9179	3.54352		5.94439	3.08677
				10.8295	0.110949		20.9364	2.96406		5.94939	3.01203
				10.8395	0.109784		20.9548	3.1205		5.95439	2.9454
				10.8495	0.11086		20.9723	2.77183		5.95939	2.90308
				10.8595	0.109403		20.9899	2.68968		5.96439	2.85166
				10.8695	0.109355		21.0074	2.21047		5.96939	2.80683
				10.8795	0.109767		21.0257	2.12554		5.97439	2.73559
				10.8895	0.109765		21.0441	2.80552		5.97939	2.70503
				10.8994	0.109923		21.0615	3.63689		5.98439	2.67388
				10.9094	0.111028		21.0789	3.56255		5.98939	2.64548
				10.9194	0.109643		21.0965	3.98526		5.99439	2.60777
				10.9294	0.110979		21.1148	3.83837		5.9994	2.60445
				10.9394	0.10978		21.1332	4.18807		6.00439	2.57481
				10.9494	0.109192		21.1507	4.24056		6.0094	2.55501
				10.9594	0.108611		21.1682	4.1819		6.0144	2.54063
				10.9694	0.107149		21.1866	3.74504		6.0194	2.55189
				10.9794	0.106023		21.205	3.71495		6.0244	2.53176
				10.9894	0.104677		21.2225	3.6095		6.0294	2.53848
				10.9994	0.104414		21.2399	3.72743		6.0344	2.56276
				11.0094	0.106539		21.2574	3.82851		6.0394	2.61889
				11.0194	0.106638		21.2758	4.05182		6.0444	2.65559
				11.0294	0.106712		21.2942	4.4487		6.0494	2.7999
				11.0394	0.106959		21.3115	4.64775		6.0544	3.02748
				11.0494	0.106619		21.3288	4.92663		6.0594	3.15692
				11.0594	0.107265		21.3462	4.95906		6.0644	3.23883
				11.0694	0.107745		21.3644	5.28442		6.06941	3.34444
				11.0794	0.107019		21.3827	5.27502		6.07441	3.47915
				11.0894	0.106877		21.4	5.14483		6.07941	3.66101
				11.0994	0.108036		21.4174	4.61429		6.08441	3.82113
				11.1094	0.108865		21.4357	4.66242		6.08941	4.08951
				11.1194	0.110172		21.454	4.375		6.09441	4.35553
				11.1294	0.110234		21.4713	4.14806		6.09941	4.64675
				11.1394	0.109552		21.4887	4.15745		6.10441	4.79882
				11.1494	0.110921		21.5061	3.97905		6.10941	5.05181
				11.1594	0.113154		21.5244	4.01466		6.11441	5.33984
				11.1694	0.114216		21.5426	4.10069		6.11941	5.6816
				11.1794	0.113775		21.56	4.19579		6.12441	6.13482
				11.1894	0.114875		21.5773	4.29093		6.12941	6.73262
				11.1994	0.114339		21.5947	4.47307		6.13441	7.21083
				11.2094	0.114517		21.613	4.24338		6.13941	7.78057
				11.2194	0.111599		21.6312	4.35231		6.14441	8.21678
				11.2294	0.109986		21.6486	4.64472		6.14942	9.08044
				11.2394	0.110134		21.666	4.77692		6.15441	9.75791
				11.2494	0.10962		21.6843	4.72193		6.15907	10.3932
				11.2594	0.108326		21.7025	4.94601		6.16297	10.9031
				11.2694	0.110532		21.7199	5.28512		6.16733	11.5375
				11.2794	0.1098		21.7372	5.30596		6.17141	12.6463
				11.2894	0.112325		21.7545	5.35091		6.17535	13.6002
				11.2994	0.111627		21.7729	5.1249		6.17836	14.0566
				11.3094	0.108816		21.7911	5.35906		6.1817	14.8666
				11.3194	0.110891		21.8084	5.65849		6.18518	15.5341
				11.3294	0.11111		21.8259	5.70135		6.18854	16.4278
				11.3394	0.11019		21.8431	5.59151		6.19183	17.0483
				11.3494	0.110648		21.8614	5.80942		6.1944	18.3116
				11.3594	0.110631		21.8796	5.82466		6.19694	19.5967
				11.3694	0.112466		21.8968	5.90756		6.19997	20.4615
				11.3794	0.113068		21.9142	5.69235		6.20265	21.3303
				11.3894	0.112203		21.9315	5.38705		6.20534	21.8739
				11.3994	0.113017		21.9497	5.48704		6.20781	22.2548
				11.4094	0.113		21.9679	5.59075		6.21015	23.2499
				11.4194	0.112942		21.9851	5.63853		6.21221	24.0515
				11.4294	0.111859		22.0023	5.934		6.21427	25.7721
				11.4394	0.111332		22.0203	6.03939		6.21656	27.124
				11.4494	0.111446		22.0385	6.16689		6.21886	28.0022
				11.4594	0.11127		22.0557	6.02234		6.22103	28.1986
				11.4694	0.112168		22.0728	6.04015		6.22332	28.2223
				11.4794	0.111698		22.09	5.83446		6.22542	28.8011
				11.4894	0.109729		22.1081	5.71827		6.2275	29.4916
				11.4994	0.108265		22.1262	5.57857		6.22924	29.5842
				11.5094	0.107849		22.1433	5.2459		6.231	29.8531
				11.5194	0.108362		22.1605	5.38384		6.23289	30.5759
				11.5294	0.108035		22.1777	6.05254		6.2349	31.6978
				11.5394	0.108365		22.1958	6.07493		6.23697	31.9501
				11.5494	0.110085		22.2139	6.15116		6.23895	32.3941
				11.5594	0.113292		22.2311	6.25266		6.24086	33.0472
				11.5694	0.113568		22.2483	6.00461		6.24299	33.5609
				11.5794	0.111275		22.2655	6.52327		6.24513	34.5728
				11.5894	0.110539		22.2836	6.46422		6.24694	35.1611
				11.5994	0.110752		22.3017	6.26853		6.24861	36.2606
				11.6094	0.108543		22.3188	6.03498		6.25028	37.7836
				11.6194	0.106147		22.3359	6.11725		6.25194	40.0869
				11.6294	0.104191		22.3541	6.17205		6.25364	41.5495
				11.6394	0.10509		22.3722	6.51986		6.25544	43.2262
				11.6494	0.107842		22.3894	6.16259		6.25716	44.9949
				11.6594	0.107217		22.4066	5.96983		6.25894	46.1811
				11.6694	0.105983		22.4239	5.84046		6.26055	46.7343
				11.6794	0.105978		22.442	5.8394		6.26218	48.076
				11.6894	0.10585		22.4601	5.58198		6.26366	48.6435
				11.6994	0.106786		22.4773	5.55139		6.26516	49.9996
				11.7094	0.107225		22.4945	5.48685		6.26656	50.0076
				11.7194	0.105802		22.5118	5.83533		6.26796	50.4469
				11.7294	0.105898		22.5299	6.30124		6.26943	49.67
				11.7394	0.106055		22.548	6.51961		6.27101	49.3784
				11.7494	0.104634		22.5653	7.21682		6.27253	50.1348
				11.7594	0.105566		22.5824	7.45615		6.27412	50.4893
				11.7694	0.104299		22.6006	7.12648		6.27562	51.9545
				11.7794	0.101765		22.6187	6.90338		6.27723	53.1254
				11.7894	0.101265		22.6359	6.78688		6.27877	53.9981
				11.7994	0.0996145		22.6531	6.32553		6.28041	54.4909
				11.8094	0.0984888		22.6703	6.12686		6.28196	54.7305
				11.8194	0.0996572		22.6884	5.52653		6.28329	55.566
				11.8294	0.0981801		22.7065	5.49738		6.28465	55.6583
				11.8394	0.0976442		22.7237	5.73154		6.28596	56.218
				11.8494	0.098133		22.7409	5.65153		6.28739	56.9609
				11.8594	0.0981612		22.7582	5.23411		6.28879	55.5971
				11.8694	0.0994982		22.7764	5.40684		6.2903	55.3033
				11.8794	0.101705		22.7943	5.23147		6.29178	55.1059
				11.8894	0.10129		22.8115	5.6879		6.29327	56.32
				11.8994	0.102627		22.8287	6.01045		6.29481	56.9343
				11.9094	0.1026		22.8459	6.16952		6.29635	58.7202
				11.9194	0.101453		22.864	6.846		6.29779	59.7301
				11.9294	0.100444		22.882	7.53434		6.29929	60.8299
				11.9394	0.101121		22.8991	7.31476		6.30071	62.2416
				11.9494	0.100494		22.9163	7.61458		6.30204	63.8788
				11.9594	0.10001		22.9343	7.25268		6.30334	64.4531
				11.9694	0.0989366		22.9523	6.90328		6.30469	65.6553
				11.9794	0.0995394		22.9694	7.3063		6.30599	65.7938
				11.9894	0.101283		22.9864	7.05203		6.30735	65.1763
				11.9994	0.101658		23.0036	7.0467		6.30873	64.1438
				12.0094	0.101858		23.0216	7.20669		6.31009	65.0351
				12.0194	0.099699		23.0395	7.66154		6.31142	66.3062
				12.0294	0.0968045		23.0566	7.54521		6.31281	67.1493
				12.0394	0.0953119		23.0736	7.57992		6.31417	68.8529
				12.0494	0.0954924		23.0907	7.14598		6.31559	69.748
				12.0594	0.0963909		23.1086	7.04435		6.31698	68.6523
				12.0694	0.0964543		23.1266	6.7658		6.31839	69.1672
				12.0794	0.095232		23.1437	7.15757		6.31965	70.2023
				12.0894	0.0971303		23.1608	7.1333		6.32089	70.4021
				12.0994	0.099975		23.1778	7.07505		6.3222	71.7197
				12.1094	0.0998819		23.1957	6.91066		6.32345	72.0928
				12.1194	0.0995615		23.2137	7.28778		6.32474	71.1028
				12.1294	0.0995941		23.2308	7.5207		6.32621	70.4508
				12.1394	0.0996578		23.2478	7.77524		6.32757	70.0005
				12.1494	0.100961		23.2649	7.61668		6.32887	70.0852
				12.1594	0.0996619		23.2828	7.39856		6.33025	70.7352
				12.1694	0.0991551		23.3008	7.48134		6.33155	73.5494
				12.1794	0.101371		23.3178	7.76284		6.33294	75.1172
				12.1894	0.10025		23.3348	7.92008		6.33431	75.641
				12.1994	0.0987481		23.3528	7.64621		6.33559	76.6291
				12.2094	0.100803		23.3707	7.6011		6.33694	76.153
				12.2194	0.0985525		23.3878	7.70725		6.33819	77.0792
				12.2294	0.097628		23.4048	7.49976		6.33944	77.4815
				12.2394	0.0978247		23.4219	7.53695		6.34067	77.932
				12.2494	0.0959825		23.4398	7.1838		6.34191	79.2507
				12.2594	0.0967273		23.4578	7.04252		6.34317	78.5079
				12.2695	0.0968323		23.4749	7.13365		6.34446	78.034
				12.2794	0.0949943		23.4919	7.49204		6.3458	76.8828
				12.2895	0.0950571		23.509	7.00976		6.3471	76.2619
				12.2994	0.0969501		23.5269	6.898		6.34842	76.7584
				12.3095	0.0978743		23.5448	7.14413		6.34968	78.1
				12.3195	0.0980572		23.5619	7.31816		6.35092	79.624
				12.3295	0.09738		23.579	7.22162		6.35223	81.4933
				12.3395	0.0976232		23.596	7.20437		6.35354	83.1266
				12.3495	0.0962858		23.614	6.48435		6.35484	82.8972
				12.3595	0.0992408		23.6319	6.53664		6.35612	81.9644
				12.3695	0.0975771		23.649	6.73878		6.35734	82.2801
				12.3795	0.0982012		23.6661	6.54414		6.35856	82.109
				12.3895	0.0983893		23.684	6.92664		6.35979	82.4997
				12.3995	0.0988289		23.702	6.4859		6.361	82.5573
				12.4095	0.0990195		23.719	6.16948		6.36223	81.8935
				12.4195	0.10079		23.736	6.68689		6.36353	81.1586
				12.4295	0.0987224		23.753	6.80244		6.36485	81.0696
				12.4395	0.0993763		23.771	6.80845		6.36611	80.9542
				12.4495	0.0984472		23.7888	7.02169		6.36741	81.2637
				12.4595	0.0977137		23.8058	6.94844		6.36869	83.4113
				12.4695	0.0975203		23.8227	7.60417		6.36996	86.1264
				12.4795	0.0973712		23.8396	7.9464		6.37123	88.2453
				12.4895	0.0967992		23.8575	8.32254		6.37249	90.0029
				12.4995	0.0953183		23.8754	8.35635		6.37373	90.859
				12.5095	0.0940132		23.8923	8.15219		6.37494	91.2383
				12.5195	0.0940233		23.9092	7.73056		6.37616	91.9183
				12.5295	0.0947492		23.9261	7.53414		6.37737	92.0893
				12.5395	0.0941576		23.944	7.08048		6.37857	92.8731
				12.5495	0.0931468		23.9618	7.29271		6.37978	92.1366
				12.5595	0.0938038		23.9788	6.90345		6.38099	92.3917
				12.5695	0.0941198		23.9957	6.96803		6.38222	91.3911
				12.5795	0.0967435		24.0126	7.39011		6.3835	89.0936
				12.5895	0.0958255		24.0306	7.7962		6.38472	88.0533
				12.5995	0.0964591		24.0484	7.99507		6.38597	89.3761
				12.6095	0.0958931		24.0653	8.35982		6.38718	90.5422
				12.6195	0.0965134		24.0823	8.24297		6.38842	92.8105
				12.6295	0.0941106		24.1002	8.21685		6.38963	94.9458
				12.6395	0.0951208		24.1182	8.51197		6.39085	96.4265
				12.6495	0.0927692		24.1352	8.44964		6.39211	96.0598
				12.6595	0.09348		24.1522	8.637		6.39333	96.6286
				12.6695	0.0919625		24.1693	8.58055		6.39453	96.285
				12.6795	0.0926437		24.1873	8.47778		6.39575	95.2449
				12.6895	0.093431		24.2053	8.34813		6.39695	95.6325
				12.6995	0.0934019		24.2224	7.88267		6.39816	94.9316
				12.7095	0.0942793		24.2395	7.14442		6.39937	92.4205
				12.7195	0.0952373		24.2567	6.93585		6.40059	90.9608
				12.7295	0.0960866		24.2748	6.60595		6.40181	89.0031
				12.7395	0.0962645		24.2929	6.35034		6.40303	86.9343
				12.7495	0.0961454		24.3099	6.26908		6.40429	87.4923
				12.7595	0.0937599		24.327	6.31775		6.40557	88.4786
				12.7695	0.0957563		24.3442	6.43205		6.40681	91.1206
				12.7795	0.094711		24.3621	6.9251		6.40808	92.8266
				12.7895	0.0944215		24.3803	6.72204		6.40932	95.7988
				12.7995	0.0920435		24.3974	6.87973		6.41055	96.509
				12.8095	0.092596		24.4145	7.26623		6.41177	97.9311
				12.8195	0.0939379		24.4317	7.10062		6.41298	98.6823
				12.8295	0.094454		24.4497	7.17514		6.41419	99.2781
				12.8395	0.0931175		24.4678	7.36054		6.41541	98.4381
				12.8495	0.0923007		24.4848	7.40462		6.41661	98.4072
				12.8595	0.0914098		24.5019	7.61357		6.41782	96.3602
				12.8695	0.0926735					6.41905	95.4805
				12.8795	0.0926997					6.42026	91.8196
				12.8895	0.0909599					6.42149	90.2374
				12.8995	0.092432					6.42272	89.7121
				12.9095	0.0932555					6.424	91.7184
				12.9195	0.0934654					6.42522	91.8906
				12.9295	0.0951848					6.42648	93.5311
				12.9395	0.0932441					6.42769	94.52
				12.9495	0.0915929					6.42896	95.5444
				12.9595	0.0918326					6.43017	96.0646
				12.9695	0.0908699					6.43138	97.0397
				12.9795	0.0919605					6.43259	97.0279
				12.9895	0.0922667					6.4338	98.88
				12.9995	0.0905637					6.43501	98.1133
				13.0095	0.0929087					6.43622	96.579
				13.0195	0.0934363					6.43745	94.1224
				13.0295	0.0928718					6.43866	93.993
				13.0395	0.0926211					6.43987	93.4146
				13.0495	0.0897344					6.44108	93.2321
				13.0595	0.0895873					6.44229	95.5035
				13.0695	0.0884144					6.44355	97.349
				13.0795	0.0872457					6.44477	97.6456
				13.0895	0.0874052					6.44601	98.8936
				13.0995	0.088171					6.44722	98.7599
				13.1095	0.0882816					6.44842	98.9607
				13.1195	0.0895022					6.44963	99.6947
				13.1295	0.0897504					6.45085	100
				13.1395	0.0924097					6.45206	98.7036
				13.1496	0.0918482					6.45327	97.5046
				13.1596	0.0917888					6.45448	96.5552
				13.1696	0.0922319					6.45569	95.8792
				13.1796	0.0923046					6.45694	93.4867
				13.1896	0.091693					6.45815	93.5387
				13.1996	0.0913286					6.45938	92.8196
				13.2096	0.0914342					6.46062	92.4419
				13.2196	0.0908668					6.46186	94.0228
				13.2296	0.0909111					6.46308	93.2173
				13.2396	0.0891381					6.46428	93.9353
				13.2496	0.0900456					6.46551	95.1636
				13.2596	0.0903646					6.46672	94.5991
				13.2696	0.0884744					6.46793	95.2911
				13.2796	0.0856417					6.46914	93.7253
				13.2896	0.0867667					6.47035	93.8214
				13.2996	0.0872796					6.47158	93.021
				13.3096	0.0883857					6.47279	91.9633
				13.3196	0.087542					6.474	90.8452
				13.3296	0.0860229					6.47526	89.3393
				13.3396	0.0871312					6.47648	89.4288
				13.3496	0.089242					6.4777	88.3775
				13.3596	0.0874968					6.47893	88.8801
				13.3696	0.0874468					6.48016	89.9759
				13.3796	0.0857509					6.48139	90.2556
				13.3896	0.0852715					6.48264	90.9368
				13.3996	0.0850258					6.48388	90.9999
				13.4096	0.0863365					6.48509	90.8804
				13.4196	0.0860369					6.48634	91.046
				13.4296	0.0870574					6.48755	90.9373
				13.4396	0.0865228					6.48876	89.7066
				13.4496	0.0884346					6.48997	88.2626
				13.4596	0.0890663					6.49118	87.255
				13.4696	0.0898671					6.4924	84.3749
				13.4796	0.0875102					6.49363	82.7737
				13.4896	0.0867013					6.49488	80.5416
				13.4996	0.0867974					6.49612	78.9392
				13.5096	0.0859872					6.49744	78.6212
				13.5196	0.0854878					6.49873	78.6782
				13.5296	0.0846408					6.50003	78.6894
				13.5396	0.0850714					6.50135	79.1657
				13.5496	0.0857503					6.50264	80.1698
				13.5596	0.0850138					6.50394	80.2318
				13.5696	0.0843264					6.50521	80.7174
				13.5796	0.0849381					6.50644	81.0309
				13.5896	0.0846939					6.50766	80.707
				13.5996	0.0840388					6.50889	79.841
				13.6096	0.0838674					6.51013	79.4231
				13.6196	0.0844232					6.51138	77.5575
				13.6296	0.0851671					6.51268	75.9332
				13.6396	0.0861988					6.51395	74.7264
				13.6496	0.0864933					6.51523	73.6336
				13.6596	0.084999					6.51655	73.1208
				13.6696	0.0848267					6.51791	73.5256
				13.6796	0.0851955					6.51921	73.1316
				13.6896	0.085233					6.52057	72.6021
				13.6996	0.0844872					6.52192	72.2157
				13.7096	0.0844228					6.52322	72.1701
				13.7196	0.0834358					6.52451	71.3625
				13.7296	0.0844203					6.52579	71.4678
				13.7396	0.0858495					6.52705	70.4499
				13.7496	0.0859281					6.52835	69.4192
				13.7596	0.0859076					6.52968	67.8158
				13.7696	0.086661					6.53102	66.2846
				13.7796	0.0869926					6.53239	64.523
				13.7896	0.0866361					6.53375	63.5461
				13.7996	0.0868415					6.53511	62.9678
				13.8096	0.0869787					6.53652	62.6968
				13.8196	0.0853297					6.5379	62.8224
				13.8296	0.0857849					6.53933	63.0995
				13.8396	0.086098					6.54074	62.4261
				13.8496	0.0849631					6.54216	62.6127
				13.8596	0.0854844					6.54353	62.0111
				13.8696	0.0845287					6.54491	61.8836
				13.8796	0.0826139					6.54629	61.2596
				13.8896	0.0818674					6.54764	60.3984
				13.8996	0.080951					6.54898	59.4507
				13.9096	0.0799586					6.5504	58.1036
				13.9196	0.0793013					6.5518	57.0905
				13.9296	0.0790846					6.55325	56.08
				13.9396	0.0800138					6.55471	55.0733
				13.9496	0.0804486					6.55618	54.7863
				13.9596	0.0810695					6.55769	53.6782
				13.9696	0.0800819					6.55918	52.987
				13.9796	0.0802865					6.56072	52.0422
				13.9896	0.079874					6.56219	51.595
				13.9996	0.0802496					6.56363	51.0643
				14.0097	0.0789652					6.56507	50.2457
				14.0196	0.0794819					6.56653	49.7721
				14.0297	0.0797466					6.56808	48.9324
				14.0397	0.0825487					6.56963	47.7347
				14.0497	0.0814532					6.57124	47.146
				14.0596	0.0815056					6.57278	46.5151
				14.0697	0.0806613					6.57439	46.3046
				14.0797	0.0799221					6.57601	45.9263
				14.0897	0.079963					6.57763	45.4479
				14.0997	0.0798622					6.57926	44.5746
				14.1097	0.0768708					6.58091	44.163
				14.1197	0.0761928					6.58243	43.5298
				14.1297	0.0779134					6.58396	42.9028
				14.1397	0.078328					6.58554	41.9707
				14.1497	0.0811532					6.58716	41.0905
				14.1597	0.0797516					6.58887	40.0019
				14.1697	0.0808358					6.59061	38.9308
				14.1797	0.0805694					6.59232	38.0722
				14.1897	0.0809514					6.59409	37.1657
				14.1997	0.0794349					6.59588	36.3391
				14.2097	0.0788459					6.59776	35.6626
				14.2197	0.078371					6.59965	34.6396
				14.2297	0.0770245					6.60137	33.9802
				14.2397	0.0756781					6.60313	33.1656
				14.2497	0.0768087					6.60491	32.6695
				14.2597	0.076677					6.60677	32.5094
				14.2697	0.0777101					6.60871	31.7182
				14.2797	0.0776993					6.61065	30.9699
				14.2897	0.075472					6.6127	30.0511
				14.2997	0.0781539					6.6147	29.2531
				14.3097	0.0774415					6.61679	28.685
				14.3197	0.0758321					6.61884	27.9464
				14.3297	0.0766413					6.62079	27.4568
				14.3397	0.0761356					6.62279	26.7302
				14.3497	0.0739803					6.62485	26.2666
				14.3597	0.0742048					6.62699	25.7088
				14.3697	0.0720355					6.62923	24.9895
				14.3797	0.0722593					6.63144	24.0896
				14.3897	0.0736203					6.63374	23.245
				14.3997	0.0740234					6.63606	22.5796
				14.4097	0.0737188					6.63849	21.9143
				14.4197	0.0759821					6.64086	21.3642
				14.4297	0.075901					6.64327	20.9437
				14.4397	0.075826					6.64564	20.4761
				14.4497	0.0767524					6.64826	20.0314
				14.4597	0.0761595					6.65094	19.3912
				14.4697	0.0735601					6.65362	18.7955
				14.4797	0.0723837					6.65637	18.0982
				14.4897	0.0721998					6.65908	17.6895
				14.4997	0.0720846					6.66175	17.2033
				14.5097	0.0730428					6.66449	16.6424
				14.5197	0.0715292					6.66737	16.0979
				14.5297	0.0711842					6.67045	15.494
				14.5397	0.0725287					6.6735	14.8264
				14.5497	0.0720655					6.67669	14.2282
				14.5597	0.0720045					6.67981	13.6056
				14.5697	0.0725214					6.68315	13.0695
				14.5797	0.0718455					6.68671	12.4998
				14.5897	0.0721809					6.69051	11.9887
				14.5997	0.0719025					6.69431	11.3741
				14.6097	0.0717175					6.69816	10.8381
				14.6197	0.0718987					6.70202	10.3067
				14.6297	0.0719021					6.7063	9.90552
				14.6397	0.0707145					6.71078	9.42527
				14.6497	0.0697054					6.71536	8.93172
				14.6597	0.0689591					6.72003	8.41767
				14.6697	0.0688754					6.72494	8.0494
				14.6797	0.0676666					6.72996	7.65167
				14.6897	0.0672825					6.73496	7.25817
				14.6997	0.0669676					6.73995	6.84054
				14.7097	0.066456					6.74495	6.54707
				14.7197	0.0682087					6.74996	6.21591
				14.7297	0.0689913					6.75496	5.96919
				14.7397	0.0700162					6.75996	5.63594
				14.7497	0.0722929					6.76496	5.39764
				14.7597	0.0715299					6.76997	5.15318
				14.7697	0.0724044					6.77497	4.9333
				14.7797	0.0741769					6.77997	4.70748
				14.7897	0.0718981					6.78497	4.52279
				14.7997	0.0730747					6.78997	4.33534
				14.8097	0.0712622					6.79497	4.15986
				14.8197	0.0722455					6.79997	3.95598
				14.8297	0.0743109					6.80497	3.80753
				14.8397	0.0733455					6.80998	3.64129
				14.8497	0.0726758					6.81498	3.50675
				14.8597	0.0741322					6.81997	3.3609
				14.8697	0.0717275					6.82497	3.26137
				14.8797	0.0721335					6.82998	3.14492
				14.8897	0.0702605					6.83497	3.03439
				14.8997	0.0707911					6.83997	2.941
				14.9098	0.0711675					6.84497	2.86598
				14.9197	0.0705374					6.84998	2.78657
				14.9298	0.070514					6.85498	2.72515
				14.9398	0.0706021					6.85998	2.64689
				14.9498	0.0719497					6.86498	2.58801
				14.9598	0.0723012					6.86998	2.5417
				14.9698	0.0703418					6.87498	2.5033
				14.9798	0.0703042					6.87998	2.45144
				14.9898	0.070707					6.88498	2.42679
				14.9998	0.0701231					6.88999	2.38502
				15.0098	0.0711349					6.89499	2.48176
				15.0198	0.070938					6.89998	2.44485
				15.0298	0.0703848					6.90498	2.43417
				15.0398	0.0709418					6.90998	2.38933
				15.0498	0.0698608					6.91498	2.40496
				15.0598	0.0709964					6.91998	2.40622
				15.0698	0.071264					6.92498	2.40587
				15.0798	0.071383					6.92999	2.38492
				15.0898	0.0712351					6.93499	2.38496
				15.0998	0.0719563					6.93999	2.37074
				15.1098	0.0714181					6.94499	2.38607
				15.1198	0.0727918					6.94999	2.26132
				15.1298	0.0731545					6.95499	2.27889
				15.1398	0.0744386					6.95999	2.26617
				15.1498	0.0752104					6.96499	2.30318
				15.1598	0.0743656					6.97	2.28566
				15.1698	0.0735996					6.97499	2.30941
				15.1798	0.0738552					6.97999	2.30708
				15.1898	0.0725392					6.98499	2.32629
				15.1998	0.0726059					6.98999	2.32196
				15.2098	0.0707972					6.99499	2.36487
				15.2198	0.0700414					6.99999	2.36437
				15.2298	0.0710025					7.00499	2.3717
				15.2398	0.0701735					7.01	2.38361
				15.2498	0.0693549					7.015	2.42058
				15.2598	0.0696748					7.02	2.39069
				15.2698	0.0677865					7.025	2.43394
				15.2798	0.0701784					7.03	2.43842
				15.2898	0.069563					7.035	2.47682
				15.2998	0.0690064					7.03999	2.49966
				15.3098	0.0700381					7.04499	2.58767
				15.3198	0.0719248					7.05	2.60444
				15.3298	0.0713696					7.055	2.68495
				15.3398	0.0726246					7.06	2.74485
				15.3498	0.0715775					7.065	2.84084
				15.3598	0.0722551					7.07	2.91011
				15.3698	0.0718464					7.075	3.04272
				15.3798	0.0706798					7.08	3.14498
				15.3898	0.0699787					7.085	3.2711
				15.3998	0.069901					7.09001	3.43393
				15.4098	0.0690796					7.09501	3.62226
				15.4198	0.0673682					7.10001	3.73553
				15.4298	0.0667759					7.10501	3.91192
				15.4398	0.0667486					7.11001	4.06229
				15.4498	0.0672129					7.11501	4.25335
				15.4598	0.0680508					7.12001	4.39825
				15.4698	0.0680832					7.125	4.59303
				15.4798	0.0695434					7.13001	4.74864
				15.4898	0.0705908					7.13501	4.91229
				15.4998	0.0712259					7.14001	5.07299
				15.5098	0.071762					7.14501	5.20029
				15.5198	0.0725733					7.15001	5.30671
				15.5298	0.0718014					7.15501	5.4486
				15.5398	0.0728406					7.16001	5.5813
				15.5498	0.0709071					7.16501	5.68693
				15.5598	0.0711576					7.17002	5.76731
				15.5698	0.072239					7.17502	5.89208
				15.5798	0.0717418					7.18002	5.98888
				15.5898	0.0709823					7.18501	6.0781
				15.5998	0.0697856					7.19001	6.17313
				15.6098	0.0700933					7.19501	6.24435
				15.6198	0.0702685					7.20001	6.28678
				15.6298	0.0711143					7.20501	6.3338
				15.6398	0.0695534					7.21002	6.38995
				15.6498	0.0694921					7.21502	6.42215
				15.6598	0.0689316					7.22002	6.46709
				15.6698	0.0699777					7.22502	6.51564
				15.6798	0.0695056					7.23002	6.53887
				15.6898	0.0692323					7.23502	6.5587
				15.6998	0.0681583					7.24002	6.55618
				15.7098	0.0682411					7.24502	6.53631
				15.7198	0.0682879					7.25003	6.54601
				15.7298	0.0691638					7.25502	6.56652
				15.7398	0.067356					7.26002	6.57626
				15.7498	0.0669142					7.26502	6.5734
				15.7598	0.0679775					7.27003	6.56194
				15.7698	0.0682484					7.27502	6.54461
				15.7798	0.067178					7.28002	6.5311
				15.7898	0.0670512					7.28502	6.51826
				15.7998	0.0658535					7.29003	6.49829
				15.8099	0.0663925					7.29503	6.51105
				15.8198	0.0661049					7.30003	6.49481
				15.8299	0.065668					7.30503	6.46559
				15.8399	0.0643839					7.31003	6.4005
				15.8499	0.0640663					7.31503	6.3336
				15.8599	0.0650603					7.32002	6.2529
				15.8699	0.0661678					7.32502	6.16238
				15.8799	0.067642					7.33003	6.07069
				15.8899	0.0675585					7.33503	5.95144
				15.8999	0.0674811					7.34003	5.81164
				15.9099	0.0671262					7.34503	5.65969
				15.9199	0.0683127					7.35003	5.47288
				15.9299	0.066139					7.35503	5.31016
				15.9399	0.0646892					7.36003	5.12729
				15.9499	0.0666452					7.36503	4.94791
				15.9599	0.0650547					7.37004	4.75832
				15.9699	0.0638693					7.37504	4.5411
				15.9799	0.0642062					7.38003	4.32246
				15.9899	0.0632077					7.38504	4.10407
				15.9999	0.0628038					7.39004	3.8783
				16.0099	0.062281					7.39504	3.64019
				16.0199	0.059496					7.40004	3.41155
				16.0299	0.0607224					7.40503	3.19858
				16.0399	0.061224					7.41005	2.9646
				16.0499	0.0606443					7.41505	2.74458
				16.0599	0.0621499					7.42004	2.55426
				16.0699	0.0633773					7.42504	2.37261
				16.0799	0.0652855					7.43004	2.21731
				16.0899	0.0647882					7.43504	2.10337
				16.0999	0.0637768					7.44004	1.95804
				16.1099	0.062119					7.44504	1.84318
				16.1199	0.0628414					7.45005	1.73815
				16.1299	0.0607664					7.45505	1.64613
				16.1399	0.0607572					7.46005	1.56272
				16.1499	0.0607124					7.46504	1.50605
				16.1599	0.0604618					7.47005	1.43692
				16.1699	0.0615913					7.47504	1.37792
				16.1799	0.0633619					7.48004	1.31395
				16.1899	0.0630672					7.48504	1.25937
				16.1999	0.0628871					7.49005	1.19069
				16.2099	0.0633294					7.49505	1.15403
				16.2199	0.0616139					7.50005	1.1168
				16.2299	0.0608264					7.50505	1.10972
				16.2399	0.0617366					7.51005	1.07662
				16.2499	0.060598					7.51505	1.051
				16.2599	0.0603607					7.52005	1.01022
				16.2699	0.0629888					7.52505	0.98845
				16.2799	0.0628614					7.53006	0.970811
				16.2899	0.0646248					7.53506	0.954653
				16.2999	0.0669564					7.54006	0.944571
				16.3099	0.0656873					7.54506	0.937649
				16.3199	0.0667581					7.55006	0.920707
				16.3299	0.0668421					7.55506	0.918532
				16.3399	0.0652506					7.56005	0.883376
				16.3499	0.0646859					7.56505	0.877806
				16.3599	0.0639008					7.57006	0.867061
				16.3699	0.0621588					7.57506	0.864364
				16.3799	0.0618033					7.58006	0.844252
				16.3899	0.0615004					7.58506	0.836875
				16.3999	0.0619493					7.59006	0.825929
				16.4099	0.0629856					7.59506	0.812025
				16.4199	0.0625557					7.60006	0.786314
				16.4299	0.0627991					7.60506	0.787469
				16.4399	0.0642303					7.61007	0.760331
				16.4499	0.0640806					7.61507	0.745543
				16.4599	0.0650202					7.62007	0.72959
				16.4699	0.0640159					7.62506	0.734089
				16.4799	0.0631748					7.63006	0.716512
				16.4899	0.0624397					7.63506	0.724016
				16.4999	0.062476					7.64006	0.716464
				16.5099	0.0602252					7.64506	0.711541
				16.5199	0.0601372					7.65007	0.713634
				16.5299	0.0596988					7.65507	0.72353
				16.5399	0.0596886					7.66007	0.716283
				16.5499	0.0595041					7.66507	0.736058
				16.5599	0.0605534					7.67007	0.751841
				16.5699	0.0595515					7.67507	0.770952
				16.5799	0.0605524					7.68007	0.767463
				16.5899	0.0609329					7.68507	0.781438
				16.5999	0.060337					7.69008	0.797985
				16.6099	0.0612761					7.69508	0.818155
				16.6199	0.0598679					7.70008	0.841905
				16.63	0.0607304					7.70507	0.873786
				16.6399	0.0610346					7.71007	0.8886
				16.6499	0.0606089					7.71507	0.932051
				16.6599	0.0605248					7.72007	0.972302
				16.67	0.0608589					7.72507	1.01665
				16.6799	0.0607265					7.73008	1.04345
				16.6899	0.0616371					7.73508	1.08766
				16.6999	0.0601847					7.74008	1.11534
				16.71	0.0602289					7.74508	1.14428
				16.72	0.0609409					7.75008	1.1575
				16.73	0.0609465					7.75508	1.19416
				16.74	0.0591548					7.76007	1.20157
				16.75	0.0594017					7.76507	1.22836
				16.76	0.0602463					7.77008	1.23789
				16.77	0.0598877					7.77508	1.23594
				16.78	0.060049					7.78008	1.23342
				16.79	0.0585995					7.78508	1.24785
				16.8	0.0594026					7.79008	1.24423
				16.81	0.0606468					7.79508	1.27366
				16.82	0.058662					7.80008	1.27207
				16.83	0.057431					7.80508	1.30247
				16.84	0.0576557					7.81009	1.29428
				16.85	0.056848					7.81509	1.30901
				16.86	0.0573811					7.82009	1.30837
				16.87	0.0569265					7.82509	1.32422
				16.88	0.0550254					7.83009	1.3125
				16.89	0.0579187					7.83509	1.32113
				16.9	0.0575975					7.84009	1.31666
				16.91	0.0571462					7.84509	1.39074
				16.92	0.0577353					7.8501	1.38907
				16.93	0.0583426					7.8551	1.39162
				16.94	0.0566941					7.86009	1.3628
				16.95	0.0591018					7.86509	1.3649
				16.96	0.0564354					7.87009	1.34462
				16.97	0.0569328					7.87509	1.33763
				16.98	0.0574591					7.88009	1.29842
				16.99	0.05699					7.88509	1.29847
				17	0.0564581					7.8901	1.27323
				17.01	0.0580114					7.8951	1.26207
				17.02	0.0567743					7.9001	1.17195
				17.03	0.0587704					7.9051	1.14675
				17.04	0.0592215					7.9101	1.1297
				17.05	0.0600617					7.9151	1.12001
				17.06	0.0599878					7.92009	1.11928
				17.07	0.0602138					7.92509	1.11418
				17.08	0.0601148					7.9301	1.10855
				17.09	0.0598125					7.9351	1.11593
				17.1	0.0580991					7.9401	1.10457
				17.11	0.0574858					7.9451	1.11
				17.12	0.0568596					7.9501	1.10815
				17.13	0.0559514					7.9551	1.10685
				17.14	0.0557398					7.9601	1.1012
				17.15	0.0559091					7.9651	1.1054
				17.16	0.0559779					7.97011	1.11164
				17.17	0.0573322					7.97511	1.09912
				17.18	0.0573657					7.98011	1.08942
				17.19	0.0577877					7.98511	1.09529
				17.2	0.0576089					7.99011	1.0924
				17.21	0.0578999					7.99511	1.09799
				17.22	0.0594268					8.00011	1.09782
				17.23	0.059536					8.0051	1.09254
				17.24	0.0590731					8.01011	1.12418
				17.25	0.0598542					8.01511	1.1471
				17.26	0.0584533					8.02011	1.16538
				17.27	0.0587454					8.02511	1.18894
				17.28	0.0577157					8.03011	1.20724
				17.29	0.0559758					8.03511	1.27044
				17.3	0.0567446					8.04011	1.29901
				17.31	0.0556953					8.04511	1.3485
				17.32	0.0548117					8.05012	1.41428
				17.33	0.0551001					8.05511	1.48843
				17.34	0.0565768					8.06011	1.56677
				17.35	0.0578183					8.06511	1.6265
				17.36	0.0573656					8.07012	1.7333
				17.37	0.0566246					8.07512	1.83017
				17.38	0.0574283					8.08012	1.92685
				17.39	0.0584487					8.08511	2.05629
				17.4	0.0575298					8.09012	2.18929
				17.41	0.0567264					8.09512	2.35349
				17.42	0.0554979					8.10012	2.51057
				17.43	0.0554553					8.10512	2.7188
				17.44	0.055207					8.11012	2.95155
				17.45	0.0555286					8.11512	3.16725
				17.46	0.0544235					8.12012	3.39611
				17.47	0.0547078					8.12512	3.79419
				17.48	0.0550529					8.13013	4.18424
				17.49	0.0553667					8.13513	4.60161
				17.5	0.0557783					8.14013	4.96814
				17.51	0.0570872					8.14512	5.26103
				17.52	0.0566869					8.15013	5.45288
				17.53	0.0575474					8.15513	5.7143
				17.54	0.0582677					8.16012	5.91782
				17.5501	0.0582882					8.16512	6.15393
				17.5601	0.0598283					8.17013	6.33169
				17.5701	0.0611423					8.17513	6.49886
				17.58	0.0604644					8.18013	6.56811
				17.5901	0.0612653					8.18513	6.68698
				17.6001	0.0606391					8.19013	6.67187
				17.6101	0.061223					8.19513	6.71265
				17.6201	0.0609075					8.20013	6.88198
				17.6301	0.0603229					8.20513	7.0999
				17.6401	0.0585095					8.21013	7.13457
				17.6501	0.0593997					8.21513	7.19827
				17.6601	0.0594757					8.22013	7.29187
				17.6701	0.0601826					8.22513	7.36244
				17.6801	0.0592982					8.23013	7.37819
				17.6901	0.0596674					8.23498	7.33175
				17.7001	0.0596998					8.23997	7.28837
				17.7101	0.0599588					8.24498	7.26418
				17.7201	0.0586227					8.24997	7.14079
				17.7301	0.0590136					8.25479	7.04095
				17.7401	0.0577665					8.25979	6.95645
				17.7501	0.0592206					8.2648	6.88773
				17.7601	0.059446					8.2698	6.7513
				17.7701	0.0598678					8.2748	6.60362
				17.7801	0.059701					8.2798	6.46918
				17.7901	0.0601992					8.28481	6.30925
				17.8001	0.0592048					8.28981	6.09316
				17.8101	0.0602106					8.2948	5.91885
				17.8201	0.0608226					8.2998	5.73548
				17.8301	0.0606361					8.30481	5.58967
				17.8401	0.0612575					8.30981	5.35005
				17.8501	0.061389					8.31481	5.12649
				17.8601	0.0617291					8.31981	4.91894
				17.8701	0.0617126					8.32482	4.72658
				17.8801	0.0617353					8.32981	4.47424
				17.8901	0.0596484					8.33481	4.27604
				17.9001	0.0591949					8.33981	4.09016
				17.9101	0.0561188					8.34481	3.91296
				17.9201	0.0553185					8.34981	3.69454
				17.9301	0.0559784					8.35481	3.51928
				17.9401	0.0556495					8.35981	3.33108
				17.9501	0.0547734					8.36482	3.12234
				17.9601	0.0547582					8.36982	2.92665
				17.9701	0.0553178					8.37482	2.77573
				17.9801	0.0572277					8.37981	2.61919
				17.9901	0.0580717					8.38482	2.46228
				18.0001	0.0572654					8.38982	2.32397
				18.0101	0.0573373					8.39482	2.22741
				18.0201	0.0588589					8.39982	2.11532
				18.0301	0.0604525					8.40483	1.98428
				18.0401	0.0606168					8.40982	1.87716
				18.0501	0.0609645					8.41482	1.80479
				18.0601	0.0607966					8.41982	1.73376
				18.0701	0.0616424					8.42482	1.66286
				18.0801	0.0616426					8.42982	1.59894
				18.0901	0.0620927					8.43482	1.56052
				18.1001	0.0617807					8.43982	1.4964
				18.1101	0.0614718					8.44483	1.47624
				18.1201	0.0619534					8.44983	1.43872
				18.1301	0.0620266					8.45482	1.39884
				18.1401	0.0627549					8.45982	1.34305
				18.1501	0.0627185					8.46483	1.31268
				18.1601	0.0620849					8.46982	1.27292
				18.1701	0.0631008					8.47482	1.23691
				18.1801	0.0638225					8.47982	1.20922
				18.1901	0.0636462					8.48483	1.19135
				18.2001	0.0656284					8.48983	1.14928
				18.2101	0.0659805					8.49483	1.10504
				18.2201	0.0668828					8.49983	1.03956
				18.2301	0.0671499					8.50483	0.996142
				18.2401	0.0668294					8.50983	0.976249
				18.2501	0.0673913					8.51483	0.94518
				18.2601	0.0668787					8.51983	0.923334
				18.2701	0.0649415					8.52484	0.905592
				18.2801	0.0626928					8.52983	0.888612
				18.2901	0.0619295					8.53483	0.852063
				18.3001	0.0611361					8.53983	0.84186
				18.3101	0.0594584					8.54484	0.84193
				18.3201	0.0589439					8.54984	0.849605
				18.3301	0.058728					8.55484	0.845836
				18.3401	0.0589061					8.55984	0.845041
				18.3501	0.0595448					8.56484	0.837353
				18.3601	0.0594288					8.56984	0.842512
				18.3701	0.0601732					8.57484	0.845601
				18.3801	0.0612507					8.57984	0.84498
				18.3901	0.0606483					8.58485	0.846488
				18.4001	0.061279					8.58984	0.861685
				18.4101	0.0620091					8.59484	0.872557
				18.4201	0.0627329					8.59984	0.869659
				18.4302	0.0626896					8.60485	0.876443
				18.4401	0.0617705					8.60985	0.891099
				18.4502	0.0620807					8.61485	0.909514
				18.4601	0.061624					8.61985	0.917686
				18.4702	0.0614141					8.62485	0.934991
				18.4802	0.0602353					8.62985	0.947239
				18.4902	0.0598515					8.63484	0.967816
				18.5002	0.0597096					8.63984	0.995902
				18.5102	0.0608734					8.64485	1.02663
				18.5202	0.060479					8.64985	1.038
				18.5302	0.0604905					8.65485	1.06679
				18.5402	0.0598814					8.65985	1.07936
				18.5502	0.0609825					8.66485	1.08998
				18.5602	0.0611792					8.66985	1.10001
				18.5702	0.0611995					8.67485	1.11585
				18.5802	0.0606944					8.67984	1.12291
				18.5902	0.0600475					8.68486	1.13452
				18.6002	0.0603546					8.68985	1.14575
				18.6102	0.0604244					8.69485	1.15456
				18.6202	0.0600069					8.69985	1.1409
				18.6302	0.0600763					8.70486	1.14481
				18.6402	0.0606371					8.70985	1.13594
				18.6502	0.0610508					8.71485	1.13724
				18.6602	0.0619678					8.71985	1.12871
				18.6702	0.0616032					8.72486	1.13259
				18.6802	0.0619884					8.72986	1.13011
				18.6902	0.0612628					8.73486	1.12796
				18.7002	0.0612752					8.73986	1.12081
				18.7102	0.0612264					8.74486	1.11254
				18.7202	0.0617011					8.74986	1.09995
				18.7302	0.061252					8.75486	1.09469
				18.7402	0.0617226					8.75985	1.07854
				18.7502	0.0622798					8.76486	1.06694
				18.7602	0.0628785					8.76986	1.05749
[truncated: 3,243 more rows]

[truncated: 1 more sheets: Fig.3k]
