# Supplementary material for: Hepatic glutamine synthetase controls N5-methylglutamine in homeostasis and cancer
Source: Nat Chem Biol. 2022 Oct 24;19(3):292–300. doi: 10.1038/s41589-022-01154-9 (PMC9974483; doi:10.1038/s41589-022-01154-9)
Supplement: Source Data Fig. 4 — Statistical source data. [file 41589_2022_1154_MOESM6_ESM.xlsx]

## Sheet: Fig.4 b
	CHROMATOGRAM			CHROMATOGRAM			CHROMATOGRAM			CHROMATOGRAM
	GS + ATP Time 0			GS + ATP 1h			GS - ATP 1h			ATP -GS 1h
	Time	Intensity		Time	Intensity		Time	Intensity		Time	Intensity
	6.01199	26062.5		6.00779	34844.2		6.00359	49633.3		6.02266	23634.2
	6.03318	34253.6		6.02905	31675.2		6.02362	42044.7		6.04393	36647.5
	6.05322	49110.8		6.04907	38847.9		6.04483	24638.5		6.06397	26693.8
	6.07322	34311.8		6.06913	49548.2		6.06486	41625.4		6.08401	28330.4
	6.09323	36861.6		6.08914	30731.4		6.08488	30492.8		6.10408	43781.2
	6.11328	33250.8		6.10915	38974.9		6.10493	39517.8		6.12413	38417.9
	6.13329	31051.9		6.1292	37508.2		6.12497	31051.9		6.14417	34016.9
	6.15332	43095.4		6.14922	39982.8		6.145	40679		6.16426	44644.8
	6.17337	36165.5		6.16923	38079.9		6.16505	34651.4		6.18432	54880.5
	6.19339	53806.5		6.18929	40743.7		6.18506	26753.4		6.20441	22817.3
	6.21343	42431.1		6.20932	38434.9		6.20512	35397.2		6.22443	32213.7
	6.23346	25815.4		6.22939	36565.5		6.22517	33306.5		6.24446	40139.9
	6.25348	35762.7		6.2494	54939.4		6.2452	27888.5		6.26453	41833.3
	6.27354	32727.8		6.26942	46705.5		6.26527	30367.1		6.28573	26803.3
	6.29473	21070.5		6.29061	40391.1		6.28646	38457.1		6.30579	20943.2
	6.31473	29085.7		6.31065	35133		6.30651	34970.1		6.32579	58135.7
	6.33479	41453.5		6.33068	48206		6.32659	36235.2		6.3458	22098.4
	6.3548	29437		6.35072	54242.6		6.3466	26198.5		6.36585	29390.1
	6.37485	23671.1		6.37072	61508.2		6.36664	34648.2		6.38588	35837.3
	6.39484	41664.9		6.39076	38449.3		6.38666	38008		6.40588	25588.8
	6.41486	48997.1		6.41077	56837.4		6.40667	38697.3		6.42595	46910.4
	6.43493	30153.6		6.43077	72470.7		6.42672	39400.1		6.44714	36523.5
	6.45614	38182.4		6.45194	57491.1		6.4479	47735.2		6.46719	38602.8
	6.47618	23348.4		6.47199	85562.8		6.46793	36552.6		6.48721	42519.6
	6.49627	41896.5		6.49203	108965		6.48797	26015.6		6.50725	51341.3
	6.51631	33315.7		6.51211	174726		6.508	45517.1		6.52733	46056.2
	6.53641	45541.3		6.53212	243937		6.52805	38831.1		6.54735	39897.5
	6.55645	50723.4		6.5522	399833		6.54809	38531.4		6.56739	41867.1
	6.5765	58301.7		6.57223	604435		6.56812	54153.4		6.58746	47680.9
	6.59658	33855.3		6.59225	900844		6.58818	44823.4		6.6075	50862.9
	6.61661	58004.4		6.61228	1.32176e+06		6.60823	49260.8		6.62757	54930.6
	6.63663	46473.5		6.6323	1730131		6.62825	47614		6.64759	42081.3
	6.65669	54697.3		6.65234	2.21407e+06		6.64833	40737.1		6.66762	49009.2
	6.67673	55460.3		6.67239	2.7603e+06		6.66836	44279.3		6.68769	42292.6
	6.69792	72081.2		6.6924	3.11833e+06		6.68838	63764.8		6.70893	43070.1
	6.71794	59331.2		6.71356	3422644		6.70955	36388.8		6.72895	64889.6
	6.73796	72487.1		6.73357	3.43348e+06		6.72957	66211.5		6.74902	50790.1
	6.75799	56460.9		6.75357	3266699		6.7496	51244		6.76905	42949.9
	6.77801	54974.9		6.77358	2.94517e+06		6.76962	68749		6.78914	49726.2
	6.79804	58565.7		6.79359	2.6038e+06		6.78964	60203.2		6.80916	50687.2
	6.81809	50114.5		6.81361	1.97666e+06		6.8097	49401.9		6.82918	49600.5
	6.8381	49596.5		6.83365	1.67824e+06		6.82971	50528.4		6.84924	39518.7
	6.85811	57790.1		6.85366	1292424		6.84974	49221.6		6.87044	42428.5
	6.87934	30082.3		6.87492	1.06311e+06		6.87095	57251.3		6.89051	39090.2
	6.89935	44118.4		6.89493	887204		6.89096	46702.9		6.91057	40965.7
	6.9194	52325.8		6.91493	709734		6.911	41020.1		6.9306	45588
	6.9394	46946.9		6.93498	559339		6.93101	48440.2		6.95067	56091.8
	6.95939	28783.7		6.95497	515409		6.95101	44001.6		6.97069	38079.1
	6.97943	26628.7		6.97496	446386		6.97107	40667.6		6.99069	20031.3
	6.99942	41017		6.99499	367987		6.99108	45042.8		7.01074	40042
	7.01941	41610.3		7.01499	309034		7.01109	35101.8		7.03074	47181
	7.03945	25474.8		7.03503	250296		7.03114	44169.2		7.05075	51346.3
	7.05946	39403.8		7.05503	218093		7.05112	49309.7		7.0708	47066.8
	7.07949	25852.5		7.07502	179567		7.07115	43796.4		7.09081	35931.1
	7.0995	38433		7.09506	164803		7.09113	53269.9		7.11083	29607.3
	7.1207	39700.5		7.11624	159063		7.11228	33263.4		7.13201	48385.6
	7.14075	28219.6		7.13624	149985		7.1323	37901.9		7.152	38634.2
	7.16077	40835.3		7.15631	121791		7.15228	52363.2		7.17206	20403.3
	7.18078	38259.1		7.17631	120306		7.17228	39066		7.19208	40620.3
	7.20078	50136.5		7.19636	108049		7.19227	34845.8		7.21209	43058.1
	7.22076	36216.8		7.21639	112602		7.21226	45027.5		7.23213	46424.2
	7.24077	33452.4		7.2364	102497		7.2323	51373		7.25215	46787.6
	7.26074	47825.6		7.25646	83256.2		7.25229	46758.4		7.27216	30745.6
	7.28188	59223.8		7.27648	95523.4		7.27228	57979.5		7.29335	33185.6
	7.30188	35995.6		7.29765	98935.8		7.29345	35611.7		7.31335	30873.1
	7.32185	34115.8		7.31766	83483		7.31346	40974.3		7.33335	35637
	7.34181	35491.3		7.33763	93231.1		7.33346	48839.1		7.35336	45390.3
	7.36176	47747.5		7.35764	78523.6		7.3535	34406.1		7.37337	46746.6
	7.38177	43162.4		7.37761	69486.3		7.37351	43696.5		7.3934	44876.4
	7.40178	34186.9		7.39758	66496.9		7.39356	54703.3		7.41341	43099.6
	7.42177	26493.4		7.41759	69661.2		7.41359	51379.1		7.43342	52692.4
	7.44176	45024.7		7.43756	79332.4		7.43361	42759.5		7.45345	42457.4
	7.46177	49530.4		7.45752	66226.9		7.45364	37104.8		7.47346	45924.4
	7.48176	41106.8		7.47752	66692.2		7.47366	48735.2		7.4935	40805.8
	7.50177	40145.1		7.49748	52637.6		7.49369	38763.8		7.51351	49865.3
	7.5218	42681.4		7.51745	53534		7.51375	38984.8		7.53469	56322.9
	7.543	44309.1		7.53862	52884.1		7.53493	42724		7.55474	49444.6
	7.56303	51306.6		7.55859	73397.5		7.55499	42199.8		7.57474	50738
	7.58304	32782.9		7.57856	50853.8		7.57501	46833.9		7.59474	39967.1
	7.60304	47743.8		7.59853	59933.8		7.59504	46953.2		7.61476	47055.6
	7.62307	43735		7.61851	58202.5		7.61512	32582		7.63477	45497.4
	7.64307	59411.9		7.63852	62315.1		7.63514	49735.6		7.65481	42778.1
	7.66307	51888.3		7.65849	56555.9		7.65519	45974.5		7.67482	41678.3
	7.68311	61188.8		7.67848	67398.1		7.67526	44906.9		7.69484	43913.1
	7.7043	38341.7		7.69966	79440.8		7.69649	40005.5		7.71603	62983.6
	7.72435	72823.9		7.71964	66902.2		7.71658	44447.4		7.73605	53340
	7.74435	42526.3		7.73967	54336.4		7.73662	44823.3		7.75607	46161.5
	7.76435	44590.7		7.75965	60710.5		7.75667	37534.3		7.77609	57376.1
	7.78441	37006.8		7.77964	47811.8		7.77677	42524.7		7.7961	48534.6
	7.80441	41383.1		7.79967	45544.5		7.79681	45906.9		7.81612	53247
	7.82443	73116.5		7.81967	52912.5		7.81684	47604.8		7.83617	53567.4
	7.84448	25440		7.83967	53049.9		7.83692	28459		7.85619	49180
	7.86453	52382.9		7.85972	38454.6		7.85698	48054.2		7.87625	37809
	7.88458	46909.9		7.87973	45060.5		7.87702	50720.3		7.89628	33382.7
	7.90462	47728.6		7.89978	50216.2		7.89704	35869.6		7.91629	45538.5
	7.92464	51833.9		7.91979	35557.6		7.91708	51191		7.93636	50353.1
	7.94586	54411		7.9398	45953.3		7.93712	36399.1		7.95754	46279.6
	7.9659	50977.1		7.96097	40958		7.95832	67443.2		7.9776	45348
	7.98594	43061.9		7.98097	68933.8		7.97836	55421.8		7.99761	38988.2
	8.00595	40417.1		8.00096	51251		7.9984	40763.8		8.01761	65570.9
	8.02596	40010		8.02101	52882.7		8.01843	40757.9		8.03763	62314.6
	8.04601	33808.9		8.041	44328.2		8.03849	56907.1		8.0576	55469.3
	8.06602	35612		8.06103	59502.3		8.05851	47287.6		8.07758	60304.4
	8.08605	62777.2		8.08102	40682.3		8.07854	42516.8		8.09759	51007.5
	8.10726	60102.5		8.10103	40163.4		8.0986	51508.2		8.11872	46971.5
	8.12846	55562.8		8.12221	53026.8		8.1198	30779.1		8.13878	57818.1
	8.14849	38905.6		8.14223	41340.8		8.13984	44881		8.15876	41859.2
	8.16855	40001.3		8.16224	41026		8.15994	41749.8		8.17875	43836.7
	8.18859	39076.4		8.1823	53981		8.18	40897.3		8.1988	61039.3
	8.20867	39616.4		8.20234	57847.7		8.20012	41575.7		8.2188	50834
	8.22871	32209.4		8.22239	36905.7		8.22019	53175.6		8.2388	39523
	8.24875	36705.9		8.24241	31975.6		8.24023	56511.9		8.25884	41294.2
	8.26884	30879.2		8.26245	47942.1		8.26033	48267.7		8.27886	57536.2
	8.29005	24726.1		8.28249	52990.1		8.28041	57154.4		8.29892	47308.3
	8.31013	46715.9		8.30253	44880.1		8.30047	44351.4		8.31894	57071.9
	8.33019	35073.4		8.32257	46304		8.32056	43454.4		8.33895	54493.7
	8.35024	41508.1		8.34264	38096.7		8.34062	28606.2		8.35901	36925.6
	8.37146	50020.1		8.36386	39087.4		8.36186	37876.4		8.3802	54120.1
	8.3915	41414.9		8.38395	53746.4		8.38193	24012.8		8.40023	38884.1
	8.41156	40002.2		8.40399	46203.2		8.402	35774.2		8.42029	48875.8
	8.43165	36942.8		8.42403	52842.7		8.42208	50913.9		8.44031	36637.8
	8.45171	40171.5		8.44414	36058.3		8.44218	28722.5		8.46038	38168.3
	8.47181	51742		8.46418	41957.9		8.46226	23174.7		8.48042	46007.8
	8.49189	46231.5		8.48426	45618.4		8.48238	38620.3		8.50046	58907
	8.51194	51196.5		8.50436	41412.8		8.50246	54242.3		8.52053	24961.9
	8.5332	48768.1		8.5244	75774.8		8.52255	38479.2		8.54176	31236.7
	8.55326	44231.4		8.54563	39705.1		8.54384	50019.2		8.5618	50459.7
	8.57331	40491.8		8.56566	55740.2		8.56392	33164.4		8.58189	65360.2
	8.5934	50154.8		8.5857	39590.4		8.58403	44245.3		8.60193	39730.2
	8.61345	27166.7		8.60572	50617.6		8.60415	33005.9		8.62201	45876.8
	8.6335	37742.6		8.62571	49199.2		8.62421	58271.9		8.64201	47241
	8.65348	33286.9		8.64568	41737.9		8.64426	45131.8		8.66194	42706.8
	8.67336	52309.1		8.66561	57119.7		8.66422	29518.5		8.68187	27064
	8.69317	44631.7		8.68542	39065.8		8.68408	43526.6		8.70163	53806.4
	8.71284	34388.3		8.70514	50614		8.7039	39806.5		8.72132	42518.8
	8.73244	33529.9		8.72476	65961.6		8.72356	50863.1		8.74098	59168.4
	8.752	44716.7		8.74429	73535.1		8.74319	52285.5		8.76049	62631.7
	8.77148	0		8.7638	74075.2		8.76272	0		8.77998	0
	8.79095	0		8.7844	0		8.7822	47386.5		8.79944	0
	8.81037	0		8.80379	0		8.80168	57970.5		8.81883	62610
	8.82977	0		8.82324	0		8.8211	0		8.83826	0
	8.84921	0		8.84262	60341.5		8.84052	0		8.8588	0
	8.86978	58209.3		8.86318	61485.3		8.85997	60335.7		8.87822	0
	8.88924	0		8.88257	90787.9		8.8794	0		8.89763	0
	8.90868	51293.1		8.90202	60152.6		8.89888	0		8.91706	0
	8.92815	0		8.92146	43136.8		8.91835	0		8.93655	61509.3
	8.95004	0		8.94211	52839.1		8.93786	43578.1		8.9584	45072
	8.96964	68948.3		8.96287	33113.9		8.95982	55138		8.97802	48795.9
	8.98934	32929		8.98248	53076.1		8.97947	48694.4		8.99766	49412.4

## Sheet: Fig.4c
		N5methylglutamine
		NTC				GS KO1		GS KO2
	Methylamine	-	-	+	+	-	+	-	+
	MSO	-	+	-	+	-	-	-	-
	exp 1	423.254	4700.9	56526.8	13344	2844.22	17622	1981.96	15302.8
	exp 2	348.303	3363.96	82434	14697.1	4623.72	26222.9	3415.26	20288
	exp 3	0	3786.69	69019.7	14770.5	4415.5	27541	3909.41	17678.7

## Sheet: Fig.4d
		N5methylglutamine
		T61 cells
	Methylamine	-	+	-	+
	MSO	-	-	+	+
	exp 1	9479.9	1.01326e+07	7994.69	81106.4
	exp 2	7164.3	6064633	5028.46	72770.7
	exp 3	7946.21	11527476	6480.03	91699.3

## Sheet: Fig.4f
		Glutamine levels
		WT			R324C
	NH4Cl concentration (mM)	exp 1	exp 2	exp 3	exp 1	exp 2	exp 3
	0	4.38931e+06	2676904	2.10758e+06	2.7734e+06	2297079	2131037
	0.1	7.63138e+07	49227647	55522329	1.33032e+07	8501683	13735884
	0.2	1.01367e+08	58129975	83226456	1.64606e+07	14840428	13331788
	0.8	1.49386e+08	73289540	110000000	2.16761e+07	12411706	26885371
	2	1.39686e+08	75823409	125000000	2.6947e+07	14834613	70931905
	4	159252806	78072702	110000000	3.69082e+07	20612749
	8	1.65139e+08	77219366	119000000	5.12934e+07	30027719	43255438

## Sheet: Fig.4g
		N5-methylglutamine levels
		WT			R324C
	CH3NH3Cl concentration (mM)	exp 1	exp 2	exp 3	exp 1	exp 2	exp 3
	0	0	0	0	0	0	0
	1	899600	1225870	1525306	0	529149	0
	5	7.63437e+06	4944039	12582892	5.33134e+06	2436190	4048554
	10	1.69894e+07	11794764	16580245	9.49463e+06	5366166	8409994
	50	7.2002e+07	47237414	141000000	4.55216e+07	2.94077e+07	38309711
	100	1.41956e+08	88096334	294000000	8.20051e+07	4.78914e+07	66180196
	500	3.45872e+08	253000000	308000000	2.3196e+08	137000000	187000000
	800	3.66067e+08	254000000	344000000	2.5371e+08	159000000	212000000
	1000	3.40613e+08	244000000	337000000	2.49197e+08	1.48278e+08	220000000

## Sheet: Fig.4h
		Glutamine
		EV		WT		R324A		R324C
	Methylamine	-	+	-	+	-	+	-	+
	exp 1	2441402	2714611	6812295	7247525	4097087	4079754	4752092	4162309
	exp 2	2785168	2675868	6975089	7219734	4383486	3804654	4485845	3691166
	exp 3	3280988	2939368	7830724	8077330	5176723	4212172	5554846	5329193

## Sheet: Fig.4i
		N5-methylglutamine
		EV		WT		R324A		R324C
	Methylamine	-	+	-	+	-	+	-	+
	exp 1	351.913	5667.36	1116.87	1662502	2460.11	4097959	4557.16	6704123
	exp 2	2044.68	9287.82	1849.02	3486055	4959.35	6484591	5853.25	9841448
	exp 3	1635.11	7438.47	2539.11	1487570	2591.69	4604376	4735.97	8836781
