# Supplementary material for: Hepatic glutamine synthetase controls N5-methylglutamine in homeostasis and cancer
Source: Nat Chem Biol. 2022 Oct 24;19(3):292–300. doi: 10.1038/s41589-022-01154-9 (PMC9974483; doi:10.1038/s41589-022-01154-9)
Supplement: Source Data Fig. 5 — Statistical source data. [file 41589_2022_1154_MOESM8_ESM.xlsx]

## Sheet: Fig.5a
		13C N5-methylglutamine in blood
		wt/wt			Δ/Δ
	Time	Mouse 1	Mouse 2	Mouse 3	Mouse 1	Mouse 2	Mouse 3
	0	0	0	0	0	0	0
	15	32658195	127000000	40718653	81439137	53345981	42625141
	30	89298676	293000000	142000000	149000000	101000000	112000000
	60	198000000	523000000	441000000	231000000	217000000	144000000
	120	279000000	650000000	495000000	290000000	319000000	180000000
	240	159000000	440000000	248000000	171000000	234000000	139000000

## Sheet: Fig.5b
		13C N5-methylglutamine in Liver
		wt/wt	Δ/Δ
	Mouse 1	3750000000	430000000
	Mouse 2	7790000000	715000000
	Mouse 3	7800000000	997000000
	Mouse 4	6740000000	432000000
	Mouse 5	6260000000	394000000
	Mouse 6	9660000000	199000000

## Sheet: Fig.5c
		Methylamine in serum
	Microbiota	-	+
	Mouse 1	299613	450131
	Mouse 2	314117	301383
	Mouse 3	297878	366378
	Mouse 4	340284	444987
	Mouse 5	341692	394611
	Mouse 6		535501

## Sheet: Fig.5d
		N5-methylglutamine in serum
	Microbiota	-	+
	Mouse 1	5.085e+06	9886243
	Mouse 2	6.49633e+06	9.78165e+06
	Mouse 3	3.95944e+06	7.91462e+06
	Mouse 4	5.20143e+06	1.03782e+07
	Mouse 5	5.24734e+06	8.75285e+06
	Mouse 6		9.46933e+06

## Sheet: Fig.5e
		N5-methylglutamine in Liver
	Microbiota	-	+
	Mouse 1	2.024e+07	4.90367e+07
	Mouse 2	2.45815e+07	33973883
	Mouse 3	2.3417e+07	3.03749e+07
	Mouse 4	2.09294e+07	2.79832e+07
	Mouse 5	2.13452e+07	3.00213e+07
	Mouse 6		2.52447e+07

## Sheet: Fig.5g
		N5-methylglutamine in Liver
		Ctnnb1 Lox (ex3)/wt
	Cre	-	+
	Mouse 1	96587670	118000000
	Mouse 2	64118951	139000000
	Mouse 3	75078845	136000000

## Sheet: Fig.5h
		Glutamine in Serum
		Ctnnb1 Lox (ex3)/wt
	Cre	-	+
	Mouse 1	3430000000	3640000000
	Mouse 2	3500000000	3380000000
	Mouse 3	2380000000	4138235650

## Sheet: Fig.5i
		N5methylglutamine levels in Serum
		Ctnnb1 Lox (ex3)/wt
	Cre	-	+
	Mouse 1	19101352	28387735
	Mouse 2	17933913	23135017
	Mouse 3	12573154	3.52955e+07
