# Supplementary material for: Hepatic glutamine synthetase controls N5-methylglutamine in homeostasis and cancer
Source: Nat Chem Biol. 2022 Oct 24;19(3):292–300. doi: 10.1038/s41589-022-01154-9 (PMC9974483; doi:10.1038/s41589-022-01154-9)
Supplement: Source Data Fig. 6 — Statistical source data. [file 41589_2022_1154_MOESM9_ESM.xlsx]

## Sheet: Fig.6b
		Normalized Liver Volumen	N5-methylglutamine/creatinine
	Mouse 1	50.6738	0.00416
	Mouse 2	68.4942	0.02355
	Mouse 3	111.536	0.048896
	Mouse 4	145.305	0.0721563
	Mouse 5	50.767	0.018273
	Mouse 6	74.2745	0.01722
	Mouse 7	73.4553	0.049713
	Mouse 8	97.8363	0.0173

## Sheet: Fig.6c
		Mouse 1
	Days after induction	N5-methylglutamine	Glutamine	Normalized Liver Volume
	0	100	100
	30	67.4454	98.7451	54.702
	60	259.537	128.033	64.5893
	90	205.449	92.5782	92.2134
	106			223.589
	108	640.492	124.51
		Mouse 2
	Days after induction	N5-methylglutamine	Glutamine	Normalized Liver Volume
	0	100	100
	30	158.704	104.088	48.915
	60	273.85	133.068	72.2728
	90	414.62	113.956	111.617
	92	432.148	102.251
		Mouse 3
	Days after induction	N5-methylglutamine	Glutamine	Normalized Liver Volume
	0	100	100
	30	101.122	95.8187	52.8572
	60	60.7074	96.6732	62.4149
	90	61.9732	92.7962	40.8823
	120			45.6228
	170	361.293	83.372	157.308

## Sheet: Fig.6e
			N5-methylglutamine/creatinine in urine
			B-catenin/ MYC GEMM			P53/Myc GEMM
		GS	wt/wt	wt/wt	Δ/Δ	wt/wt
		Cre	-	+	+	+
		Mouse 1	0.004982	0.050231	0.012041	0.003466
		Mouse 2	0.010603	0.05385	0.020042	0.003941
		Mouse 3	0.006039	0.044157	0.009097	0.003716
		Mouse 4	0.004497	0.071805	0.022261
