# Supplementary material for: Hepatic glutamine synthetase controls N5-methylglutamine in homeostasis and cancer
Source: Nat Chem Biol. 2022 Oct 24;19(3):292–300. doi: 10.1038/s41589-022-01154-9 (PMC9974483; doi:10.1038/s41589-022-01154-9)
Supplement: Source Data Extended Data Fig. 1 — Statistical source data. [file 41589_2022_1154_MOESM10_ESM.xlsx]

## Sheet: Extended Data Fig.1b
		Body weight
		Males			Females
	Genotype	wt/wt	wt/Δ	Δ/Δ	wt/wt	wt/Δ	Δ/Δ
	Mouse 1	29	23.3	27.6	25	22.6	25
	Mouse 2	28.9	26.2	30.3	23.1	22.1	26
	Mouse 3	30.3	31.3	29.3	20.3	23.3	24.6
	Mouse 4	29.3	29.1	26.6	22.9	24.6	23.7
	Mouse 5	24.9	29.6	20.9			23.1
	Mouse 6			29.1			21.5

## Sheet: Extended Data Fig.1c
		Liver weight
		Males			Females
	Genotype	wt/wt	wt/Δ	Δ/Δ	wt/wt	wt/Δ	Δ/Δ
	Mouse 1	1.69	1.38	1.6	1.38	1.26	1.31
	Mouse 2	1.15	1.48	1.77	1.36	1.18	1.58
	Mouse 3	1.73	1.67	1.73	1	1.29	1.48
	Mouse 4	1.53	1.32	1.62	1.09	1.41	1.31
	Mouse 5	1.42	1.23	1.33			1.21
	Mouse 6			1.1			1.06

## Sheet: Extended Data Fig.1e
		Liver 2						Liver 3
		Glutamine		Glutamate				Glutamine		Glutamate
	Pixel	wt/wt	Δ/Δ	wt/wt	Δ/Δ		Pixel	wt/wt	Δ/Δ	wt/wt	Δ/Δ
	1	107.741	45.2341	111.604	116.465		1	30.4962	3.51233	22.6766	7.73946
	2	127.374	0	97.1899	128.288		2	14.9365	6.1144	12.8781	5.46644
	3	56.8514	90.9514	70.1344	117.314		3	18.227	9.41823	13.9116	7.24835
	4	119.277	83.2368	69.4242	129.535		4	11.7779	5.93488	20.7817	16.4315
	5	55.6126	55.9659	50.4355	184.619		5	23.2302	11.5171	21.3397	10.9825
	6	46.1867	108.731	26.9898	123.341		6	19.6228	9.71981	18.7557	8.93629
	7	81.1219	88.2562	28.8257	77.049		7	24.8876	5.98219	19.9749	5.37828
	8	101.466	64.3283	160.898	186.375		8	17.8228	9.70003	16.6556	10.8841
	9	35.8977	56.0498	51.9661	115.941		9	20.4122	5.69624	17.1689	11.3677
	10	68.587	86.9069	39.2216	124.291		10	14.0269	7.05974	7.66346	8.60616
	11	78.5537	38.814	73.6908	49.3997		11	12.6137	8.66737	6.2062	14.183
	12	56.9814	33.8891	36.6265	56.8901		12	18.6423	10.6609	17.1223	16.5758
	13	177.753	126.289	74.9842	108.341		13	23.0895	4.87756	29.7581	5.75482
	14	44.4965	126.432	53.9837	109.079		14	21.4808	17.7129	16.037	4.24579
	15	66.9394	92.0777	48.059	169.99		15	15.0067	16.8864	14.0553	18.9035
	16	97.6029	82.2001	51.5638	109.06		16	13.2946	9.43984	10.9084	8.17691
	17	72.8139	53.1525	62.4839	45.9791		17	8.13766	7.3615	14.5592	7.02304
	18	60.0734	82.879	121.675	42.2155		18	7.60505	8.15131	5.3341	8.6308
	19	79.5611	62.7805	74.4735	51.7727		19	20.1815	11.8148	8.48426	22.6845
	20	129.086	35.4953	0	96.7669		20	23.0078	10.7183	15.1073	18.8588
	21	52.3605	88.2036	46.1966	76.5237		21	18.1948	6.7274	19.8911	11.7136
	22	103.972	52.0764	135.548	77.604		22	20.1287	8.68984	16.0935	6.21076
	23	59.8865	52.8176	107.266	130.714		23	17.9733	13.4694	15.5118	15.4533
	24	111.018	62.4049	42	117.009		24	19.9472	8.39823	11.4934	12.3031
	25	62.3532	60.4072	0	74.2871		25	15.9658	12.8338	12.6067	6.57426
	26	52.2862	62.7378	23.1506	140.413		26	17.4026	13.4207	6.55868	26.939
	27	69.9213	94.7052	92.7668	192.604		27	23.9714	11.832	11.5894	44.3512
	28	139.997	51.9324	65.6843	129.298		28	19.8726	15.9568	18.7326	16.0994
	29	51.2574	94.7286	0	128.142		29	13.4928	17.7805	18.5423	19.8348
	30	100.949	35.439	69.6377	44.3249		30	14.7317	13.3979	12.6202	19.2414
	31	120.358	37.8599	52.9044	109.429		31	11.1471	10.0548	9.11107	11.9557
	32	146.913	27.4636	100.109	68.1176		32	12.6665	11.3888	6.7375	29.4795
	33	68.0178	96.2448	35.8882	48.6151		33	15.8882	14.5299	18.4629	38.2661
	34	62.0889	81.7885	38.5575	105.679		34	15.1579	11.0469	14.2223	15.2202
	35	87.2768	18.6459	27.7765	51.6722		35	18.85	11.0066	12.0325	13.3973
	36	128.043	52.3089	36.823	73.5811		36	17.8614	11.1226	4.95447	11.3407
	37	113.554	39.039	88.7142	98.8233		37	16.1457	5.0073	9.45232	16.9261
	38	114.222	51.8014	47.2311	129.049		38	13.701	10.2703	12.0442	7.38174
	39	120.269	79.3555	59.8931	178.75		39	11.3158	4.31318	5.27106	8.95814
	40	147.55	47.0473	88.6633	116.778		40	21.7152	12.6707	9.71695	9.69251
	41	67.7629	39.3864	78.7075	63.6017		41	6.52393	10.5747	5.16478	7.91067
	42	85.5337	22.4781	94.7806	69.5323		42	13.0443	13.4654	8.17547	14.0835
	43	82.456	110.906	23.2568	87.2294		43	13.7053	3.54368	6.27175	13.5897
	44	98.3702	61.215	51.3861	133.929		44	18.3273	10.3047	12.0938	12.7778
	45	48.2386	54.115	38.6723	110.85		45	13.7014	13.6641	8.11406	18.8109
	46	27.4163	81.5422	149.758	94.8855		46	11.1767	8.8392	15.7244	8.62491
	47	113.921	66.6578	54.8013	96.3223		47	10.6223	16.127	3.39181	16.4342
	48	90.9007	134.513	76.2522	75.6634		48	13.5123	9.2712	6.87065	6.83923
	49	90.5306	55.1404	67.0885	67.9657		49	5.41866	9.37813	12.0916	5.33266
	50	94.4148	42.3727	55.4276	106.551		50	13.8922	5.38585	7.91782	5.20984
	51	130.528	95.6342	101.154	67.5968		51	13.5365	11.6104	4.17577	9.95503
	52	114.145	64.7605	100.363	107.11		52	14.6344	8.48716	9.96637	20.3422
	53	92.1356	59.4184	51.0222	48.2375		53	12.7141	6.06565	13.2883	14.8271
	54	78.7513	64.8725	31.6351	28.9627		54	6.33532	9.29847	5.36994	14.205
	55	89.7241	26.538	43.2005	125.126		55	22.6219	9.46511	11.4787	16.4062
	56	139.67	39.8545	66.9623	73.3828		56	18.7338	10.889	12.595	11.0555
	57	75.2222	49.4083	33.6287	138.968		57	18.9434	9.16301	8.22461	6.56304
	58	68.2207	65.0259	99.0165	77.6877		58	18.1576	6.69857	11.7673	12.2927
	59	49.7927	53.5727	60.4402	99.7924		59	20.3886	7.26437	15.0823	6.24892
	60	66.6637	41.095	46.862	59.2062		60	20.1312	8.56336	8.86776	12.6738
	61	103.563	66.855	46.1097	66.855		61	7.99301	15.0811	12.4258	12.5676
	62	59.5453	65.6859	73.8331	80.7389		62	14.8338	4.56803	21.9077	4.17326
	63	113.378	53.2925	69.6182	79.711		63	18.5268	5.77037	7.62302	6.61188
	64	92.9341	40.7778	49.5649	0		64	23.6375	10.7432	17.3999	11.4411
	65	115.635	55.1743	36.0421	59.5703		65	14.2436	10.346	7.04241	19.5725
	66	70.2144	79.2879	47.6237	68.6332		66	10.5621	11.5967	25.0818	9.55687
	67	52.3979	121.676	91.2508	96.6508		67	16.3344	11.9889	15.4874	6.3405
	68	46.5323	54.4429	54.2453	93.3307		68	11.034	6.47508	10.6806	15.0286
	69	97.3537	31.3989	42.9604	132.905		69	19.8515	11.5446	11.9166	28.2691
	70	64.8271	62.076	40.9632	52.6375		70	17.8232	14.4501	16.4154	14.1458
	71	29.4881	174.003	53.5042	163.052		71	21.4993	12.0978	11.575	11.6733
	72	104.407	62.0641	85.6007	238.04		72	9.91485	12.8167	8.8132	19.9809
	73	114.51	0	72.2199	109.173		73	12.8642	11.7208	20.5828	16.9452
	74	144.206	51.4359	87.1321	77.3097		74	12.0188	11.0027	8.72705	20.7459
	75	151.81	53.7515	103.173	86.0024		75	18.7551	7.41466	12.3384	23.3165
	76	146.028	85.0262	47.4349	53.7007		76	18.9364	15.6236	18.227	11.134
	77	119.942	40.7782	51.5879	82.6987		77	6.41537	4.8107	12.7172	15.7998
	78	60.6886	92.2352	61.1726	227.473		78	11.3794	8.50776	11.3911	10.0893
	79	121.96	72.2754	43.6391	209.23		79	12.5954	12.0044	16.3805	12.9766
	80	91.7027	81.8418	75.6911	276.016		80	10.0261	12.0308	11.6008	15.4625
	81	82.4839	20.2097	105.358	72.0657		81	9.26698	13.296	14.2613	18.5295
	82	53.3925	111.406	31.3236	169.831		82	15.0905	11.9182	8.25602	15.6464
	83	23.7083	58.6011	70.1953	123.938		83	13.8876	7.33819	7.06036	12.1191
	84	45.8351	42.9702	79.088	82.9424		84	14.6873	10.3018	17.8894	7.57646
	85	86.4042	74.8954	75.931	117.939		85	20.0757	10.194	13.6582	13.1233
	86	64.0029	50.3765	53.0668	101.089		86	15.7329	11.6597	10.8829	19.409
	87	54.0072	59.3124	25.166	104.488		87	24.2294	11.5997	5.06758	17.9609
	88	88.1978	77.7621	0	63.2823		88	15.432	10.2273	11.8949	12.7481
	89	81.6964	47.5441	53.1703	0		89	12.4555	8.34496	6.58645	15.2627
	90	66.7361	54.8707	47.9444	46.9541		90	11.2505	8.72957	5.43128	9.05289
	91	115.149	47.6809	101.81	292.346		91	17.2504	8.20808	11.0023	13.0808
	92	72.1337	37.1168	37.4027	194.728		92	17.996	7.25241	11.9014	16.6379
	93	45.6712	71.6328	69.216	172.535		93	10.052	13.2623	13.8404	9.02631
	94	159.301	101.761	54.957	99.8325		94	11.7231	13.501	6.83845	19.4069
	95	82.5979	91.3634	59.2451	63.9786		95	10.4619	10.7757	9.03181	10.827
	96	116.088	92.781	68.8297	193.838		96	13.5455	10.8323	19.2851	10.7555
	97	92.1593	39.0693	38.654	102.906		97	20.0709	7.0347	16.0816	8.24267
	98	40.348	19.5746	32.7942	59.4315		98	18.0261	11.6448	11.7938	20.8346
	99	42.8355	22.8381	26.5755	63.0163		99	20.113	17.4513	8.39361	13.8112
	100	103.672	102.455	38.3971	138.514		100	13.4205	9.35104	9.12712	5.99654
	101	104.939	82.8293	39.9767	54.3634		101	16.9668	7.10271	10.155	19.375
	102	48.3007	66.8836	32.7371	65.6892		102	13.5093	5.84152	7.705	8.26652
	103	67.5635	33.2609	66.1381	67.2371		103	24.2637	3.09657	11.6558	7.68652
	104	26.8063	25.5194	42.1569	99.5757		104	19.9636	11.805	13.6893	13.6285
	105	51.9774	37.9723	36.585	103.437		105	18.5525	8.85474	12.0124	9.65272
	106	56.1528	17.4435	40.1744	48.9826		106	19.4053	4.81752	10.7137	4.74341
	107	37.2234	41.5059	43.3714	107.379		107	12.4389	8.40454	23.743	8.70167
	108	131.445	38.831	58.0999	80.1185		108	25.8658	11.785	21.8788	28.2034
	109	100.153	86.0022	29.4568	174.455		109	28.1333	6.06937	8.34944	12.7015
	110	100.324	49.2586	47.8873	125.943		110	27.8685	6.8002	18.0227	6.91291
	111	179.454	105.582	37.2471	137.511		111	24.8298	4.73383	25.5337	8.85465
	112	55.4801	84.0587	70.4298	129.633		112	8.76484	7.38411	13.6898	16.118
	113	53.7293	79.4223	43.765	70.5976		113	22.4254	7.74769	4.1982	0
	114	47.377	61.9837	53.2133	52.455		114	23.399	3.35891	17.2192	7.99741
	115	54.1805	78.5491	56.8185	98.3672		115	17.7892	2.96798	13.2612	6.52303
	116	52.8503	55.2702	51.586	132.649		116	12.5229	11.9357	11.3014	13.1674
	117	68.2008	61.4494	122.043	307.953		117	15.9087	10.6217	17.0108	12.7635
	118	98.8215	135.982	95.274	332.601		118	10.4706	17.7069	13.794	4.66085
	119	82.7946	151.383	103.282	89.6189		119	11.1153	8.06066	5.86532	11.4577
	120	58.7838	86.9082	28.1522	168.639		120	15.9173	13.606	11.8174	16.7009
	121	141.149	65.842	49.72	89.1062		121	13.106	9.45386	11.9914	10.0318
	122	82.2132	96.7433	50.7075	190.999		122	16.5066	11.08	15.9048	4.22094
	123	107.671	97.3204	75.0332	105.576		123	16.1582	8.2462	6.61122	8.34099
	124	148.977	26.6057	100.669	107.194		124	26.632	17.0413	20.51	10.2986
	125	67.3734	57.1516	56.9353	85.3924		125	19.4496	5.10742	10.675	13.2635
	126	124.572	128.035	61.641	75.7467		126	17.5603	6.40613	13.7638	6.36822
	127	113.844	65.7565	29.4255	115.409		127	20.8574	9.09447	15.3138	13.0801
	128	27.9727	64.3968	67.9086	132.819		128	13.6557	13.8732	13.0721	6.98338
	129	48.7285	69.2271	42.0403	62.654		129	10.9748	6.84148	20.6218	11.2544
	130	29.5103	57.8794	30.3534	94.9816		130	17.4073	10.2994	9.77252	12.016
	131	143.719	54.6322	75.7735	129.214		131	16.353	0	18.935	9.38122
	132	50.9933	47.5945	45.8735	40.8165		132	15.229	4.61982	14.273	9.42082
	133	60.324	99.5704	35.5558	98.3243		133	22.2493	6.35891	19.8918	6.68863
	134	24.7573	38.8191	26.9842	80.4615		134	13.6912	6.39232	18.8844	7.446
	135	40.6711	66.9522	43.3097	118.334		135	22.1821	2.57039	12.8232	4.39259
	136	69.5524	137.208	70.0769	107.206		136	39.0479	8.94194	21.6235	16.9886
	137	122.841	84.0689	66.5718	126.811		137	19.2908	9.65453	6.78192	12.6888
	138	120.532	67.6395	66.222	166.132		138	17.4721	8.24687	14.4697	10.4231
	139	79.7497	47.3034	47.1201	96.438		139	23.3138	9.6243	3.47506	15.4811
	140	127.853	46.0919	58.883	105.551		140	24.3669	11.3699	7.16429	14.6001
	141	99.1551	32.9548	40.3579	215.353		141	17.5615	10.714	11.5404	11.2209
	142	29.0417	29.3679	0	74.6047		142	12.7338	12.8614	5.85874	15.3935
	143	39.4506	86.895	24.8482	104.322		143	6.01092	13.8234	10.1032	12.8958
	144	87.9341	99.9626	89.8374	154.998		144	15.8412	10.8491	7.14225	29.2222
	145	133.345	67.2198	81.8616	61.5435		145	24.0458	5.87208	10.1089	9.22241
	146	143.578	68.26	103.656	122.285		146	12.3336	10.8791	10.3011	13.7477
	147	88.7446	63.4257	72.2523	99.1921		147	10.8173	11.0849	11.818	8.75372
	148	43.8341	0	46.8247	134.202		148	15.971	13.6141	22.8479	16.6043
	149	170.087	76.2635	104.517	76.632		149	14.3757	13.2661	10.6293	10.3565
	150	123.346	39.8483	68.5254	132.097		150	22.2532	9.82384	6.57074	17.2727
	151	85.7194	49.017	40.8405	113.442		151	18.2828	6.92545	3.86274	13.5703
	152	145.141	189.316	25.393	181.954		152	8.4074	5.58186	4.16514	10.6404
	153	99.4855	137.024	74.1189	104.954		153	14.8838	3.83643	14.3475	10.8699
	154	81.5824	48.5002	113.971	97.5992		154	9.6857	11.364	6.79956	18.2316
	155	69.8226	51.8803	39.1986	80.6074		155	19.3442	12.7503	4.54436	11.5344
	156	138.532	0	50.8374	93.7898		156	11.3877	9.29024	9.47186	25.2184
	157	97.0863	53.3416	71.6012	87.4915		157	10.268	9.57738	4.47965	15.8887
	158	65.3696	34.3031	66.0636	90.3021		158	18.9615	5.60057	14.4208	12.6081
	159	67.0056	95.7821	35.5849	82.7614		159	12.0192	8.14331	8.72277	9.52823
	160	98.0576	33.2777	0	168.301		160	14.6994	4.42589	0	15.4652
	161	116.296	13.8478	37.9521	149.077		161	6.35844	8.44454	7.82156	17.6144
	162	66.5024	66.8589	22.7458	179.736		162	11.8471	19.755	16.7645	20.4532
	163	37.2648	49.0082	0	63.2764		163	10.801	11.7726	11.2378	18.1601
	164	67.3183	62.5173	143.695	42.7926		164	22.8307	9.64859	6.51901	13.3284
	165	61.413	67.4453	29.3209	120.218		165	22.7169	2.78907	11.1616	12.7058
	166	62.2644	32.3663	74.8431	67.761		166	27.1259	9.2087	15.0226	14.2829
	167	119.271	75.1964	77.1862	147.006		167	11.2593	6.84595	11.2593	14.0003
	168	113.381	69.5327	90.0499	90.534		168	22.0882	16.3921	6.72617	9.94331
	169	95.5886	88.6382	61.4	77.8626		169	39.2921	8.60247	22.2719	15.5112
	170	27.9441	28.4635	35.0671	127.516		170	14.7208	4.44827	10.5093	6.97384
	171	36.2216	157.814	42.1562	111.91		171	16.5797	12.7068	19.4151	11.7959
	172	91.4069	64.9343	44.0828	215.109		172	23.2263	4.41181	19.2894	7.78145
	173	88.0784	94.6866	0	87.4408		173	14.6114	4.21085	8.58706	13.5734
	174	93.8938	74.9797	56.7081	182.978		174	8.01512	3.41848	12.1117	10.9166
	175	119.526	49.3081	96.6521	236.916		175	21.8415	5.6891	11.5856	14.9243
	176	66.3482	131.57	30.5319	156.358		176	15.8789	8.00209	17.8347	4.49479
	177	119.177	58.3453	122.084	46.4319		177	9.02126	5.84125	5.42674	11.5185
	178	82.4942	131.062	53.0015	65.1687		178	13.8628	5.17211	10.3083	6.36567
	179	62.2284	79.0733	0	131.014		179	11.6386	9.40961	4.20183	9.53734
	180	104.482	118.317	34.8274	66.4923		180	12.4272	9.31184	11.6934	4.31285
	181	100.065	61.1503	63.9534	105.576		181	16.1559	6.76865	12.6308	15.9897
	182	90.3248	53.2068	55.2204	72.4735		182	16.4059	3.89176	14.9514	7.99108
	183	99.7711	78.4716	31.8869	91.2148		183	18.7944	7.51145	16.1376	8.05991
	184	76.5717	36.8077	41.2794	69.5552		184	15.6352	3.79299	6.39621	8.38203
	185	83.3031	69.32	58.3122	116.265		185	5.73565	9.04832	11.7499	13.7952
	186	107.172	38.1012	94.1819	102.35		186	10.4284	7.22631	13.0533	3.60576
	187	72.4807	62.0598	93.2201	95.7017		187	19.4826	6.48292	11.0632	6.95485
	188	88.983	40.3454	116.552	104.819		188	15.2873	0	22.1756	0
	189	88.1712	86.7187	91.1967	134.502		189	16.8492	9.25496	9.93829	12.8589
	190	205.293	50.8542	65.448	80.0544		190	10.5223	10.3395	6.55308	11.8609
	191	127.629	152.949	63.4969	120.93		191	22.1733	16.8463	18.9756	12.3208
	192	40.281	101.665	71.9042	18.3802		192	15.3214	10.8597	17.5162	10.1217
	193	85.1908	84.2633	60.5996	45.381		193	13.8621	4.44356	13.442	14.4959
	194	111.438	69.0563	80.9362	99.3894		194	13.3223	15.4653	15.5801	12.6446
	195	94.3365	99.7489	42.8922	100.186		195	10.5779	17.1701	10.6445	14.0923
	196	101.749	77.451	77.5679	127.392		196	10.1001	6.36988	9.8783	20.6038
	197	18.309	46.3715	51.7652	103.672		197	12.3148	11.3051	9.57433	27.2759
	198	73.6055	70.6481	54.4234	34.9763		198	20.4714	10.821	18.0668	16.7459
	199	51.21	97.9247	74.4038	83.524		199	14.5676	9.37272	8.9007	17.6618
	200	38.676	30.9327	50.1255	122.76		200	13.1897	10.2125	11.0156	14.8932
	201	56.8007	94.4108	42.2178	178.958		201	16.1516	4.75437	10.7144	19.2558
	202	39.4392	87.0564	0	111.523		202	10.7576	20.3466	9.09965	23.6818
	203	59.3275	37.1646	108.129	104.2		203	8.04732	13.5791	3.77931	12.9491
	204	73.5518	71.2478	40.0282	116.162		204	20.5807	5.16261	13.9078	23.0312
	205	93.4322	80.7303	28.6382	208.822		205	20.9803	7.45914	6.14325	11.2234
	206	34.6656	73.2324	49.4757	33.8689		206	5.5372	7.88157	9.22866	8.29639
	207	109.695	69.9806	58.4044	99.7703		207	12.3413	11.9357	7.18316	26.6044
	208	103.555	49.4701	71.3249	62.2063		208	9.2695	10.8104	7.40517	23.4376
	209	102.094	91.6405	64.5725	77.3853		209	8.34017	22.1013	0	29.6436
	210	34.4075	37.1449	40.2819	53.8601		210	19.3254	22.6751	13.6119	25.0023
	211	62.1434	115.728	70.896	95.1441		211	10.9477	12.5986	8.26978	17.3543
	212	79.0079	82.6388	50.002	172.527		212	10.9694	14.2592	5.71513	20.1268
	213	34.1619	112.19	64.6729	210.356		213	11.021	11.5351	5.95728	14.023
	214	65.8373	184.598	41.1327	299.937		214	18.7801	16.2791	8.63454	13.2105
	215	130.566	113.965	62.6214	224.169		215	7.18649	5.3821	10.7797	9.41868
	216	69.5561	119.951	62.7145	197.931		216	11.6018	7.84305	4.84851	11.4425
	217	131.448	59.7102	45.5368	121.561		217	8.8319	8.8391	0	18.5587
	218	161.656	97.8112	54.084	74.0994		218	17.0541	12.4344	0	14.1456
	219	107.72	67.334	106.159	144.679		219	27.2416	12.7022	24.1507	16.108
	220	176.662	74.1546	109.019	156.013		220	35.0639	9.98319	31.0839	17.296
	221	84.3677	28.4321	24.3346	100.009		221	25.041	7.62563	7.93649	15.6087
	222	26.7922	88.2775	0	82.2966		222	16.8004	8.72567	17.517	13.6178
	223	146.473	37.2364	37.621	145.041		223	21.5285	5.59262	11.1465	9.83761
	224	73.5438	28.4638	66.0082	89.7448		224	6.8345	12.1495	11.3732	11.5598
	225	132.489	66.6073	98.7932	52.9443		225	28.4673	14.5543	9.52412	15.8335
	226	67.2897	39.9652	59.0261	97.754		226	11.4782	9.82943	4.92849	12.5303
	227	131.771	77.8816	123.754	64.7202		227	16.5973	5.32369	15.5287	14.242
	228	69.333	51.248	75.8041	56.3999		228	15.5206	4.0866	7.11955	13.2713
	229	134.036	103.218	77.5614	128.78		229	25.7117	12.4189	16.7823	9.36314
	230	90.3838	122.709	60.2558	71.6595		230	26.7653	9.01214	21.0584	11.8445
	231	130.988	0	33.2017	85.2861		231	18.2403	0	14.5016	9.62985
	232	87.449	58.1263	58.995	194.097		232	16.8326	7.8996	10.6311	7.70693
	233	74.5452	103.397	98.6759	146.053		233	18.467	6.15621	8.72346	14.2172
	234	104.918	43.5367	69.2117	131.099		234	22.4846	6.53604	20.225	17.708
	235	83.6795	168.715	40.0964	245.673		235	18.9165	7.25906	17.5064	3.10946
	236	132.664	141.282	55.2097	192.552		236	16.5839	10.1841	3.27776	19.9657
	237	100.144	96.7493	35.8583	98.7649		237	15.567	10.0063	6.98717	8.89448
	238	91.3776	86.0146	84.5063	207.709		238	15.1675	6.78426	9.49129	11.528
	239	105.362	88.3168	65.3816	66.0475		239	21.4419	9.77777	20.8609	13.9995
	240	121.373	0	30.7552	62.3494		240	20.0955	14.2535	9.866	14.9733
	241	92.7392	22.1376	44.0405	82.4643		241	11.5734	12.1317	4.08317	15.0047
	242	69.2965	59.5348	69.9826	178.311		242	14.6117	12.0594	19.7469	13.8932
	243	56.2657	98.6396	43.8503	210.329		243	31.2307	11.8055	27.0257	4.40567
	244	63.9294	81.8386	37.0814	132.76		244	43.942	16.3126	30.5495	10.7267
	245	66.9981	50.9922	40.9148	100.725		245	25.6299	19.1816	11.4478	12.3319
	246	73.3381	81.0533	30.2892	111.885		246	10.5457	9.68477	13.8643	25.8678
	247	98.2315	80.19	45.3164	152.034		247	15.1844	12.3188	9.90342	24.3381
	248	123.24	44.0503	61.6588	77.7826		248	18.5154	12.334	12.6008	26.7473
	249	87.3653	78.5811	22.4842	259.476		249	26.9457	6.93026	18.6362	17.7152
	250	71.9818	31.2075	0	57.2137		250	14.6309	4.8032	12.3925	12.3197
	251	90.9351	100.206	83.6965	103.558		251	8.66031	13.613	5.95979	15.6145
	252	38.9965	157.91	28.3611	105.027		252	15.5797	12.1656	9.93487	18.2722
	253	50.6611	84.505	20.0755	42.6868		253	7.70204	10.398	15.8167	9.85685
	254	72.9474	78.2138	94.793	159.324		254	20.3436	4.34923	5.5367	8.48758
	255	70.9134	48.2036	91.5732	0		255	12.4163	6.78017	7.70759	12.7213
	256	55.5862	44.2219	68.7182	48.3877		256	17.7482	13.2053	5.22006	10.9302
	257	121.487	36.8577	21.2503	140.41		257	10.649	7.19287	9.12771	8.55767
	258	68.5177	71.9163	30.8478	51.6322		258	15.8139	7.43649	16.0039	14.307
	259	113.365	80.3105	70.3842	139.032		259	14.3047	4.40255	9.9485	5.27389
	260	57.1356	30.0989	43.4491	90.9919		260	18.6937	15.1077	13.3491	11.7051
	261	38.6853	57.6848	0	0		261	10.3096	7.4177	13.2455	6.15619
	262	91.57	82.3723	98.6613	101.523		262	8.45982	6.56692	6.87571	9.35289
	263	44.4935	44.5738	0	115.004		263	18.0268	8.2462	10.5156	10.9014
	264	79.5049	57.0986	93.8418	97.1493		264	11.781	9.51148	15.8326	5.31485
	265	94.589	52.2914	46.1973	83.5556		265	9.80209	13.2002	8.86065	19.1871
	266	124.332	52.3805	52.7856	133.145		266	11.2167	20.4737	7.79941	18.8864
	267	106.242	52.8113	24.2615	120.488		267	18.8683	9.5323	15.6121	14.156
	268	88.1661	37.8334	78.6518	160.792		268	17.9995	11.31	11.0965	13.7667
	269	72.2164	81.2086	47.7739	75.3239		269	13.1348	16.4275	12.8969	13.8407
	270	110.796	51.3139	60.2811	72.3657		270	8.33425	6.82956	3.78001	10.567
	271	71.911	80.1426	111.02	96.0731		271	14.7613	11.171	10.2287	9.49041
	272	26.7824	71.5559	32.1388	53.0044		272	12.304	10.9568	8.52482	13.3444
	273	79.9353	24.9721	30.7524	0		273	14.9301	14.1601	16.379	4.30356
	274	90.1457	181.819	14.4812	186.061		274	16.8992	5.65953	6.49703	6.9172
	275	79.6701	130.037	55.7914	40.083		275	22.893	7.61411	10.6737	12.1921
	276	45.8422	39.6737	44.3258	126.578		276	16.7426	11.9574	6.44486	11.599
	277	72.0133	82.5671	80.2386	94.0988		277	21.9937	10.047	8.76263	18.763
	278	106.677	126.926	44.2722	170.862		278	13.6736	5.49356	8.67769	5.54052
	279	94.2162	39.3725	47.0683	76.0466		279	12.7281	6.85003	11.441	8.77343
	280	162.904	75.568	55.7868	137.66		280	18.2043	8.125	15.3103	12.381
	281	110.214	116.028	54.9437	153.347		281	11.4631	6.24036	18.2088	9.39095
	282	56.2185	51.2605	89.4236	87.2017		282	23.0735	12.0905	10.7605	10.8992
	283	68.0212	41.7435	55.8516	137.203		283	16.0495	7.24634	10.7867	11.7255
	284	96.1373	114.455	69.4733	116.767		284	11.1535	5.56971	13.967	5.50261
	285	59.1757	78.5196	25.468	179.207		285	12.9461	9.43772	9.55848	9.11984
	286	125.214	117.588	47.7007	175.083		286	10.6885	8.04332	8.67703	4.12843
	287	156.961	75.9533	74.3052	112.172		287	9.80933	6.40173	6.51173	8.58498
	288	83.4823	122.045	61.5315	233.533		288	15.2392	8.32331	11.3028	12.1279
	289	164.226	134.47	67.2082	139.044		289	19.6573	3.76444	28.4578	7.30073
	290	116.638	112.348	64.0586	232.445		290	10.0813	4.2561	9.21103	11.1827
	291	88.375	56.806	69.4323	27.5423		291	8.45619	11.4571	14.9716	5.78639
	292	96.8644	58.6892	61.6023	184.397		292	17.3254	7.30023	12.1814	10.7691
	293	87.9412	35.0604	43.2557	59.188		293	18.4347	7.74723	8.92039	7.01131
	294	80.9257	0	60.3798	62.6739		294	11.9738	5.64775	9.67713	10.3094
	295	55.8547	35.652	43.6565	72.5363		295	11.4862	9.34445	6.4157	17.2904
	296	88.999	61.5196	0	32.7183		296	15.6542	10.7792	7.70913	17.7841
	297	105.874	36.3131	73.9617	54.0373		297	8.78022	9.03212	5.38187	16.076
	298	129.183	58.1261	100.167	58.3822		298	21.4463	8.549	13.0417	20.7431
	299	100.788	70.8976	87.5141	66.1245		299	12.8554	9.44719	7.4741	4.6095
	300	112.978	54.9044	33.2576	65.3221		300	12.1562	18.0592	4.78793	23.4718
	301	78.1629	59.9682	71.8201	53.3051		301	6.06706	16.8034	7.97494	9.13756
	302	145.96	47.4551	65.6099	62.8341		302	18.1042	13.6067	10.5963	21.8638
	303	90.6677	114.937	63.2916	118.083		303	17.6515	9.48714	12.7503	19.9406
	304	141.475	82.0437	94.3163	70.3232		304	10.9311	14.2359	12.5948	21.2355
	305	92.6276	59.8906	140.522	183.195		305	14.5545	10.1483	13.099	21.2038
	306	153.691	78.4201	48.4556	122.109		306	9.0602	13.7937	3.94144	12.3093
	307	98.0122	67.0643	69.0474	229.766		307	7.49992	9.7694	12.6828	18.097
	308	104.843	35.8842	115.971	103.816		308	16.9297	7.64731	19.9592	22.4416
	309	90.7824	32.5763	66.8827	100.566		309	21.4523	7.30031	11.7145	16.0045
	310	51.5131	58.3111	70.9141	69.7377		310	11.5189	7.08046	6.58221	5.57081
	311	121.113	64.0442	76.4676	78.4417		311	26.0064	9.99419	0	10.4774
	312	187.603	49.2414	59.6659	69.7587		312	14.7985	13.151	12.0377	19.8524
	313	163.873	57.5408	62.6058	100.442		313	17.0508	9.02762	4.18927	6.12946
	314	65.4519	74.1526	20.7137	69.6223		314	9.99565	9.11	7.84746	12.5857
	315	141.037	39.3525	47.0124	124.448		315	8.87942	6.6064	6.82497	7.76542
	316	87.6132	46.616	85.7145	67.1846		316	8.99966	7.5217	12.7526	9.93109
	317	111.684	61.0824	58.4853	61.4666		317	11.0509	9.74497	5.57235	27.82
	318	76.7877	83.3551	59.9191	72.7007		318	10.3349	5.33981	5.34879	21.7951
	319	68.7163	45.6434	63.3587	97.9663		319	11.1412	7.15622	12.1265	18.3959
	320	90.2043	39.618	112.918	150.345		320	9.37196	14.0548	2.63345	11.7123
	321	94.4393	70.969	113.488	165.417		321	10.0828	9.74566	8.53478	6.0824
	322	95.9388	62.8325	27.2301	77.8729		322	5.04676	15.5045	7.66795	21.9728
	323	170.239	68.7158	79.0873	91.989		323	9.31109	13.5184	16.8088	10.8576
	324	90.0225	105.52	48.6914	147.268		324	9.97721	6.86173	6.36228	10.109
	325	106.658	85.2846	23.9544	192.795		325	17.2729	6.12062	11.437	11.2742
	326	118.115	39.9212	63.7709	68.3229		326	15.7165	6.84076	18.354	10.2371
	327	71.8694	71.4386	43.6942	57.2262		327	44.0573	16.4591	30.8596	19.0359
	328	131.616	35.6978	71.9049	75.4136		328	39.5301	7.407	40.2335	10.9666
	329	84.3603	83.1188	62.5672	73.8834		329	35.2975	11.9128	37.0606	20.6183
	330	64.3961	0	28.7777	109.291		330	14.0537	17.1827	6.5618	12.1201
	331	58.4927	41.9794	0	57.1326		331	11.722	11.5134	8.06676	17.9693
	332	60.9698	66.353	0	93.5659		332	10.8127	9.5104	18.5121	15.0772
	333	70.8813	46.2308	47.0497	83.1115		333	17.4396	8.46499	20.0358	12.753
	334	58.3639	88.1093	66.751	98.7783		334	14.0731	11.7614	3.47007	13.3718
	335	65.2084	79.0798	60.172	160.593		335	18.0881	10.5224	10.7738	22.6637
	336	67.9769	109.662	35.4662	68.3346		336	13.4968	11.9088	12.4421	19.8884
	337	76.4218	32.4938	0	49.0762		337	16.4362	10.0321	6.06957	20.8273
	338	95.8776	73.7218	0	74.3519		338	5.54488	9.51367	7.28905	18.1625
	339	108.867	35.8378	27.5612	117.622		339	26.0608	6.31413	13.5588	7.32934
	340	118.486	82.9816	33.6077	120.887		340	19.7968	16.5388	10.5171	18.5743
	341	65.4213	67.7409	34.1841	37.7515		341	14.2845	11.7855	20.4331	29.5841
	342	72.327	0	54.0041	85.5034		342	22.939	12.9273	7.64634	13.9093
	343	134.343	62.9004	31.1776	61.7405		343	12.3845	11.0438	13.9591	16.498
	344	85.1398	41.3484	70.2741	44.1049		344	15.2415	5.71399	7.0505	8.25765
	345	58.998	39.7314	81.3305	75.1675		345	21.0793	14.0801	9.18399	13.7957
	346	80.3195	52.9081	28.2335	125.773		346	14.3191	13.739	7.18762	13.0096
	347	42.6514	65.9449	51.6306	68.8278		347	22.679	7.10984	10.8762	19.5301
	348	92.0291	49.4386	61.9788	104.295		348	17.222	8.65278	16.9381	5.90587
	349	39.6395	26.5805	78.5239	34.7457		349	17.9913	17.9103	12.5306	20.3743
	350	60.0177	51.6496	75.7933	104.042		350	21.5355	15.2033	12.2519	13.514
	351	71.8509	83.0457	28.3657	85.6207		351	11.1992	11.9141	6.13656	20.5337
	352	105.651	107.407	67.6794	194.29		352	13.8926	11.7501	5.9145	15.7541
	353	65.4995	154.563	66.5851	246.872		353	20.065	10.8393	16.7824	12.6524
	354	78.5323	44.3559	62.3706	34.7027		354	13.3862	18.3833	9.15691	16.9539
	355	97.0033	69.2618	92.3307	75.7175		355	16.7122	9.17376	11.0954	9.05405
	356	161.342	33.6442	58.5035	72.5899		356	10.4873	10.7002	9.07148	11.9567
	357	125.48	64.6466	54.9439	158.563		357	15.5049	9.79549	16.1181	13.5728
	358	101.63	143.631	25.1411	129.843		358	12.9073	7.21002	14.0898	19.1528
	359	121.322	66.0304	37.8317	147.544		359	11.4914	9.92459	9.601	21.0582
	360	100.992	39.34	67.5329	131.708		360	10.0654	5.39178	16.4148	13.5421
	361	92.897	90.2967	34.2765	112.271		361	15.8491	11.1098	19.653	22.8316
	362	53.9181	89.5288	27.1935	105.484		362	18.9944	9.43532	11.8533	4.7374
	363	61.5509	65.768	54.3052	68.1202		363	17.1158	12.5748	8.90304	13.1765
	364	76.0801	65.7254	56.5404	92.2117		364	18.543	6.35357	6.05011	16.3894
	365	60.398	68.7348	61.9122	99.3911		365	19.3645	8.74417	5.56022	8.32066
	366	124.435	114.478	87.0872	160.038		366	14.1189	2.07827	17.7827	12.7049
	367	65.3436	43.1494	0	110.64		367	15.7881	11.185	12.9055	10.4514
	368	84.2293	69.606	55.4948	172.606		368	11.0602	7.81534	17.5871	6.89588
	369	91.1438	49.5897	29.9473	108.1		369	28.9833	3.23798	16.6828	11.5128
	370	69.2605	39.6458	62.1195	52.022		370	14.9785	10.3656	12.4231	21.3103
	371	108.117	66.3579	84.0045	113.412		371	17.236	7.4143	6.54085	12.8515
	372	88.9735	76.7506	47.156	79.2588		372	11.7133	8.14517	23.0653	16.8551
	373	118.478	74.5856	47.8571	113.778		373	17.616	9.59142	16.7109	12.0731
	374	60.3595	115.265	42.894	217.664		374	13.0317	8.75578	14.2928	15.2133
	375	52.5115	144.689	45.8813	0		375	10.4694	11.3512	11.2243	17.0742
	376	83.1617	33.0383	83.8474	73.7275		376	14.498	8.02743	13.5467	4.97237
	377	96.9136	59.5882	35.1614	68.0328		377	18.4291	3.23201	9.69511	15.5316
	378	27.1184	50.9744	67.7483	26.8608		378	23.6633	10.2144	7.63166	4.45073
	379	55.3802	83.3594	46.636	99.0209		379	16.9337	14.0584	20.8171	17.5258
	380	98.77	50.8193	63.0297	59.101		380	14.1083	15.1412	8.1374	15.27
	381	117.914	52.9394	60.859	85.0812		381	14.1569	10.7173	9.01977	10.9956
	382	36.15	53.578	65.5744	31.4999		382	12.1017	6.80002	15.645	11.9227
	383	66.2114	59.337	59.1853	125.893		383	17.6552	17.7485	20.5657	21.5133
	384	138.779	109.67	37.8409	142.165		384	20.9581	7.5354	9.92218	23.3354
	385	123.325	133.612	83.2683	77.2506		385	14.1408	13.4557	6.53172	6.79951
	386	60.7867	52.9342	62.0006	86.527		386	18.8147	10.4565	5.561	10.9511
	387	131.484	15.9508	20.3781	84.3245		387	9.65997	5.64477	14.2915	7.14181
	388	117.406	56.4497	66.9299	95.8749		388	14.0876	8.59242	8.33728	22.8617
	389	94.121	81.812	96.8783	92.362		389	12.9725	9.55075	13.1739	11.9712
	390	67.5448	90.4056	58.2341	92.0386		390	15.821	7.6003	15.2126	10.3947
	391	106.321	51.1375	61.1267	108.569		391	14.4794	13.194	7.25172	22.8504
	392	123.348	36.8676	39.3787	89.4906		392	14.7162	6.92762	13.0634	7.54249
	393	147.353	72.5772	59.5231	45.4817		393	11.4228	7.40634	8.50836	17.1698
	394	75.2671	94.9982	46.8913	202.124		394	17.2132	12.4229	10.2004	6.51132
	395	151.213	52.5421	93.0544	145.329		395	18.8688	7.59119	19.6916	7.25478
	396	54.2376	72.6906	63.5215	41.9508		396	14.7244	15.7626	9.76323	7.57364
	397	57.1136	96.98	0	55.4171		397	15.7953	6.47172	11.9037	12.0392
	398	98.2144	44.6851	103.026	51.9686		398	16.0874	10.6581	8.01423	8.77277
	399	78.1643	50.9683	67.2107	199.509		399	17.4001	7.29648	19.9229	15.5428
	400	166.431	143.535	71.9702	210.81		400	7.17781	6.95305	9.45299	11.8191
	401	116.894	45.1871	80.3693	123.975		401	15.5369	9.35904	7.60782	18.0299
	402	142.421	62.6928	119.333	123.322		402	20.6248	7.01111	16.1985	11.4697
	403	73.642	110.527	40.6517	81.4039		403	12.723	10.506	6.66245	26.5981
	404	199.531	80.6318	27.0893	89.7878		404	22.3981	15.0183	11.7188	15.5301
	405	36.149	53.1652	87.5669	103.748		405	10.8804	8.80517	13.0905	13.6604
	406	98.2091	80.5119	59.4896	97.651		406	9.58786	5.77651	10.4595	13.7417
	407	31.9881	119.853	57.9462	78.3942		407	15.9578	9.07232	13.9513	8.15805
	408	45.6508	99.1832	44.9359	171.534		408	16.9946	11.0179	8.82359	7.78652
	409	68.8145	132.337	49.3437	125.006		409	15.6284	13.2584	11.9408	9.80904
	410	141.166	23.1605	78.7904	55.7568		410	13.0984	8.30835	17.2905	8.87057
	411	75.2851	76.6543	61.9534	97.4264		411	27.7501	7.77698	15.9347	17.5256
	412	52.4138	28.8484	62.3484	34.0825		412	7.38027	17.4632	14.3859	6.22035
	413	92.5919	39.2559	74.3652	76.1973		413	7.67425	6.7856	14.3253	11.7875
	414	141.746	64.6705	58.3493	101.418		414	17.8159	9.2381	19.4951	13.0672
	415	188.838	58.1278	75.2164	0		415	18.6145	12.064	8.12102	8.34569
	416	98.3228	24.7333	79.2745	60.4592		416	20.205	5.07677	15.1034	8.63207
	417	44.8588	46.195	135.851	81.8741		417	7.26388	8.34333	10.7266	9.76674
	418	56.0196	41.5591	41.2776	75.4548		418	15.1288	2.52269	12.566	9.57689
	419	55.8406	45.2207	82.0904	187.12		419	10.4317	4.17813	13.4875	9.73726
	420	48.4875	70.7864	27.8573	43.4272		420	9.24093	3.75672	5.5095	6.44717
	421	45.1976	0	169.233	99.0164		421	11.5805	6.01981	13.9748	11.8096
	422	67.484	27.7368	86.3795	69.4821		422	22.2869	6.17911	9.8873	8.84704
	423	113.701	49.3906	57.7826	51.3807		423	9.11388	7.71597	19.1971	3.62609
	424	82.8539	81.6903	0	73.3545		424	13.5371	7.66646	7.30691	6.79734
	425	138.88	56.0896	37.355	0		425	10.1073	9.73705	13.5303	3.59439
	426	64.2049	88.4599	40.2854	97.8191		426	15.0939	10.3755	7.09128	8.33243
	427	169.412	84.4385	68.7798	74.8889		427	6.90056	3.18007	7.0101	17.3373
	428	97.7875	85.8443	0	126.507		428	12.5377	7.11683	9.72157	17.4141
	429	161.019	38.7659	58.0637	169.964		429	15.4765	6.25631	8.96283	5.57823
	430	63.4556	74.6427	53.5588	99.0358		430	17.9623	7.96378	7.20937	12.2622
	431	81.3318	95.5351	27.5754	73.5518		431	10.5466	11.6651	12.8304	8.55209
	432	120.979	20.4818	33.3735	97.1575		432	14.2282	4.92451	5.06507	16.513
	433	104.655	97.9978	83.939	112.555		433	15.2374	6.98289	3.0414	10.3759
	434	62.7125	135.881	66.6902	142.462		434	13.2746	5.24518	0	13.524
	435	107.166	54.5409	25.5333	78.4025		435	3.42473	8.69678	10.532	18.1444
	436	93.4557	85.3366	55.0773	118.507		436	16.3667	11.016	6.8643	23.986
	437	72.5726	75.2455	110.735	82.7584		437	19.3143	4.61512	14.1408	17.1449
	438	58.1591	42.5606	61.7875	50.877		438	18.5728	5.25981	5.97392	15.8515
	439	36.4999	80.053	42.5192	149.042		439	15.305	7.91445	13.9846	11.3785
	440	81.0789	37.3241	34.0251	93.9498		440	11.4484	11.6313	6.75561	16.749
	441	117.129	178.661	35.5335	153.952		441	15.6002	15.0758	7.36008	25.0432
	442	0	65.9976	41.8914	79.6822		442	13.5737	8.03362	8.73161	19.9706
	443	99.5539	109.642	129.944	171.34		443	15.9107	8.01883	13.0627	14.1963
	444	99.1375	54.4596	57.0708	54.4596		444	22.5186	11.1991	21.1576	16.9052
	445	60.4175	129.015	0	172.521		445	16.6926	8.41936	14.2422	17.6137
	446	161.063	43.148	76.8542	128.718		446	13.715	10.5107	9.56793	11.6203
	447	88.8946	48.6342	36.6866	28.532		447	10.565	10.2605	3.50966	16.3963
	448	70.2512	68.513	77.9881	22.6319		448	17.0489	7.14193	13.0551	15.919
	449	83.4935	114.756	66.0136	73.0998		449	18.0385	10.9844	6.29173	8.57446
	450	73.9629	55.7147	117.213	222.859		450	16.7753	9.60961	16.9644	2.85824
	451	195.146	23.1696	76.3957	151.655		451	11.6808	5.57798	0	23.5042
	452	113.557	88.2034	117.949	232.925		452	10.184	13.5729	11.1932	16.6207
	453	111.833	81.3903	61.6019	102.468		453	5.91217	8.36213	8.36551	15.9971
	454	74.4512	106.71	34.7216	88.5558		454	21.6327	5.85585	13.067	5.2052
	455	95.843	65.6992	128.298	87.599		455	13.9459	14.8977	7.16392	9.81157
	456	54.4998	91.3028	54.698	50.6802		456	16.1627	9.49341	12.0664	15.6028
	457	104.014	57.6403	29.1068	96.9463		457	11.4311	8.94287	10.0604	19.8889
	458	48.0697	189.735	43.7863	156.73		458	25.489	3.1209	16.6184	8.84913
	459	112.723	91.1654	92.4909	131.026		459	10.5959	7.69436	8.53321	2.91927
	460	95.5953	55.48	65.6157	85.994		460	7.90462	9.90693	6.15311	15.4253
	461	64.0949	47.2396	87.1355	108.794		461	17.1043	13.7561	13.8692	17.1927
	462	104.178	55.0567	35.2399	97.8786		462	7.77866	12.786	13.0625	20.4316
	463	62.8037	70.1496	52.0079	81.0904		463	17.8138	8.30335	9.15729	16.7774
	464	108.279	56.9239	57.2415	70.0602		464	15.2721	8.34269	12.5444	17.7282
	465	106.97	76.0868	49.8526	70.3165		465	22.6988	4.43613	12.1571	11.5546
	466	50.0877	65.4624	19.081	46.5236		466	10.2851	16.0059	8.01362	23.9899
	467	54.4439	98.025	95.5885	130.171		467	19.7191	13.8234	12.254	18.2245
	468	56.7547	28.8113	63.5756	23.4759		468	11.9733	12.0804	9.32355	13.9344
	469	41.5282	120.207	17.7058	149.334		469	7.92368	8.28387	13.1151	17.3403
	470	74.4377	83.5972	46.7579	46.6118		470	14.5031	10.1713	8.24066	11.4294
	471	146.903	0	53.3313	95.3333		471	12.8108	13.3689	6.80129	21.5758
	472	73.9066	34.4685	75.7196	46.5052		472	14.4755	9.21492	10.7387	11.9282
	473	130.619	30.4685	135.139	67.2846		473	15.3475	9.19626	7.52524	9.70925
	474	0	53.5616	83.4969	105.848		474	16.1563	12.7075	9.05117	15.1976
	475	121.919	73.0713	76.9283	106.588		475	11.2583	15.1925	8.53664	20.7086
	476	73.6658	73.7291	35.6145	121.157		476	19.2289	10.0402	17.0557	27.1203
	477	184.531	92.4394	71.5308	80.5882		477	10.8312	15.9343	0	37.1065
	478	120.688	13.0909	31.4495	114.311		478	12.1051	12.7799	6.88965	12.7799
	479	122.631	101.543	86.436	103.459		479	6.54468	5.69815	12.8776	15.0499
	480	159.703	57.0838	40.9204	69.5437		480	14.7122	11.1489	4.17705	9.71753
	481	75.2294	90.9438	0	0		481	10.2866	20.2093	4.03684	15.7832
	482	126.003	89.2429	134.121	149.452		482	7.11069	7.77581	4.86201	17.1293
	483	84.0145	113.938	44.6178	107.419		483	12.7487	12.5659	2.60741	6.29358
	484	86.8394	60.4624	62.6073	148.743		484	10.8023	9.03167	8.11353	18.2326
	485	113.944	0	90.05	65.249		485	16.2426	17.0024	5.92545	14.5607
	486	131.787	45.4575	75.7639	86.7681		486	12.258	11.3435	9.3478	18.7168
	487	71.0784	72.2819	29.1604	121.341		487	9.14166	17.8709	8.83119	18.2319
	488	105.678	54.8396	90.5111	100.268		488	5.43121	8.704	0	23.2556
	489	102.662	66.4327	61.9143	73.9712		489	11.4967	12.6681	6.30513	23.4595
	490	96.1315	50.749	42.1059	62.7032		490	16.7304	6.06648	8.66479	11.6522
	491	95.3084	78.9585	48.9046	145.313		491	8.94365	13.8852	0	10.3814
	492	83.3385	114.207	80.169	48.8551		492	6.79266	13.473	9.69468	20.3104
	493	72.225	92.2687	93.4676	111.136		493	28.221	12.1669	8.74001	11.2972
	494	88.7775	111.442	61.8694	113.389		494	31.985	11.2636	19.1398	12.9103
	495	79.2007	26.7966	60.5163	73.3994		495	28.1901	6.89727	36.6271	7.90496
	496	111.963	71.8689	42.9447	217.785		496	49.4452	10.0988	26.6202	10.0345
	497	104.051	63.6065	52.2955	135.278		497	34.6685	11.4889	34.9637	13.9776
	498	121.927	83.6867	0	136.664		498	14.282	7.41825	0	8.53497
	499	37.501	61.1403	52.5437	108.546		499	17.514	11.0262	9.60267	13.1838
	500	221.76	30.5399	58.1765	91.4227		500	11.417	10.008	5.32452	21.7273
	501	174.019	80.8187	48.4994	54.0524		501	15.8454	8.14794	10.0785	12.0568
	502	84.6552	61.2515	35.5679	117.699		502	11.0278	6.27969	12.4703	4.97471
	503	21.9806	93.463	26.4826	73.1287		503	16.2695	10.0891	14.9237	14.2434
	504	83.0857	65.7004	85.6183	117.078		504	20.0684	9.47251	16.0324	24.2768
	505	129.664	92.8432	21.1033	120.832		505	14.0042	8.84609	6.95735	12.1117
	506	56.079	59.4778	42.4382	143.666		506	7.64326	6.12002	14.6298	8.24872
	507	76.6674	92.7308	17.6457	86.1132		507	10.54	9.17722	0	12.4349
	508	58.7086	23.5062	44.5535	76.8806		508	15.2556	13.3823	9.98737	6.8667
	509	94.712	53.4901	85.9721	67.1471		509	17.264	10.1506	9.10927	22.1095
	510	99.6405	53.9267	63.3611	185.348		510	14.9539	10.5786	24.3636	18.6793
	511	95.0776	34.9719	29.8438	79.644		511	14.1101	15.8094	6.54382	12.3335
	512	61.5061	79.1294	36.5246	105.506		512	10.0864	9.69401	8.37358	10.0754
	513	64.3605	0	53.0883	0		513	15.1777	15.5857	7.75601	16.9237
	514	88.7175	36.0166	44.035	66.2784		514	14.5308	7.42713	17.21	22.0878
	515	89.516	38.2006	58.4143	121.343		515	15.5835	9.86304	8.43823	12.5268
	516	72.1002	50.9116	78.0032	149.512		516	16.016	14.4162	10.4248	21.4851
	517	74.9082	116.676	27.6769	70.3045		517	9.41977	13.5209	13.0065	28.7883
	518	84.8393	27.3554	39.2454	111.506		518	16.4045	10.7822	9.71597	17.196
	519	84.8047	41.1604	44.2054	79.3453		519	13.8555	7.07197	10.9647	12.8661
	520	54.6781	90.9375	56.4912	55.988		520	7.0883	8.87137	7.35083	18.4539
	521	221.637	59.746	73.7303	115.796		521	14.035	6.93672	14.0032	29.9647
	522	110.706	89.69	88.5648	52.7455		522	11.6131	10.8274	10.2337	17.6497
	523	30.0834	52.6682	56.1557	151.928		523	14.1494	9.28879	15.022	10.334
	524	59.0121	81.3196	28.4215	132.576		524	19.4724	13.2765	14.1953	17.6187
	525	177.369	64.7822	65.899	92.9866		525	28.661	13.4264	23.3578	4.62804
	526	85.5156	39.435	70.2449	93.0261		526	9.34746	5.00597	5.68017	3.97098
	527	88.9487	25.4172	35.0308	26.7298		527	23.8001	9.8196	0	16.9866
	528	0	41.5092	45.5069	89.8552		528	13.4053	13.3219	6.8966	13.7106
	529	109.181	65.7434	70.6706	72.0194		529	16.6231	11.3545	15.3023	15.3375
	530	89.9724	197.018	37.9631	176.244		530	11.2398	7.20776	8.46093	12.1555
	531	84.2119	82.5707	104.741	136.427		531	3.62889	12.7383	10.2353	13.7034
	532	81.502	123.494	0	0		532	4.97621	5.77059	4.88891	11.6036
	533	86.133	67.062	65.0193	67.4346		533	15.8627	14.8498	7.52403	7.50579
	534	47.0828	85.5292	0	66.3239		534	22.2203	8.56612	21.88	10.4072
	535	73.4183	64.4823	19.8113	71.3075		535	10.0124	13.0999	0	13.4592
	536	68.4531	58.6309	45.4037	72.9312		536	8.85511	8.28036	5.6719	8.15799
	537	54.5001	66.1793	123.873	56.9052		537	18.4765	10.3796	13.9616	18.1438
	538	85.9579	53.2036	63.9174	180.47		538	9.12244	5.18519	8.53007	11.6035
	539	57.4051	29.9173	40.8214	93.6859		539	20.4937	8.02975	14.3155	9.21801
	540	50.1116	95.4852	56.7301	62.7907		540	10.6034	8.16418	14.1379	4.98376
	541	62.2875	29.8032	45.0234	99.3442		541	7.26262	6.1233	20.0998	12.5606
	542	83.2028	62.4604	100.462	141.949		542	15.6894	9.86309	14.2719	13.3646
	543	45.3046	28.8942	50.7059	71.5995		543	25.0097	7.26745	12.2353	22.4187
	544	62.6073	66.3508	45.5326	169.362		544	25.4449	5.94708	14.492	7.66155
	545	78.1678	66.4543	24.8053	113.358		545	14.5398	9.63203	7.14778	18.7665
	546	91.2554	60.6353	39.6763	86.0391		546	11.6395	6.41082	14.2548	8.18512
	547	90.0538	62.3175	55.233	31.6308		547	17.0919	6.28718	14.3488	12.1332
	548	123.037	94.612	84.8535	87.5747		548	12.7913	8.78204	9.40643	9.39474
	549	99.7744	66.6433	79.4624	111.219		549	15.1338	7.79184	10.4147	12.6048
	550	0	38.9537	47.3702	0		550	9.47485	14.0202	24.7325	16.152
	551	147.047	51.5928	84.7339	80.1557		551	8.73628	10.345	17.9921	14.8369
	552	87.9889	43.6123	92.5513	60.7152		552	13.7998	14.1708	8.67414	7.27992
	553	57.6535	158.694	46.6546	105.216		553	14.8193	8.02068	5.12065	9.03554
	554	57.3863	54.295	35.6405	115.41		554	15.3185	13.5466	7.48386	17.786
	555	72.3354	80.8137	39.9602	124.278		555	12.0248	7.38068	11.5393	14.3413
	556	61.9946	104.153	53.1157	157.012		556	11.7117	11.552	8.90706	13.4496
	557	85.3184	75.4265	143.183	99.6461		557	10.0995	10.7173	9.69553	16.2937
	558	152.776	58.4234	40.3891	151.419		558	16.5545	5.98236	10.1003	20.8251
	559	65.8326	77.1447	23.7514	114.524		559	13.5646	7.24881	15.4322	8.88637
	560	88.2981	29.4944	35.9239	48.1073		560	16.9408	14.9508	11.4046	20.6159
	561	129.694	66.7867	69.8555	88.0255		561	16.8411	5.8724	13.7069	9.58008
	562	65.4997	43.8672	75.4689	122.463		562	10.4965	13.1762	13.4955	18.2897
	563	59.5022	78.6107	62.4562	209.629		563	11.0584	5.06588	12.4536	8.59665
	564	63.5631	106.009	35.8977	75.834		564	7.59642	10.4376	9.16902	20.7089
	565	47.046	34.9847	45.4919	70.6762		565	11.4287	14.0319	17.2543	16.703
	566	57.8927	34.0362	23.6866	64.2906		566	19.8565	11.2683	5.55928	14.5345
	567	107.633	54.2281	34.7905	64.2394		567	20.0837	9.29413	9.32457	7.67135
	568	78.7028	66.0987	86.3371	59.236		568	7.88341	3.80634	12.9188	7.07724
	569	68.1271	107.42	21.8117	206.352		569	20.7559	8.25167	10.9713	13.9024
	570	98.8423	104.405	33.999	75.1718		570	16.921	0	19.4426	13.7438
	571	104.811	0	43.4975	167.487		571	16.3637	6.16367	9.11397	22.9298
	572	109.673	133.066	35.2035	101.58		572	18.4572	6.80509	7.21418	12.434
	573	157.814	71.2853	59.7283	59.921		573	8.48679	8.89382	8.59355	9.97186
	574	116.38	59.5875	0	133.93		574	17.6807	8.77358	9.16778	13.2168
	575	85.9187	52.066	76.2865	88.6769		575	15.3	9.44058	16.8734	17.9396
	576	95.1164	86.7308	57.7706	63.1188		576	17.9543	8.55439	6.96588	15.742
	577	69.5995	0	72.2764	118.965		577	17.5148	7.74244	6.39738	15.064
	578	121.232	62.3275	54.5186	101.109		578	9.26816	12.5137	7.89652	6.97564
	579	84.3545	56.1568	22.5563	36.5672		579	31.0133	5.83252	16.9688	8.36362
	580	127.62	35.7753	0	33.0826		580	38.1371	7.91763	16.2514	16.603
	581	120.648	50.9776	51.9042	77.7734		581	15.0953	11.456	18.1301	15.0019
	582	150.216	89.9731	49.4781	69.2896		582	19.0287	8.83919	10.207	11.8362
	583	88.521	55.5571	39.5782	93.3808		583	8.08633	8.70544	14.0273	15.2896
	584	107.177	75.6276	43.9956	99.8078		584	19.5724	12.3122	8.42181	14.9571
	585	129.067	49.6666	25.8605	68.2288		585	15.5494	5.26298	11.5593	7.06318
	586	114.657	99.8636	38.8455	212.323		586	17.3517	3.20632	12.0802	9.34554
	587	49.0337	66.0999	77.7067	123.472		587	16.3827	4.56051	12.3633	8.19133
	588	81.5909	101.167	47.5947	70.9679		588	18.7568	13.876	7.33221	13.7215
	589	74.4075	40.485	0	80.2896		589	21.4692	5.12874	15.1192	13.1472
	590	103.049	88.325	168.99	128.401		590	6.79668	8.22078	7.79656	13.6616
	591	101.53	109.064	130.451	118.092		591	15.5136	11.4099	6.19268	16.0404
	592	59.975	51.0717	73.5804	46.3331		592	16.5383	11.65	6.47574	6.7519
	593	139.111	66.0878	28.8248	88.5308		593	23.743	9.318	9.59823	7.94558
	594	115.251	59.2948	69.8136	28.3896		594	11.1162	6.74277	11.6629	9.48982
	595	39.4494	37.1757	75.1015	126.865		595	16.5279	11.0153	15.7483	17.2034
	596	55.8454	68.3954	65.0219	88.4513		596	16.8082	7.86231	19.6021	7.87485
	597	77.4691	44.3912	37.2414	66.9605		597	16.3853	8.45935	0	16.303
	598	144.642	69.5748	57.7161	93.6879		598	23.5627	12.1152	13.9277	10.3302
	599	130.353	96.0751	128.192	129.368		599	16.848	10.0362	14.3593	10.0212
	600	109.104	90.8447	29.6969	86.6084		600	22.4791	2.68926	11.9537	8.13467
	601	95.2193	69.1331	66.4223	114.22		601	17.9568	7.09279	8.62147	8.11343
	602	51.728	30.5407	65.4834	58.1728		602	19.1297	7.16463	15.8774	13.0266
	603	90.3648	30.1359	42.7997	128.898		603	17.2351	7.36872	10.4909	10.1197
	604	60.6365	46.9189	45.4041	47.7546		604	15.7538	4.80515	18.0276	12.6612
	605	92.4134	54.6604	85.7008	61.8725		605	16.3782	5.47203	13.5889	11.5635
	606	84.3315	40.8059	0	137.496		606	10.0091	7.07427	9.91529	8.43196
	607	102.109	40.4841	67.8564	79.0975		607	12.5891	15.6882	4.094	10.8262
	608	101.933	101.883	58.3569	88.9493		608	10.8507	8.3443	11.6558	10.0083
	609	45.8855	24.1173	0	63.8896		609	14.7307	7.0025	11.1664	14.7876
	610	102.475	93.6153	54.0742	103.588		610	20.4698	14.9996	7.27815	13.0431
	611	88.6271	79.4501	87.572	46.5567		611	6.06191	8.34477	7.57475	15.2697
	612	120.522	115.253	77.9733	169.827		612	18.6196	10.8117	12.9232	24.7717
	613	47.0115	81.8526	113.634	42.6395		613	9.54188	6.73284	3.05735	18.6667
	614	65.8956	32.2025	27.8371	0		614	5.58762	6.44998	9.67486	12.676
	615	99.5157	53.6595	134.489	221.43		615	10.7385	5.13509	9.47813	10.1191
	616	96.6403	0	34.5315	107.827		616	13.1417	6.39358	9.20966	10.5642
	617	106.383	58.7545	0	86.063		617	6.78843	14.396	7.17672	10.4309
	618	115.198	12.9136	33.3184	57.3938		618	17.1841	10.9874	9.69185	15.7997
	619	110.022	62.1942	44.0087	0		619	15.0172	15.989	8.80804	19.3378
	620	50.235	41.5657	66.7142	64.883		620	33.3021	12.7171	9.05237	32.0624
	621	104.079	83.905	36.2842	63.0775		621	18.1501	13.4545	13.247	13.6091
	622	74.1089	64.4674	30.4514	87.0446		622	21.4192	10.5681	17.2016	12.921
	623	82.9682	79.1385	68.7451	77.6891		623	8.94056	6.63623	13.5997	20.9666
	624	66.5924	0	0	50.8671		624	8.8202	9.30435	7.20202	8.0958
	625	61.0179	61.1288	44.4061	76.3465		625	15.9617	14.7206	10.6893	26.4103
	626	50.764	107.11	62.4421	113.358		626	12.0786	13.3735	6.5537	10.3412
	627	76.3805	24.1765	0	123.286		627	11.7188	8.29287	10.9155	18.1487
	628	72.8476	35.4284	73.6849	0		628	17.8815	11.9965	18.9716	10.4509
	629	128.301	65.2147	32.5597	60.4249		629	15.488	9.17145	7.66072	11.7459
	630	162.348	47.5517	0	42.4236		630	18.2325	9.93998	11.4831	11.8231
	631	61.9543	49.9672	78.4959	151.662		631	9.49193	11.5197	12.3796	12.1922
	632	54.6835	18.0224	65.6584	41.6989		632	15.0476	10.3244	9.45054	13.5213
	633	145.954	41.3686	44.4261	71.3019		633	16.0059	7.7717	5.55993	9.48147
	634	65.8686	89.0897	38.4612	168.027		634	13.2044	13.0376	6.98648	28.4309
	635	60.7856	76.9771	33.46	140.556		635	13.047	6.26471	9.28172	6.02961
	636	47.281	48.9401	78.1539	112.842		636	27.2882	4.72696	13.5525	10.7855
	637	58.2269	58.9469	33.4977	124.206		637	12.3511	2.76773	10.275	11.5721
	638	46.5602	34.3776	0	91.0784		638	14.4064	12.9447	12.0979	17.5727
	639	32.8994	71.813	113.814	86.8205		639	16.6368	7.74413	8.07822	10.4229
	640	70.0987	73.5971	53.4857	64.8835		640	15.1492	6.34391	6.66808	8.65526
	641	90.2208	35.4587	85.0787	121.793		641	12.172	7.91557	7.0327	8.49018
	642	112.698	72.2447	23.2864	184.908		642	19.7085	8.48975	7.77883	7.75713
	643	133.517	74.2695	36.067	45.5098		643	18.2631	6.53382	7.44053	10.2491
	644	157.263	31.13	31.897	94.5807		644	6.81656	14.0246	14.6143	13.909
	645	52.421	84.4385	116.491	119.573		645	35.2671	9.44433	22.1369	20.1288
	646	34.3356	62.4924	48.0509	38.1159		646	19.2843	11.5885	17.7565	16.6893
	647	120.739	65.04	62.2339	109.343		647	20.9192	15.6614	16.6236	15.8105
	648	74.4424	41.217	59.0373	58.746		648	11.4339	9.80818	7.9603	12.2735
	649	127.023	109.641	23.9538	29.5485		649	16.147	12.9535	4.54056	10.6474
	650	61.9872	72.0607	86.8304	79.6542		650	11.6197	9.83564	11.8693	9.76232
	651	102.777	42.6955	80.9756	168.122		651	13.5813	11.1961	11.6799	13.0692
	652	118.018	86.4708	40.1908	132.507		652	15.8086	17.0253	8.3859	18.8228
	653	66.9115	40.1462	80.8886	51.184		653	16.3707	10.0664	4.60583	22.1895
	654	131.234	53.8154	54.9933	44.789		654	7.79243	18.3617	5.94534	24.9996
	655	46.3635	63.8286	63.8786	52.2933		655	4.85139	0	7.3849	10.985
	656	140.425	38.9879	105.99	151.793		656	13.4117	14.2269	5.86057	16.5808
	657	68.85	48.5235	32.0358	0		657	15.7652	20.3067	13.9232	21.031
	658	63.4166	57.9669	53.808	125.233		658	13.6536	18.8282	9.37459	24.9346
	659	71.2827	0	28.4461	181.577		659	15.849	12.5486	19.4795	17.8815
	660	113.92	39.7366	44.1106	80.5925		660	11.1674	16.865	13.9394	14.7228
	661	49.5814	91.6473	72.8642	101.713		661	8.74018	13.8154	11.4069	9.503
	662	74.7888	48.6121	25.9655	63.1252		662	7.46285	7.08655	5.00366	18.987
	663	101.627	66.8694	33.969	45.1794		663	7.8438	20.9421	14.6102	22.9823
	664	69.6629	103.951	83.822	150.681		664	8.359	3.69591	7.30375	14.4253
	665	70.5085	44.7745	40.6129	83.1327		665	11.4614	8.69901	5.36307	15.9413
	666	134.95	96.16	55.0282	106.301		666	11.0299	12.4093	7.44556	8.78537
	667	98.9639	53.5373	66.224	138.969		667	16.3266	15.2093	7.49813	14.8863
	668	49.6296	77.3654	26.6759	124.276		668	12.9976	5.41778	9.083	6.80796
	669	120.108	65.6345	71.6031	145.724		669	17.4214	10.2249	11.9444	12.7036
	670	86.9817	116.666	30.534	90.0581		670	9.98868	15.1072	5.48398	15.9294
	671	81.1379	65.2842	30.1628	61.6573		671	11.2422	11.5935	12.3408	8.80391
	672	72.4535	52.5341	56.943	78.3472		672	9.90545	13.4108	12.2833	11.0467
	673	97.5249	42.6482	0	65.142		673	9.12538	12.4852	6.31887	18.2647
	674	82.652	41.633	58.4134	100.613		674	10.6747	10.6472	12.4796	23.3404
	675	126.608	77.6863	40.1591	220.552		675	17.3923	11.0276	20.3641	8.7805
	676	107.176	137.081	78.8224	0		676	29.6767	15.6502	24.8145	16.1069
	677	93.296	122.781	73.2498	147.183		677	25.8412	17.2423	29.4926	21.8665
	678	120.548	25.004	41.4515	100.016		678	50.8786	14.0208	30.6672	18.9808
	679	67.2604	89.5134	67.901	132.788		679	24.9607	11.0345	18.9418	27.8695
	680	92.7323	49.3695	27.9947	102.775		680	16.9808	15.2885	16.4177	33.0896
	681	119.738	44.4822	44.8912	79.4935		681	19.0633	17.4312	10.5953	23.7917
	682	93.8935	17.5882	16.641	51.8389		682	12.5429	12.129	12.1576	19.0526
	683	105.15	38.1282	57.6227	74.6817		683	11.735	11.4202	4.701	26.6227
	684	126.977	72.206	47.214	124.355		684	13.4858	15.0465	5.25065	30.1944
	685	85.5347	92.8026	24.715	111.749		685	25.4691	4.27269	5.79501	8.72183
	686	51.6857	68.4509	46.1797	47.9156		686	9.59146	6.92983	8.02524	8.33016
	687	99.8833	18.3818	19.4217	112.106		687	9.64283	10.8069	11.684	15.9457
	688	138.696	124.251	51.744	99.54		688	11.3207	11.2731	9.47903	22.4688
	689	99.2559	46.5829	60.7043	22.0837		689	18.6937	6.38752	12.6025	15.7701
	690	123.884	41.6161	65.7655	60.5326		690	12.907	7.35296	16.6525	14.7934
	691	124.113	56.6873	37.2228	64.4506		691	5.97473	13.8737	13.702	20.0478
	692	139.449	73.5108	75.2084	163.742		692	25.4134	12.2128	10.3056	15.349
	693	85.3242	38.1582	175.524	100.83		693	13.8266	7.97198	8.89803	15.4646
	694	135.412	63.7261	41.6211	155.092		694	10.8286	10.701	12.2091	12.6826
	695	138.097	0	95.881	140.988		695	11.0473	11.1716	10.2944	15.0822
	696	72.5054	34.0961	70.1557	76.2249		696	9.15643	10.8644	9.8783	22.2088
	697	55.5598	77.2815	67.8414	112.527		697	15.0825	7.27752	14.0983	20.1375
	698	97.5958	82.7745	35.1697	100.94		698	8.82306	11.4646	13.0318	21.5292
	699	35.1497	134.957	51.9603	65.9911		699	16.8692	14.6583	6.7607	23.1124
	700	69.9527	117.728	59.485	108.585		700	13.4047	12.6376	7.18967	16.3352
	701	86.8496	101.112	119.848	149.429		701	10.0758	16.1822	6.69045	8.08443
	702	71.4281	69.4117	69.3705	101.669		702	17.4182	10.9645	8.61188	16.4298
	703	143.133	81.3432	70.6831	85.6244		703	12.8544	8.09169	15.1453	10.3612
	704	59.8046	62.2759	55.8958	112.341		704	7.47558	12.849	10.8167	13.6901
	705	75.7414	87.9222	85.167	49.105		705	16.4337	10.7789	15.4459	14.5379
	706	108.38	39.4076	79.7759	65.7428		706	14.6761	6.42	13.2203	15.2141
	707	61.6401	74.4357	0	81.3505		707	18.28	9.01218	14.6338	7.81826
	708	52.1909	35.27	68.5335	133.802		708	18.0587	15.1565	14.2349	12.9276
	709	28.8947	23.2748	0	107.205		709	11.7575	4.55351	11.4848	5.99592
	710	66.2605	53.6298	72.7566	148.88		710	12.928	9.59639	5.79664	11.8216
	711	42.349	56.4021	69.7853	124.108		711	8.12723	5.77053	12.1054	14.5668
	712	72.8345	79.7396	100.672	141.053		712	14.0086	11.1591	9.24472	14.3754
	713	94.0235	77.5579	23.4578	81.7961		713	11.3341	14.0614	6.57052	13.1148
	714	67.8565	66.6171	66.6428	97.3189		714	15.9924	6.60837	5.68926	5.42539
	715	109.281	85.4277	63.1517	88.0504		715	26.4825	4.5021	8.28087	13.6674
	716	112.052	69.1891	36.9843	90.4432		716	26.5541	10.3009	16.2215	9.08391
	717	96.1993	31.0933	47.6799	79.6316		717	13.3656	5.59141	9.5919	10.3477
	718	116.245	60.6047	49.2563	123.712		718	7.41329	7.13358	9.9967	8.88494
	719	110.289	66.7544	59.4357	69.4353		719	17.929	4.96433	6.21779	18.0984
	720	75.2543	137.943	53.6633	170.548		720	13.0982	13.9988	8.68135	8.86196
	721	151.489	24.1066	89.3511	68.6017		721	21.9399	7.57483	16.3527	12.0673
	722	55.8302	52.3606	148.364	70.1498		722	19.0117	9.87631	8.88729	7.78916
	723	84.7275	104.472	52.0173	108.294		723	26.7464	11.439	10.9657	18.869
	724	88.7307	50.6606	36.2598	106.038		724	31.7961	9.03294	15.1302	16.0903
	725	149.057	63.8836	75.4159	93.3971		725	32.6527	6.63368	10.3545	8.66439
	726	46.7485	64.4242	32.0477	125.099		726	24.2859	19.5038	9.90766	16.4171
	727	76.0721	72.7685	30.9734	77.73		727	9.99694	7.30513	7.71437	12.618
	728	81.1644	79.8674	33.2982	124.152		728	12.8031	12.091	6.66906	15.1559
	729	67.1362	31.278	0	115.182		729	13.6438	10.7398	12.1974	15.0734
	730	64.2644	33.551	23.6529	82.9081		730	8.13763	7.51789	10.1959	15.8123
	731	57.2165	81.4973	59.0519	41.2645		731	15.4595	5.60001	6.36774	10.0559
	732	82.5043	116.141	35.5282	132.561		732	15.0265	17.7057	3.60054	26.2394
	733	101.681	36.8732	98.1136	94.0534		733	13.7916	7.88488	5.99636	10.9991
	734	44.3846	88.8801	70.1897	137.855		734	8.22756	15.2589	9.42834	17.414
	735	65.0316	54.1408	17.2842	71.4585		735	10.3199	18.728	12.5314	13.2049
	736	54.0239	0	75.9256	137.55		736	15.7785	5.09022	6.64589	16.9918
	737	75.1558	27.4654	68.9373	59.4333		737	23.4222	11.311	20.3906	26.6663
	738	42.6747	83.1214	49.5489	63.377		738	12.8018	7.10101	13.6043	14.3351
	739	85.5671	63.9827	44.4694	147.318		739	18.7557	9.23519	16.9463	11.7154
	740	61.3831	37.8043	40.5662	131.775		740	17.8038	7.11437	14.4852	20.4251
	741	50.5066	40.8668	63.9581	136.015		741	18.4291	6.29028	22.3197	16.8196
	742	55.8826	68.6254	88.2275	124.119		742	9.77727	11.1054	6.87273	12.237
	743	90.0249	70.7666	40.5175	113.864		743	15.296	5.83218	9.0128	17.6083
	744	73.6957	23.003	59.5636	43.2997		744	7.72517	7.87685	5.62405	12.7652
	745	20.1502	49.5084	71.0751	71.4796		745	11.1238	8.0288	13.9362	9.42685
	746	72.0018	109.248	27.5186	129.415		746	14.5038	7.98389	7.06593	14.2353
	747	46.0749	37.396	32.7374	62.4477		747	10.3367	5.88823	12.2938	9.44392
	748	85.1783	65.3942	37.5416	129.555		748	11.3653	6.57984	18.0427	8.30916
	749	75.1423	47.2525	66.6935	84.5166		749	11.7011	8.68459	6.31957	11.2653
	750	65.3304	53.2784	48.9401	131.041		750	15.7576	3.46997	7.45889	14.1603
	751	99.9022	52.5206	128.08	41.7595		751	25.2343	12.5836	9.48297	6.48964
	752	77.3504	16.7407	61.6065	96.7239		752	24.9177	8.90468	18.0176	12.9396
	753	121.124	80.039	29.095	109.995		753	10.9304	12.9307	0	16.0346
	754	131.477	77.2849	28.5981	111.664		754	9.58266	16.1872	8.29377	23.9026
	755	57.3064	27.8924	35.6383	115.968		755	29.5567	6.22661	18.9496	3.71532
	756	33.6031	38.334	63.2057	89.9691		756	25.7135	7.37464	7.06214	8.63581
	757	84.2905	21.4703	27.4534	65.4893		757	14.1057	5.70039	9.52047	8.18173
	758	113.533	53.9798	41.6968	74.7149		758	12.3118	2.76645	8.26735	8.28851
	759	96.1725	133.719	29.5916	210.709		759	13.5936	8.37019	8.87361	16.203
	760	194.029	76.7217	50.5072	193.592		760	12.8117	8.03875	17.5291	11.6796
	761	151.801	80.1237	27.4657	142.261		761	11.8201	10.478	8.75565	14.3021
	762	101.711	30.6785	79.5999	73.8278		762	11.7562	5.19973	9.32904	12.7496
	763	115.537	75.6863	61.297	156.492		763	7.1915	4.06729	7.32139	13.353
	764	121.115	83.0086	52.4124	147.095		764	17.2309	7.08939	6.96682	15.5866
	765	98.0366	33.5496	87.547	68.4584		765	27.2502	7.10409	14.7836	10.3543
	766	51.5007	53.0634	51.1474	138.816		766	18.0556	7.11911	16.4211	8.55282
	767	107.255	69.8078	0	132.238		767	9.01156	5.20189	9.3334	12.7393
	768	91.3705	39.3735	46.2356	55.5861		768	20.5522	6.6083	15.1228	9.32268
	769	150.812	0	69.0678	144.927		769	11.7309	9.1219	10.3903	15.2144
	770	69.1916	60.6834	68.9734	99.1512		770	14.9331	8.24095	2.96545	17.7957
	771	90.992	56.4378	54.2867	69.7776		771	12.4166	10.0475	12.2537	14.5854
	772	81.3321	75.273	34.7622	201.564		772	15.3727	15.3898	11.0012	19.5688
	773	57.8883	87.7726	63.7303	82.1536		773	17.98	8.10395	9.38087	18.1845
	774	74.723	63.6147	38.6678	0		774	13.4498	8.4369	7.28694	17.75
	775	71.8062	38.0476	52.4497	36.7226		775	21.5876	7.70494	6.57908	18.6692
	776	175.252	22.0883	53.1907	55.3202		776	14.9832	12.9893	19.9776	6.96985
	777	76.1114	27.7434	49.857	95.8646		777	12.7314	6.64361	4.94054	14.4078
	778	94.4354	74.9591	28.142	47.9577		778	13.2816	9.75414	10.4169	8.28049
	779	133.227	71.4573	66.6534	79.3449		779	18.492	9.37623	13.6721	11.4422
	780	144.476	75.3325	36.4642	99.302		780	18.8482	8.20937	12.2887	6.68447
	781	57.9253	79.7008	22.2484	133.725		781	31.3873	7.02165	12.1319	9.2713
	782	103.635	97.376	21.8973	133.233		782	9.87156	12.2528	10.2179	18.9491
	783	87.8825	32.8661	41.1513	54.2003		783	11.3381	7.49897	3.71421	15.1307
	784	78.9837	76.5609	82.1749	87.4472		784	11.2824	11.811	12.8382	14.9684
	785	77.9819	91.5269	0	50.4479		785	14.7861	6.82808	12.9413	10.9249
	786	81.0133	19.0301	82.7011	84.7146		786	14.6984	13.4077	10.8994	12.8615
	787	158.005	63.9413	162.848	82.1947		787	25.3524	7.59897	22.1398	10.4987
	788	103.739	100.745	0	112.609		788	12.5099	9.8572	18.6599	16.9988
	789	83.5957	52.0296	118.313	94.465		789	16.1563	9.80554	5.47331	10.9624
	790	186.754	23.0195	0	126.128		790	27.5042	11.8225	21.0688	12.4125
	791	98.6347	80.9987	42.8768	110.372		791	17.8361	8.66937	23.2723	15.8526
	792	48.0499	36.0819	40.7696	89.8322		792	17.0984	6.83589	5.05045	6.35991
	793	62.4176	25.645	36.804	91.6381		793	17.8519	8.80157	10.3336	9.41618
	794	74.8171	21.928	88.4126	112.198		794	10.13	2.52396	19.0683	13.8545
	795	141.553	45.181	35.6548	80.3217		795	17.9506	11.4287	9.49113	15.1179
	796	145.76	72.2384	76.3349	88.8068		796	12.0245	11.4493	8.14603	8.77779
	797	192.004	43.7993	50.59	200.06		797	13.5435	6.60586	11.7227	14.0124
	798	173.064	55.5078	137.222	85.0332		798	15.4814	11.3952	6.16574	15.1936
	799	81.3721	73.5396	106.103	49.0264		799	14.2915	8.65927	9.43093	10.3744
	800	140.038	110.493	45.0697	60.7609		800	5.58595	9.11477	6.16551	10.6799
	801	99.0042	79.2684	63.9309	116.144		801	14.455	4.76872	9.05558	17.9691
	802	114.753	62.8248	76.8986	109.077		802	8.99057	4.83137	9.65771	11.7526
	803	117.656	24.8739	39.2802	316.912		803	19.5637	3.31766	7.46852	15.217
	804	92.4387	110.33	58.8728	33.1744		804	17.3816	8.47435	13.7975	13.9752
	805	102.85	60.8942	44.9616	27.541		805	12.5416	10.3052	6.88557	6.15038
	806	52.5143	36.595	135.479	0		806	5.45113	8.22799	9.78407	14.2195
	807	79.6148	79.1227	135.569	65.7978		807	8.35532	7.22552	9.13948	9.11482
	808	115.999	75.3336	99.1122	101.326		808	20.2857	9.40374	4.27969	18.0945
	809	160.105	57.5103	95.757	97.5375		809	14.6894	12.8383	6.52861	10.9199
	810	60.5875	71.9001	80.4128	95.8668		810	9.11386	8.63633	0	21.2818
	811	94.1409	75.3275	64.5436	93.3885		811	11.3039	7.55709	10.3099	13.6408
	812	128.346	66.6663	79.5242	176.395		812	18.5597	7.82357	17.6108	12.3006
	813	99.9168	64.3101	82.158	51.6394		813	12.6682	11.9842	10.671	5.65111
	814	96.0897	47.7481	73.4899	110.209		814	15.5909	11.6365	9.93361	7.03113
	815	83.7189	0	36.6489	58.5657		815	8.42971	15.2567	9.93557	8.2548
	816	46.5037	41.1673	44.7377	120.018		816	37.0536	9.50985	19.8327	7.77628
	817	22.2153	70.3457	91.6823	112.832		817	24.7105	7.6993	16.663	9.53647
	818	73.6761	29.7778	49.1174	114.9		818	14.3201	4.5808	0	8.88398
	819	97.3017	50.0372	160.677	164.056		819	18.8513	13.0066	15.4215	18.9455
	820	45.8551	60.8586	98.177	124.104		820	29.6684	12.1656	10.8941	14.0581
	821	83.7611	45.6234	33.1362	71.6849		821	17.4164	8.65815	13.7061	9.49388
	822	92.1174	31.0212	37.0483	66.1108		822	14.1377	12.0449	7.34541	16.0598
	823	82.7879	38.2062	98.5278	80.4878		823	24.5776	13.7767	10.9594	19.5303
	824	105.016	44.3878	93.6119	70.6052		824	7.97127	12.9555	15.4263	10.9446
	825	105.851	74.0614	50.4481	132.862		825	8.09014	8.21984	16.0753	10.0113
	826	91.3324	40.9399	59.8846	130.168		826	6.85738	13.0701	8.75292	17.3731
	827	89.4268	93.7286	53.975	120.727		827	10.2476	7.18743	14.4098	15.3983
	828	97.8137	65.664	89.6439	64.512		828	30.1276	5.14688	13.3053	9.41027
	829	29.0546	59.6469	0	81.6111		829	15.2803	6.21341	5.58185	14.4061
	830	69.1595	43.09	72.5802	90.2287		830	21.632	12.561	9.06482	12.2054
	831	79.0061	42.9206	0	75.8698		831	13.6479	4.37514	9.86753	14.3441
	832	101.845	55.6483	0	78.7941		832	17.2972	12.2162	11.326	15.1891
	833	50.5779	88.8416	81.9237	144.49		833	22.0052	14.0356	12.3717	15.2374
	834	81.4898	17.4712	46.4009	110.509		834	19.3003	9.55826	13.1037	20.8677
	835	187.071	62.4701	46.2353	81.6359		835	8.08512	8.65418	15.9224	11.1797
	836	135.282	24.2415	120.251	77.6568		836	14.9617	12.4731	14.5557	21.5038
	837	54.4881	69.1113	83.4001	34.7907		837	24.66	14.7558	12.6259	17.1892
	838	67.3918	93.669	47.5856	190.312		838	10.4175	6.54613	12.4848	16.8017
	839	81.378	31.4337	77.1186	65.769		839	16.3888	8.21637	8.41621	11.5915
	840	83.5669	44.8742	52.249	62.0901		840	17.5847	13.2009	9.52346	29.113
	841	38.5802	41.5093	48.1215	42.2445		841	10.3854	18.9405	7.44209	7.59854
	842	94.7646	92.7252	33.7178	65.4248		842	11.0021	14.0384	15.0373	20.3385
	843	31.8809	47.7956	32.0265	48.4329		843	7.66039	13.0319	16.1173	15.0895
	844	42.4006	90.4322	23.5898	108.968		844	10.5135	17.6794	7.2507	23.4398
	845	112.8	76.2425	66.6954	57.6816		845	11.0479	6.72607	8.36436	13.2279
	846	30.4025	84.0893	62.2191	105.063		846	14.6127	16.4262	8.05933	22.1076
	847	22.8335	60.4082	0	58.3402		847	7.02253	9.89344	14.2634	8.6661
	848	111.806	60.0722	33.3798	45.4049		848	19.268	6.22067	11.429	7.1558
	849	105.644	115.853	39.932	166.666		849	11.4703	13.1215	12.1025	7.5644
	850	126.716	69.3195	36.6845	179.263		850	15.644	10.1854	7.24171	16.6588
	851	122.271	92.1156	28.3528	92.6607		851	7.17756	3.96544	11.6635	9.70932
	852	46.3552	36.6425	27.0882	74.9136		852	20.8321	7.84961	13.8141	16.5357
	853	80.209	57.2065	46.208	97.1276		853	6.7831	18.3382	3.97209	25.2784
	854	68.8971	74.9051	21.1113	87.9012		854	8.89484	8.91205	0	6.45355
	855	75.4442	51.0575	56.7895	70.5847		855	10.4898	8.94719	0	18.7387
	856	140.621	29.5826	93.0596	34.1401		856	10.1426	7.0943	8.06326	18.3462
	857	97.4938	67.8871	78.7052	155.748		857	10.1808	8.32438	10.6234	14.4806
	858	76.2106	57.1046	51.3798	123.154		858	10.6223	4.92483	7.45184	8.74103
	859	114.38	48.1129	76.2534	80.5223		859	18.2946	10.8796	5.72985	9.01136
	860	85.2228	91.0463	59.1342	153.044		860	15.5437	7.18139	11.4566	7.53602
	861	52.2328	33.8946	63.2365	0		861	21.1897	6.88456	17.2687	11.1683
	862	66.1479	61.6536	40.9637	51.0589		862	9.70504	12.3773	8.22233	20.6878
	863	85.3349	18.8745	56.5299	52.3059		863	12.8293	10.4896	6.11474	17.129
	864	71.84	127.321	33.3022	83.7637		864	12.6694	11.0279	6.7886	11.0279
	865	70.0405	62.3914	23.3468	60.955		865	19.4681	3.10691	2.86506	15.5611
	866	111.995	35.5004	28.5232	118.085		866	12.5357	15.043	9.10331	13.1832
	867	68.0692	43.7513	59.5096	71.8276		867	20.2838	12.3724	10.2071	21.366
	868	33.7731	79.379	23.9918	82.5183		868	26.4328	10.4482	29.7236	11.8689
	869	65.5706	58.5642	27.502	81.4806		869	28.2367	12.9922	39.9602	10.0887
	870	98.6025	85.8496	34.6767	124.115		870	18.0429	15.5614	12.9178	9.06581
	871	52.7957	57.5724	43.1918	111.128		871	15.5721	5.33729	0	19.6465
	872	41.2073	48.8641	0	98.0984		872	11.9024	8.81972	18.6594	15.4497
	873	45.8698	86.4425	53.5147	88.2682		873	15.9433	8.05177	16.04	17.3773
	874	69.7564	46.0827	51.5177	81.4981		874	26.9114	11.9981	17.9173	8.30247
	875	36.5436	99.7148	45.5812	53.4037		875	15.6311	14.9341	16.0053	25.456
	876	64.7969	99.9582	61.437	54.6534		876	9.50059	7.47451	9.2127	15.5491
	877	53.7063	67.9106	31.744	80.8609		877	27.3274	7.17311	18.1614	21.6547
	878	35.9145	162.398	0	62.5358		878	20.7056	16.3868	10.6348	29.7675
	879	144.605	55.0261	26.3667	186.97		879	22.3862	14.0259	6.21037	13.3396
	880	91.8624	22.3064	39.2694	102.531		880	36.4794	9.44353	10.0779	20.6385
	881	185.365	80.9723	66.8372	85.0209		881	11.857	11.9496	7.90466	13.2928
	882	93.8637	81.6566	57.3971	115.752		882	13.3625	23.5963	8.19088	22.5789
	883	100.378	74.8928	69.7407	72.5104		883	12.744	13.664	11.04	30.2477
	884	107.116	125.137	25.2255	180.429		884	9.95883	10.5476	13.8115	19.6635
	885	126.672	52.192	31.8895	31.8951		885	11.0131	20.2787	11.757	15.8186
	886	46.2076	88.9232	73.7244	95.2568		886	12.3926	14.0106	12.457	17.8461
	887	61.2838	54.9246	45.4704	58.1555		887	12.2873	8.53496	16.6001	18.4976
	888	67.5735	0	45.1358	252.937		888	13.8294	12.12	3.17737	27.9279
	889	67.0046	91.3621	66.0046	147.382		889	16.7876	11.7284	15.5401	21.1763
	890	63.8216	44.5956	45.4097	94.4625		890	5.36717	10.7508	9.74906	19.6927
	891	69.5353	45.192	84.4419	72.3555		891	19.941	13.2783	5.4633	13.4327
	892	148.695	155.115	84.249	182.692		892	8.63782	13.2724	8.11721	19.3005
	893	113.582	77.7028	65.6164	72.2615		893	13.7275	13.3786	5.04004	18.8652
	894	105.951	83.0299	68.9911	93.5924		894	16.4649	12.7028	6.94888	9.24623
	895	142.548	38.066	133.07	22.6583		895	15.5547	13.6073	6.00217	13.9464
	896	80.1246	36.7645	71.8359	144.394		896	6.1011	9.44996	13.8138	16.4807
	897	126.264	54.2547	40.8501	106.21		897	18.7987	11.4288	9.50083	15.1145
	898	81.0521	28.9771	71.4921	56.3444		898	19.2267	18.0835	16.6183	22.4134
	899	48.8676	31.5092	121.496	87.4776		899	10.8659	17.189	16.8246	22.355
	900	117.743	59.0777	28.7114	104.148		900	9.30634	4.85601	7.39319	10.3779
	901	73.0682	65.6544	0	79.7232		901	16.0672	7.42982	4.53716	16.2961
	902	88.7944	61.9585	83.509	123.917		902	13.3659	11.2033	9.74837	9.95851
	903	120.074	22.6587	90.1188	59.572		903	16.5308	14.5484	12.2184	18.9852
	904	98.1501	67.9428	99.5483	198.32		904	12.6604	6.78215	10.3316	23.2339
	905	63.277	108.373	86.8599	100.376		905	7.23967	10.5263	7.92032	19.9123
	906	105.719	53.4372	35.837	112.844		906	9.98751	14.9614	8.66386	6.60457
	907	79.2835	34.7746	99.3784	102.325		907	20.7489	18.4726	12.3152	17.2808
	908	97.3231	31.4696	132.334	130.616		908	14.847	12.6008	8.34586	21.8211
	909	72.6989	21.1837	84.3434	115.902		909	14.1826	13.2866	21.8492	15.1704
	910	80.7596	43.5506	112.688	32.8207		910	17.8676	11.3251	18.9352	25.2065
	911	141.579	42.7477	0	60.0368		911	12.0249	5.47471	6.37881	8.1712
	912	70.4859	47.9887	40.1804	156.061		912	8.68488	8.42874	5.85152	13.5507
	913	107.044	82.0297	21.3603	100.819		913	24.7671	7.76388	16.8388	11.387
	914	92.6227	45.047	36.4019	77.5354		914	12.0152	8.72815	18.7457	18.8986
	915	78.5913	65.3018	41.3472	61.8264		915	12.0946	8.61408	9.06436	17.5871
	916	101.914	116.38	81.2401	141.601		916	18.8181	10.2423	3.88434	18.9602
	917	137.358	65.5988	62.375	129.386		917	18.4725	7.54825	10.6953	19.3216
	918	107.174	68.2216	51.9991	134.376		918	11.6038	12.4021	14.4471	25.6908
	919	92.908	63.8632	81.5395	92.4199		919	6.8894	3.24816	5.59363	25.3566
	920	80.1362	78.457	48.6753	105.905		920	11.9891	9.2808	10.3642	10.9152
	921	77.6477	64.3456	23.7118	94.3286		921	16.0147	5.75868	9.71063	4.50679
	922	55.5219	42.0831	19.1827	73.1358		922	8.91737	8.97558	13.4797	7.59577
	923	97.2848	59.9242	47.1961	33.7717		923	9.54872	13.8525	5.81875	14.8308
	924	100.652	65.2675	49.9438	164.516		924	12.6678	4.74347	8.1024	8.37218
	925	115.685	67.1556	64.1951	181.071		925	14.5546	8.50829	11.974	15.1661
	926	95.7548	70.6534	96.6365	125.31		926	14.6956	10.7081	5.98871	13.8287
	927	113.998	89.2814	60.3824	53.1516		927	9.49101	11.3309	16.5327	16.292
	928	66.4134	57.2319	38.349	70.9627		928	15.1852	5.99728	4.71307	8.88019
	929	85.8945	26.1755	66.9633	124.192		929	12.3161	7.59011	5.71406	23.378
	930	61.4873	80.8722	34.2616	119.134		930	15.2787	10.2785	3.36575	7.25795
	931	23.9356	28.1347	31.4155	53.2793		931	14.3279	21.672	10.0885	30.6969
	932	133.661	124.009	0	33.1815		932	10.1548	15.2426	5.34985	12.6826
	933	129.667	28.9097	83.651	113.867		933	17.5662	10.3535	11.7108	8.49137
	934	48.532	107.183	12.8683	67.6743		934	18.3225	15.2067	8.41032	11.0846
	935	73.8856	59.6897	86.1999	201.906		935	12.3445	13.7117	6.9576	17.8984
	936	47.7675	35.3544	20.2309	0		936	12.3944	4.3259	0	17.0633
	937	89.6066	68.5904	0	87.6433		937	18.1265	11.2199	6.85867	15.3675
	938	60.6178	47.6926	40.9413	91.2705		938	12.0494	11.8073	12.529	17.2176
	939	64.8337	45.885	35.0157	109.719		939	13.3182	13.8104	7.4269	17.4087
	940	188.215	25.5897	0	50.1263		940	8.80589	7.70234	14.5525	8.22512
	941	62.775	67.9797	0	52.7295		941	8.15744	7.34555	6.13551	15.6405
	942	42.6448	46.6673	79.6867	169.315		942	13.0994	11.78	10.359	11.409
	943	69.3719	28.4328	32.5733	58.1292		943	19.4124	10.2071	11.8264	12.1337
	944	95.5537	48.4513	122.22	63.3904		944	16.9319	16.8712	19.5745	17.2544
	945	75.3823	49.2047	38.2894	92.3766		945	7.87645	16.1825	9.78714	9.16153
	946	46.7937	65.6322	89.1308	126.106		946	14.2847	11.1088	12.1476	11.8099
	947	88.1271	40.7858	73.1938	132.068		947	26.8096	15.6112	12.4234	23.3875
	948	71.5514	96.2367	48.1086	47.0835		948	9.05402	11.0441	11.2184	16.9909
	949	122.439	68.1595	52.7032	90.5144		949	21.5596	5.46052	6.18964	11.899
	950	46.9507	66.1913	64.2375	76.7582		950	12.8727	9.84593	7.6725	10.4554
	951	84.6393	117.894	70.8329	108.198		951	19.0435	7.25137	16.6247	25.3493
	952	68.1359	110.145	60.7581	0		952	9.42328	10.5982	0	17.8259
	953	91.9896	112.874	82.7627	138.213		953	16.7216	5.10025	13.9754	8.1135
	954	105.929	50.5713	144.052	159.44		954	10.7816	13.966	0	14.5027
	955	69.9583	104.655	63.1882	172.602		955	11.4711	8.99113	3.24435	9.97489
	956	35.8937	106.026	0	79.3041		956	13.9137	11.9068	0	9.96122
	957	59.0529	58.239	45.4253	182.504		957	11.3364	3.35109	5.67545	11.1304
	958	97.5862	67.9189	142.348	100.621		958	21.56	9.68557	12.4276	15.0789
	959	95.8471	108.883	37.288	67.8967		959	13.3961	7.64824	14.6406	21.524
	960	90.5287	114.822	76.1992	129.426		960	19.7934	10.112	7.78838	15.4898
	961	78.2211	93.1429	69.3139	182.633		961	24.3155	12.4174	12.6435	16.9476
	962	74.2969	87.6818	19.5716	108.96		962	20.9237	5.62563	15.0187	14.5984
	963	45.3212	98.8425	0	66.6524		963	20.8254	10.1861	4.40273	10.8016
	964	58.0039	96.8643	60.7	166.953		964	16.0493	16.8553	7.69029	20.874
	965	81.3039	74.8821	29.7043	127.847		965	14.0235	12.9371	6.14126	18.0771
	966	90.2351	24.9167	41.1009	123.231		966	14.7429	7.9931	3.12977	18.3162
	967	47.8216	0	115.049	38.6545		967	19.6322	11.2817	13.4137	11.9708
	968	24.6417	87.4031	16.2798	142.642		968	10.7603	10.3558	17.227	14.9018
	969	176.179	46.8344	23.9855	177.236		969	10.6324	10.2471	15.9683	22.5226
	970	75.5196	78.0396	28.5547	87.1061		970	9.09797	6.85034	12.6883	4.61302
	971	76.7981	41.7173	103.52	121.76		971	22.9144	15.3641	16.4312	16.1603
	972	81.7835	64.1316	67.4955	51.5568		972	8.68291	9.79882	7.67936	19.8178
	973	83.474	59.9876	79.0806	82.3019		973	24.7879	12.7294	13.2911	19.9502
	974	202.746	92.9301	137.835	83.0175		974	19.9901	5.82757	25.3063	12.9502
	975	150.697	35.6618	88.9266	81.1893		975	11.8832	10.0411	12.0948	10.6506
	976	163.42	36.6554	176.683	121.972		976	10.9668	7.94014	17.3845	13.0696
	977	80.6246	148.902	95.3795	124.221		977	17.4059	11.7656	14.3329	14.8073
	978	128.042	40.628	46.8259	83.3183		978	14.4942	18.934	10.123	21.9456
	979	96.5217	53.6355	0	156.361		979	18.6737	10.6916	12.2039	15.805
	980	66.3463	92.8926	43.1902	104.581		980	14.9203	6.80734	18.0041	18.07
	981	86.8531	38.4226	44.0777	69.0902		981	12.4703	14.1176	13.5398	19.2115
	982	150.432	37.9967	0	81.0597		982	15.8815	12.2327	12.2762	19.0361
	983	48.8627	97.9141	42.7704	57.443		983	18.5809	8.16588	24.3694	11.4927
	984	67.3172	69.0162	87.3734	81.2161		984	27.4168	5.30945	22.1879	9.77138
	985	120.566	66.7086	0	74.8712		985	13.3608	9.04287	11.6627	13.6802
	986	77.9167	32.809	23.5758	23.435		986	10.6052	5.06625	7.01398	13.9857
	987	119.039	59.7257	26.4531	58.5771		987	15.3255	10.3291	9.05595	12.1518
	988	58.5489	63.4709	54.834	249.35		988	18.3785	7.59183	7.35139	5.93222
	989	50.1835	90.6412	28.5742	264.09		989	7.75986	12.0252	8.65342	12.7511
	990	88.0815	37.8663	0	32.3643		990	15.3491	6.61595	8.91141	15.5015
	991	121	71.4353	41.3467	40.6201		991	14.6142	8.99351	14.6815	16.9211
	992	94.7456	35.7381	34.4234	89.8146		992	12.8313	7.78822	13.1226	8.7978
	993	65.6133	98.1913	34.8475	76.954		993	12.8691	7.21663	6.77576	11.6713
	994	62.9199	50.2477	58.316	66.997		994	13.5281	11.1659	8.83278	13.2657
	995	65.3216	76.0521	29.455	0		995	10.1362	10.5103	14.6018	6.34808
	996	75.711	88.5709	44.7314	49.7485		996	12.1012	4.81738	5.42905	10.3457
	997	44.1049	35.3289	33.7415	77.3311		997	24.9667	12.8891	17.2001	11.5967
	998	47.2503	72.2683	68.2872	49.8498		998	13.01	4.47617	12.5928	12.7218
	999	100.066	21.5008	16.5686	98.1449		999	11.8999	5.75988	17.9862	15.2175
	1000	36.2496	28.468	32.5095	45.7617		1000	12.0702	9.29325	10.0585	5.86942
	1001	49.7277	46.1521	0	50.7917		1001	11.2188	8.27912	8.52282	16.325
	1002	62.3687	131.178	90.6562	166.831		1002	8.28557	9.91055	12.2343	18.1221
	1003	127.776	107.944	71.4291	72.8921		1003	6.87542	10.2804	11.9773	11.3905
	1004	68.5916	23.1562	90.1203	70.3478		1004	13.8957	10.8851	6.75652	7.64344
	1005	94.2618	88.7856	47.5555	156.077		1005	9.84812	17.5392	7.73186	8.68606
	1006	86.2107	45.7408	30.8396	74.7879		1006	11.5493	10.2929	15.1594	18.0425
	1007	127.228	44.5697	80.2896	103.857		1007	10.5352	9.81442	5.11747	12.0761
	1008	82.1259	151.009	48.5757	91.6841		1008	8.59705	14.2728	12.2235	10.3436
	1009	57.7339	77.2751	21.5633	63.8637		1009	22.6584	6.91944	7.93686	15.6238
	1010	86.1566	116.422	96.8427	106.603		1010	6.35731	4.2909	9.61747	10.2288
	1011	99.2503	24.5734	86.5156	98.8893		1011	12.9449	9.17792	0	13.4323
	1012	95.5119	84.8373	47.9042	161.528		1012	10.5026	6.21569	2.86202	13.0997
	1013	115.512	36.7165	45.2989	93.111		1013	22.341	5.88621	9.65056	24.1293
	1014	71.9924	32.9325	40.5965	71.2055		1014	9.31206	12.3767	16.0173	16.1665
	1015	117.501	67.5456	29.2572	97.719		1015	23.3603	6.24557	7.95894	14.5072
	1016	57.7454	55.2302	50.8221	67.3394		1016	14.8434	9.56945	13.6339	7.18626
	1017	87.7286	126.61	81.9158	65.3611		1017	12.162	12.9326	8.04314	17.6845
	1018	122.171	62.5043	59.0988	102.707		1018	16.6264	6.55971	9.40338	8.46261
	1019	114.728	22.4522	36.9476	123.267		1019	21.2563	7.51771	23.974	12.0007
	1020	79.8552	68.4779	88.0707	79.0821		1020	27.2271	12.4888	4.88257	22.0341
	1021	123.843	94.7383	64.097	82.541		1021	18.0649	18.39	9.30482	23.2412
	1022	141.313	94.3649	103.234	122.083		1022	27.0062	5.59199	12.4964	23.4096
	1023	62.4661	46.0406	43.9576	139.645		1023	16.1244	2.84972	8.26544	14.3436
	1024	107.163	106.875	43.1813	56.7684		1024	15.4157	7.79106	13.4581	5.29489
	1025	66.2007	76.0747	69.2672	99.6297		1025	5.83715	7.54807	12.4874	7.46691
	1026	61.2516	43.6162	0	165.395		1026	23.9699	5.73776	9.6831	3.67724
	1027	92.5403	117.761	61.9606	217.665		1027	16.9235	6.29773	16.0392	11.635
	1028	105.84	60.6302	74.6347	86.0799		1028	18.0728	10.5695	14.5748	13.8426
	1029	92.6506	83.1602	39.9669	86.6509		1029	13.6486	12.1939	12.2332	6.45694
	1030	105.085	99.3027	52.4611	62.5375		1030	12.3886	8.48602	8.13504	9.70421
	1031	137.52	52.3487	123.366	54.7068		1031	29.1756	10.7111	11.0793	10.8557
	1032	89.0666	91.1528	85.8372	79.0179		1032	17.2809	10.131	21.5376	13.7846
	1033	106.845	58.8981	81.042	139.2		1033	21.4477	6.26283	9.82835	11.803
	1034	141.151	53.9262	80.4591	198.448		1034	18.8245	11.4029	11.9689	5.68529
	1035	122.145	66.644	68.7448	78.2726		1035	22.0624	16.175	16.6038	19.1651
	1036	124.32	80.0373	126.988	162.088		1036	15.0523	12.9507	18.2753	10.5146
	1037	164.436	126.161	133.922	99.9536		1037	16.7758	8.77061	15.4688	13.1732
	1038	87.8579	49.5222	29.5118	62.4115		1038	7.29662	5.01625	11.4737	13.5242
	1039	123.57	46.4724	157.346	159.847		1039	16.9051	12.7484	16.1416	13.9772
	1040	88.1737	72.4792	55.6558	96.2345		1040	11.0308	7.92539	15.5302	7.61926
	1041	72.1288	45.394	23.7195	67.8066		1041	16.2618	3.52444	11.4201	15.7425
	1042	168.318	39.5494	139.087	102.761		1042	12.336	14.0292	6.61255	9.35278
	1043	199.089	74.297	100.098	72.5992		1043	14.5726	6.15665	6.37751	0
	1044	98.1002	87.6251	102.312	44.7387		1044	18.1256	9.23838	5.58432	12.0269
	1045	94.3491	30.5666	98.5344	100.69		1045	21.6607	10.4187	9.30712	9.07587
	1046	98.7384	66.2632	27.1213	85.1955		1046	12.5053	17.7802	0	7.35097
	1047	53.2666	47.6171	86.0118	74.1322		1047	19.2804	10.5052	13.2316	13.78
	1048	108.904	100.38	83.4847	30.4013		1048	18.969	9.9319	4.24029	8.44603
	1049	137.484	78.3834	32.5982	30.8879		1049	26.6296	12.2169	18.3201	20.6724
	1050	98.5248	0	25.2628	27.9339		1050	18.4873	4.6216	10.9899	12.1531
	1051	93.3845	43.667	33.8451	51.0933		1051	11.7054	6.92998	11.0957	9.49313
	1052	194.885	34.1668	47.727	31.3502		1052	18.1971	5.97072	11.319	9.19714
	1053	58.6637	81.5139	0	39.7629		1053	12.7166	8.96043	16.0536	4.05167
	1054	39.58	27.1861	17.9909	75.0251		1054	9.97099	5.32787	9.74177	0
	1055	67.3636	94.8019	39.0357	54.4637		1055	17.9626	7.83422	17.1235	11.3802
	1056	86.7771	50.4386	50.6572	42.4202		1056	5.8394	11.1337	4.7995	6.5258
	1057	82.308	41.9659	61.746	46.1846		1057	9.44083	5.52067	6.20267	11.0699
	1058	65.6766	49.7767	27.488	92.7811		1058	11.9672	7.27436	9.30153	14.891
	1059	33.5337	39.0031	87.4298	36.6392		1059	4.54708	3.94719	13.019	8.46407
	1060	57.7066	48.4206	52.5989	158.84		1060	16.9103	8.05537	5.79077	12.6045
	1061	148.119	106.137	33.3903	170.677		1061	10.2924	12.6528	5.89912	7.01645
	1062	72.4865	0	70.9348	103.592		1062	6.2589	12.0108	12.3535	11.8052
	1063	161.27	56.258	70.8447	26.1328		1063	8.49477	10.679	11.5673	13.3983
	1064	27.7948	23.9604	62.9428	80.0755		1064	11.9967	7.14043	14.8107	8.99955
	1065	118.468	65.8135	0	71.0093		1065	10.5922	6.68651	11.7103	10.4607
	1066	53.3977	95.161	43.6012	176.834		1066	13.5553	11.0728	13.7111	15.5995
	1067	114.135	38.0893	58.8695	79.2432		1067	21.1227	15.6884	19.0707	13.5924
	1068	73.0722	45.6612	38.5587	89.0506		1068	25.0279	2.79284	16.037	7.24069
	1069	31.173	88.9639	35.7812	119.817		1069	30.1987	11.1482	19.6198	3.92327
	1070	65.3737	29.5315	85.6686	40.0912		1070	28.3159	6.24555	34.3728	15.1365
	1071	102.282	93.8965	0	246.635		1071	23.6317	4.03459	25.3177	10.221
	1072	63.5671	40.1606	26.5545	80.3212		1072	19.1059	16.9107	9.59362	12.92
	1073	106.145	62.4665	48.3814	72.1114		1073	14.135	12.5836	11.0606	15.1249
	1074	87.0339	92.4145	26.9225	116.024		1074	9.39166	16.3086	9.67356	13.8176
	1075	89.2107	110.077	0	55.6912		1075	9.96007	8.67435	13.5591	10.9752
	1076	131.691	46.1726	69.6054	109.761		1076	12.6688	10.0714	6.82254	24.1833
	1077	120.676	67.8701	122.376	74.3		1077	18.8976	5.98727	15.7627	23.1933
	1078	63.3688	42.8418	93.4485	79.2949		1078	21.5701	6.20139	20.6383	6.71817
	1079	128.746	68.643	46.6363	53.7286		1079	15.5011	5.798	12.1437	10.7623
	1080	80.3343	91.0588	71.8437	137.893		1080	31.0196	4.06702	0	6.66453
	1081	84.1219	182.103	115.847	150.878		1081	23.6975	7.79339	9.53543	14.2367
	1082	115.428	36.4547	128.62	73.4746		1082	12.841	5.64804	4.58503	11.4692
	1083	30.9902	77.3183	39.7804	56.0101		1083	10.9235	9.70794	23.2566	9.60355
	1084	63.3825	96.5204	23.8361	123.016		1084	14.8419	11.6472	11.0939	16.731
	1085	47.734	0	43.4336	64.3865		1085	10.2175	12.5217	17.8477	16.3257
	1086	75.6913	113.806	36.73	0		1086	21.4217	9.1059	11.2572	13.3864
	1087	67.7281	40.4959	29.9939	82.5798		1087	15.9024	11.1975	16.2994	12.0553
	1088	45.172	43.5105	43.8846	158.271		1088	22.5102	10.436	10.0996	24.7475
	1089	54.8878	35.8514	47.999	64.2853		1089	10.4327	13.4406	8.18249	17.1368
	1090	27.8233	43.3701	31.7503	72.3974		1090	10.4398	5.37411	10.9335	15.0648
	1091	32.6173	47.6159	42.3746	134.964		1091	12.9404	6.90448	6.18628	6.98817
	1092	254.611	108.175	99.5192	163.19		1092	13.7378	5.83282	5.15975	28.7542
	1093	106.748	57.3091	68.0993	76.0534		1093	10.8651	6.48004	11.2297	18.348
	1094	103.573	101.905	94.6404	55.8932		1094	9.22266	14.915	5.74193	12.7743
	1095	69.4592	99.5319	41.4183	120.681		1095	6.89688	9.98088	11.2602	21.1525
	1096	105.475	80.9084	53.6476	127.638		1096	5.7533	7.42209	6.37658	0
	1097	202.205	116.254	114.567	50.6246		1097	9.66743	8.65667	11.4214	3.48832
	1098	157.683	35.3125	102.72	139.747		1098	14.9409	8.97151	12.7348	9.63118
	1099	70.9087	82.1329	60.4037	67.9107		1099	14.239	12.2871	16.7913	15.3989
	1100	85.1403	20.925	31.1015	69.5285		1100	8.31063	0	8.70638	9.0016
	1101	95.3423	91.726	20.5451	0		1101	11.9879	8.2532	9.72479	7.31697
	1102	55.7567	105.38	30.8994	69.9397		1102	17.9022	4.38654	13.1675	4.67898
	1103	42.5675	51.6688	32.9915	74.2739		1103	9.3932	11.9791	11.1662	12.385
	1104	52.6975	62.6061	67.4528	85.0206		1104	14.1111	6.32158	8.18741	8.61607
	1105	101.651	47.6451	26.7318	115.385		1105	7.50156	6.40548	11.6186	10.5268
	1106	91.8712	22.5082	26.3137	72.1314		1106	11.3682	12.8904	15.2121	13.812
	1107	71.8788	76.1013	0	156.614		1107	9.99032	10.2122	9.54456	10.7991
	1108	59.7634	112.216	67.5896	156.241		1108	7.79903	7.78812	4.39168	12.0317
	1109	61.9993	33.272	64.1655	58.8573		1109	11.8052	9.62731	4.31241	17.5431
	1110	54.1014	43.063	29.4953	83.2358		1110	15.6107	12.597	17.5796	18.1415
	1111	70.1313	53.5526	20.7003	55.5361		1111	14.9212	3.91881	4.48424	9.16532
	1112	40.3924	30.1201	73.9629	131.19		1112	21.7035	9.72316	17.1874	24.172
	1113	61.4552	79.8623	25.8853	103.397		1113	13.1028	12.7855	14.2488	13.2154
	1114	52.3308	43.6606	0	38.8094		1114	12.4002	11.3261	8.51902	15.292
	1115	136.975	35.1265	0	170.31		1115	11.7005	10.0154	0	6.63357
	1116	84.0425	19.2236	0	83.6793		1116	12.859	15.7667	10.2419	29.8191
	1117	26.1528	48.3186	47.7174	48.8066		1117	8.24539	9.62978	3.87678	10.884
	1118	42.9112	31.0247	34.5333	171.126		1118	23.2329	10.5745	12.2597	15.3132
	1119	28.7648	107.507	63.9218	111.489		1119	12.4262	6.33444	5.20443	13.104
	1120	58.2992	31.2188	49.0685	44.0266		1120	9.65697	9.77104	9.23564	16.7233
	1121	185.468	40.7727	38.1814	37.9519		1121	14.1489	13.3199	8.26884	9.37326
	1122	44.4394	70.7368	29.4035	156.233		1122	4.58802	17.9072	14.4955	14.564
	1123	117.281	22.6145	42.6022	181.329		1123	17.5723	10.6728	3.30604	14.7997
	1124	102.229	75.6956	41.5406	71.3037		1124	17.1837	13.0043	15.6345	12.3775
	1125	52.9248	44.1286	47.1591	49.9721		1125	11.7087	11.4191	13.761	26.174
	1126	109.125	68.4594	37.0363	91.6517		1126	17.1996	14.4766	17.009	14.0976
	1127	141.084	89.2555	73.8164	112.044		1127	18.6789	10.0649	13.9636	14.6764
	1128	120.815	26.9633	42.3229	62.8477		1128	15.1128	17.6389	9.25691	22.2675
	1129	144.66	67.9832	0	115.915		1129	10.4758	12.4118	14.0285	14.5115
	1130	120.335	37.128	49.4728	52.7325		1130	15.877	11.6915	12.7227	24.9834
	1131	27.2974	70.1866	38.8463	123.545		1131	23.196	22.1238	19.9405	22.1652
	1132	45.7463	43.198	27.8223	66.1865		1132	17.008	7.78306	11.8246	16.0122
	1133	120.319	72.7764	23.8745	109.728		1133	13.3374	0	5.74863	17.3285
	1134	100.219	102.266	101.451	49.2062		1134	9.85978	7.12809	13.4249	8.07134
	1135	81.4872	56.0223	59.2096	74.6964		1135	9.22572	4.5011	9.21306	12.1712
	1136	71.0287	42.232	42.6564	41.9387		1136	9.89046	9.18084	3.70366	11.4899
	1137	65.0116	36.1748	82.0384	48.233		1137	9.46686	9.97715	15.3933	12.6399
	1138	107.157	96.8947	70.8802	77.633		1138	17.7668	11.0848	10.5755	16.3461
	1139	47.8899	33.1104	67.4737	109.246		1139	17.704	10.1385	13.2266	12.604
	1140	60.4672	80.9926	37.4199	174.063		1140	21.6801	17.7774	8.25147	13.2278
	1141	87.0186	107.149	80.7453	212.84		1141	7.88856	17.2304	4.11113	18.2326
	1142	40.5827	54.06	36.6698	100.196		1142	12.1333	3.61231	19.3486	20.3771
	1143	75.153	94.7247	21.0147	295.609		1143	25.1929	7.42559	18.6279	7.43679
	1144	59.0138	0	82.5233	189.026		1144	17.0309	15.2395	7.2577	23.7487
	1145	46.1798	103.374	79.8463	123.323		1145	9.48331	8.10336	4.90679	18.7767
	1146	94.0519	78.6414	79.5888	45.1684		1146	20.9077	18.0847	9.65331	22.9877
	1147	105.02	62.0197	38.8165	116.315		1147	20.6392	16.2282	9.66403	19.675
	1148	47.9344	27.2397	109.827	41.7675		1148	7.266	11.3218	8.8019	16.3346
	1149	106.211	56.2657	23.3917	98.465		1149	17.2958	26.9073	11.8422	18.986
	1150	100.919	33.7592	97.0136	97.6368		1150	15.1554	9.49904	9.77049	10.45
	1151	76.5399	68.3012	25.3421	64.4292		1151	15.7404	12.7597	6.56942	12.0302
	1152	162.959	44.2802	48.706	125.699		1152	23.1885	10.1922	8.8194	8.71611
	1153	58.3568	73.7216	47.5675	125.103		1153	15.4317	13.6558	10.8652	18.77
	1154	196.268	108.319	0	157.347		1154	29.341	8.08467	12.1329	9.36233
	1155	62.4245	92.8821	162.997	54.0405		1155	3.79005	9.5829	8.74409	19.8704
	1156	78.5146	106.735	40.0177	93.5819		1156	20.5812	8.97643	10.0874	18.9627
	1157	121.689	69.1606	60.4569	165.609		1157	9.39734	15.6046	11.3712	24.5803
	1158	101.499	92.9321	47.0404	64.1994		1158	13.258	14.1699	14.8131	21.5706
	1159	89.5921	41.6284	105.49	40.898		1159	14.3032	13.3741	19.1196	32.9708
	1160	135.711	38.634	99.6008	91.2373		1160	19.6206	11.3308	8.14628	20.8504
	1161	79.831	34.495	17.5705	86.6581		1161	16.4893	16.4931	4.60991	22.078
	1162	56.9771	36.115	93.5009	61.6965		1162	18.6025	7.3478	18.1891	7.9844
	1163	65.7678	90.469	45.4571	175.676		1163	18.5874	6.58278	6.15023	11.2783
	1164	104.272	116.601	64.8983	68.1054		1164	17.8217	5.47818	9.11372	14.8184
	1165	128.771	33.543	142.594	127.322		1165	12.4334	17.9884	14.0045	23.5826
	1166	106.322	48.4752	61.0772	0		1166	28.029	6.15179	18.5202	19.7648
	1167	110.275	23.9898	205.388	76.4352		1167	14.7599	10.9144	13.0226	23.7106
	1168	45.9986	54.4957	125.799	45.4578		1168	24.1013	10.8006	10.8379	7.8415
	1169	89.7441	111.679	43.8224	69.7006		1169	19.8009	6.45301	3.02392	13.4032
	1170	125.15	42.8557	46.0322	114.676		1170	15.9872	9.37831	4.87079	18.8896
	1171	141.877	84.9346	118.166	209.896		1171	11.6195	16.3806	10.6332	28.4822
	1172	111.226	87.7422	142.248	154.549		1172	7.99738	9.76226	10.6043	15.8982
	1173	90.0039	92.9882	21.3743	55.1516		1173	24.4047	10.5555	12.8909	21.5656
	1174	135.51	0	32.4709	116.816		1174	11.7015	13.1359	16.4873	19.6247
	1175	46.5906	65.8755	50.7849	51.0663		1175	10.4736	18.9687	10.3687	14.0609
	1176	78.7445	60.6577	0	50.0885		1176	14.3143	15.2612	7.3519	12.8495
	1177	65.861	92.0379	102.451	60.015		1177	23.0988	9.32259	6.92335	15.7089
	1178	34.7052	78.4961	39.9993	85.7277		1178	14.1621	13.2593	16.8485	20.0215
	1179	101.828	83.8857	36.9782	176.494		1179	15.9072	8.25342	10.0438	19.0867
	1180	149.708	37.7172	60.8234	64.8312		1180	17.8979	11.472	12.1659	19.3526
	1181	102.562	31.957	51.6492	144.304		1181	11.0075	1.73603	10.9911	11.0743
	1182	124.986	74.7385	67.7581	65.7274		1182	14.4176	9.60395	16.8934	12.4394
	1183	44.9693	50.6353	48.6335	77.9386		1183	23.3409	10.0634	11.1927	3.77968
	1184	48.6803	26.2918	32.8044	96.6861		1184	23.7143	13.6356	18.2288	8.51868
	1185	62.3081	64.8837	42.8692	92.6117		1185	27.0316	6.54495	21.6809	16.0825
	1186	60.6335	139.941	25.0681	197.112		1186	19.0893	9.78829	10.1204	9.92904
	1187	105.536	88.8971	14.8253	67.9377		1187	11.1791	5.08856	15.3503	7.77162
	1188	64.6313	44.4813	42.8441	221.059		1188	17.6796	12.9365	7.78838	11.7771
	1189	47.3497	59.4718	38.9383	108.201		1189	10.4623	10.3359	9.02629	12.029
	1190	101.221	86.3953	16.9385	79.2892		1190	10.4591	10.1213	13.7601	11.3003
	1191	149.216	55.2687	49.0281	92.575		1191	15.6391	7.64505	10.9379	17.5304
	1192	41.5245	52.4444	88.9673	135.554		1192	10.8147	7.33857	11.7046	6.72702
	1193	156.116	54.9513	99.8752	97.4541		1193	11.1189	5.49552	14.3175	12.8328
	1194	143.935	52.4953	63.7954	86.9865		1194	22.196	10.4163	13.3153	15.2896
	1195	89.9789	22.5294	27.8808	81.5838		1195	18.7443	6.92513	20.279	14.37
	1196	45.0599	101.455	27.7727	103.146		1196	13.6956	12.3846	10.4716	7.75601
	1197	42.6808	68.3669	65.3833	114.039		1197	46.3109	11.0339	29.3925	27.4622
	1198	34.9984	88.4968	41.8458	71.5019		1198	17.4472	11.0298	14.6627	24.0384
	1199	41.9432	60.0755	0	160.875		1199	28.7435	3.34659	14.9113	9.82569
	1200	58.8565	55.4551	0	43.5588		1200	10.465	13.3944	13.1592	9.53421
	1201	26.9612	44.6509	45.4441	107.162		1201	11.0989	6.31456	9.62465	17.1019
	1202	62.1405	39.3125	64.3046	79.2491		1202	21.0741	11.5058	24.7012	21.7178
	1203	36.2392	61.1041	35.5165	110.01		1203	14.9798	2.70932	13.0875	8.04584
	1204	69.7589	67.7689	48.5637	80.8688		1204	21.6576	4.6641	4.51408	10.5489
	1205	115.808	68.0838	84.732	138.616		1205	14.6873	8.09489	12.8001	12.5125
	1206	72.1614	47.5265	78.2208	50.6949		1206	16.1544	6.6313	8.18487	22.7664
	1207	86.2341	61.7844	27.2947	62.9077		1207	15.2588	11.4248	13.9203	20.9397
	1208	41.9072	53.0762	50.7609	68.9537		1208	18.2997	7.11252	8.83659	3.99839
	1209	60.939	45.6466	34.5555	40.4085		1209	10.663	11.8457	15.7571	25.2046
	1210	110.33	85.2082	42.1028	99.6374		1210	20.9244	9.47529	17.5044	16.9163
	1211	85.5535	109.921	28.177	108.664		1211	12.7223	8.18017	8.82719	14.4982
	1212	68.4852	81.6505	45.0977	103.567		1212	11.8225	7.23546	10.7262	3.65179
	1213	105.951	31.3311	0	43.1311		1213	7.00595	7.16676	12.2191	13.4694
	1214	68.0834	45.0241	71.0742	26.7791		1214	14.2624	11.7992	11.5043	14.8689
	1215	155.541	38.8839	80.2305	80.807		1215	11.7549	12.3687	9.75349	8.26708
	1216	51.7618	121.386	53.889	64.67		1216	7.69531	7.18221	5.75697	19.11
	1217	94.3213	36.1428	0	171.009		1217	9.70689	8.33989	6.49532	16.2896
	1218	117.984	44.3178	45.1183	49.3539		1218	18.3533	16.0796	8.10666	13.8726
	1219	90.2452	0	32.5496	87.1907		1219	16.1001	10.0077	6.79264	19.2573
	1220	49.6992	78.7344	65.1132	83.464		1220	13.4389	13.3061	16.1755	17.2549
	1221	84.9043	60.3375	74.1692	43.5222		1221	16.7813	12.6514	4.21388	11.651
	1222	85.5954	118.207	23.4009	52.5366		1222	17.3634	14.6459	15.3154	25.7495
	1223	44.997	93.9797	19.1824	47.2854		1223	15.2909	7.8301	27.6368	18.4442
	1224	80.3337	29.7756	70.5225	100.704		1224	10.969	19.8347	7.17256	25.3011
	1225	179.709	52.0478	141.667	0		1225	6.77541	13.8476	10.1309	17.8618
	1226	55.2425	40.2963	61.943	48.2379		1226	11.4083	15.1272	9.55789	18.8221
	1227	22.381	20.421	44.5214	63.1538		1227	18.2584	7.19708	12.336	17.5108
	1228	74.2768	73.3644	40.7546	103.372		1228	16.9988	9.62452	4.98194	18.2741
	1229	78.0666	0	58.1913	78.5517		1229	12.592	5.03084	7.66114	13.0041
	1230	82.4485	105.791	77.8024	50.5474		1230	21.3638	7.83413	10.7501	12.7716
	1231	99.37	29.9709	0	79.4834		1231	14.3384	9.33259	14.8402	17.4922
	1232	80.1866	66.6604	94.7233	63.8663		1232	16.6966	14.683	7.67474	29.3876
	1233	74.4538	79.8422	50.5383	82.7993		1233	13.3418	12.9064	14.9525	20.928
	1234	93.2717	20.4264	50.5802	154.333		1234	14.71	10.9566	16.1854	26.2615
	1235	36.5094	82.3909	0	129.015		1235	8.83108	11.2608	13.0083	6.5459
	1236	74.2979	96.8224	70.633	90.3676		1236	13.9368	12.4565	12.405	16.3103
	1237	46.4275	109.755	14.3658	108.341		1237	13.081	12.0458	5.48525	13.0299
	1238	54.4428	72.5273	20.2056	74.3363		1238	16.4989	9.79297	17.2189	18.5511
	1239	34.0444	54.8569	50.537	81.0804		1239	16.4633	14.0926	9.28698	11.6282
	1240	77.0525	26.7866	17.0753	113.64		1240	4.25456	10.5087	9.21822	12.8365
	1241	58.4103	59.5584	33.6701	71.6258		1241	12.7815	8.35943	5.95915	15.228
	1242	20.5845	118.46	79.171	94.6966		1242	11.8333	10.948	7.66344	15.5917
	1243	66.5356	62.262	47.5081	151.693		1243	17.5878	3.05747	25.4084	12.7161
	1244	34.7813	65.948	23.9076	79.6421		1244	33.8513	6.81233	19.9924	19.8307
	1245	104.526	39.0633	51.1413	76.943		1245	11.2075	9.91507	8.77217	12.1282
	1246	61.4971	51.2223	34.3854	103.868		1246	15.8331	11.7303	13.7246	10.758
	1247	64.649	61.7967	35.1402	73.8572		1247	18.4364	9.04477	8.23972	18.1553
	1248	62.414	28.741	51.12	83.6741		1248	18.2226	12.7132	11.8682	11.6008
	1249	95.539	59.046	19.5693	137.212		1249	19.8634	7.27183	12.6037	20.153
	1250	87.0438	48.1398	0	58.1923		1250	10.6723	6.79061	9.29606	19.8523
	1251	45.8472	34.0046	42.7212	55.0074		1251	18.5749	7.7161	17.3423	12.3853
	1252	64.1321	66.8155	36.3167	84.5188		1252	11.9734	9.63811	19.2195	8.35303
	1253	98.6455	44.8149	64.4885	78.7373		1253	4.80084	3.21864	15.3329	6.06881
	1254	76.9348	54.0732	21.5381	89.0792		1254	15.7416	4.97467	10.2711	14.7354
	1255	64.016	62.8944	46.5867	53.5409		1255	11.6377	9.04029	5.95011	18.9078
	1256	108.075	70.0738	82.9564	121.278		1256	11.941	5.58693	11.9941	6.47313
	1257	57.1208	46.8961	32.8538	224.486		1257	6.76949	15.1256	15.1547	30.0653
	1258	69.8074	79.6148	51.5968	57.2826		1258	11.8712	11.4775	9.03669	17.8309
	1259	86.2746	89.5392	36.24	192.661		1259	15.2172	9.47402	18.7289	16.5828
	1260	71.5507	137.53	25.4203	225.691		1260	7.17873	9.24579	17.9468	16.6156
	1261	83.4048	78.9666	0	34.7505		1261	9.689	13.6019	9.57847	10.5995
	1262	48.9154	82.9223	68.1565	134.369		1262	16.0636	7.13565	8.35373	18.2011
	1263	55.2998	47.0493	108.699	95.5746		1263	12.6173	17.3751	4.1667	23.6597
	1264	100.45	111.226	45.7928	107.022		1264	7.37931	8.27603	9.68373	10.5023
	1265	45.5829	55.2184	0	74.3158		1265	6.82351	8.61855	16.8422	13.4755
	1266	55.2548	100.593	49.7001	107.905		1266	6.97954	3.22011	15.1892	10.8379
	1267	82.8973	59.5343	70.8012	56.8249		1267	11.2381	10.0258	6.19034	14.1745
	1268	64.9856	58.2993	89.9379	66.0433		1268	9.83071	6.74841	12.6898	19.1925
	1269	118.65	86.6479	146.599	163.873		1269	21.8416	9.78169	17.7385	9.04323
	1270	78.8419	103.739	42.2715	23.9752		1270	12.7854	10.4475	7.82595	15.4472
	1271	114.314	53.6112	143.164	81.4557		1271	15.2435	9.31999	12.6013	8.52406
	1272	62.4499	65.7452	33.5348	64.4962		1272	10.7235	9.90961	7.40948	9.38301
	1273	105.659	62.0645	38.5215	204.06		1273	9.53394	11.8482	11.3912	11.3852
	1274	86.9594	41.1579	43.8912	69.1541		1274	13.0733	8.20749	9.02184	14.1943
	1275	151.378	99.5477	59.5534	63.1492		1275	17.4756	7.60602	15.7266	13.9931
	1276	61.0414	66.1796	49.3582	121.878		1276	8.83162	8.50141	8.09262	14.5037
	1277	103.596	39.4523	94.5085	66.8026		1277	9.1448	8.10403	11.6563	19.8457
	1278	115.467	51.5008	108.154	167.498		1278	31.2111	15.5386	24.2322	30.3036
	1279	76.0944	0	111.462	34.3498		1279	30.6514	8.68366	22.2781	10.7371
	1280	156.869	48.4094	54.8879	116.583		1280	21.6412	7.421	19.4208	12.7761
	1281	131.008	93.2373	65.4212	92.6639		1281	34.6225	15.3078	13.0821	22.8042
	1282	153.216	86.9422	55.9199	175.212		1282	32.876	8.17231	21.4077	15.6925
	1283	88.6365	168.279	61.4866	170.437		1283	15.6372	13.767	30.895	16.3619
	1284	80.039	90.7288	40.9464	163.07		1284	16.1434	8.74956	6.06959	9.12162
	1285	85.9381	28.6252	51.679	101.161		1285	8.15973	6.87761	2.71991	6.20178
	1286	120.818	44.4997	58.4266	81.8795		1286	23.6594	9.80322	15.6901	9.19617
	1287	89.6941	70.1614	41.8345	163.973		1287	15.6494	7.9849	9.48004	8.82378
	1288	59.4224	30.8417	102.533	76.3699		1288	18.6347	9.12801	3.64126	13.8303
	1289	109.59	74.4875	71.5774	78.5018		1289	12.3533	3.12354	7.02908	18.7412
	1290	151.668	63.3936	58.0825	95.3993		1290	10.4147	8.86502	13.9521	8.46157
	1291	76.9874	49.4447	21.1961	110.854		1291	13.783	7.48833	6.04622	11.1826
	1292	56.8877	75.3417	102.721	91.7383		1292	9.40828	6.92475	8.30318	10.2172
	1293	131.814	31.3628	55.0299	82.3669		1293	12.7531	7.00887	7.04626	20.2089
	1294	49.0112	65.5611	67.6411	103.122		1294	14.9833	7.85919	8.18853	6.77765
	1295	147.433	78.3758	69.5377	106.954		1295	9.15182	4.89133	12.4119	9.82343
	1296	51.2626	90.3232	72.3526	150.416		1296	15.86	13.1581	6.50668	14.0267
	1297	83.8664	50.6585	0	0		1297	13.4643	9.78655	12.4369	15.7077
	1298	69.2084	90.287	75.8833	146.149		1298	14.2781	4.74497	11.0369	9.14928
	1299	213.612	68.7341	40.9499	68.9203		1299	9.07033	10.3224	0	18.9357
	1300	86.2481	71.9314	47.2144	79.6528		1300	7.58995	13.1104	14.2447	7.75919
	1301	130.08	101.062	75.0012	37.5472		1301	12.9132	8.91068	5.12629	21.3432
	1302	71.5981	66.4931	54.7172	99.8564		1302	21.6806	15.3467	7.93163	12.956
	1303	57.0228	100.284	47.5938	103.363		1303	13.2958	17.3758	4.89775	12.4749
	1304	136.097	75.6319	20.361	134.295		1304	10.2992	15.0802	9.48303	14.5563
	1305	94.2849	53.5956	52.125	125.615		1305	15.2858	14.0092	7.74691	4.2376
	1306	29.8749	62.5986	29.1533	120.189		1306	10.7777	13.4462	8.35099	8.18948
	1307	65.5884	51.5035	82.2041	119.606		1307	14.2349	12.3674	11.4096	19.9897
	1308	67.9485	44.1455	69.6472	35.3987		1308	16.3474	17.8793	8.33861	14.4598
	1309	44.4009	120.694	18.4236	60.2901		1309	13.003	6.64869	3.07244	11.9883
	1310	41.3384	61.141	63.4036	144.064		1310	5.80815	10.8616	12.2045	13.0339
	1311	115.656	81.3716	95.3916	66.71		1311	15.5182	12.3408	17.3507	17.9668
	1312	124.566	49.3368	37.061	0		1312	6.71562	13.9085	8.32153	13.4163
	1313	102.177	96.9364	77.1739	118.728		1313	7.36036	8.56507	5.63473	13.4354
	1314	94.8729	101.506	48.4383	110.913		1314	9.46527	10.7549	3.49827	13.6098
	1315	147.553	72.4097	82.0642	83.3809		1315	8.69976	11.7441	3.83781	11.5551
	1316	91.439	57.1078	51.5668	150.712		1316	11.6302	13.9738	8.78728	15.8488
	1317	78.8059	23.2203	42.9502	112.892		1317	18.3111	8.53721	11.3557	7.70973
	1318	85.4593	41.2401	53.0378	101.004		1318	20.6114	9.61289	15.7914	15.9893
	1319	87.1749	58.4335	0	52.4131		1319	10.9558	13.9849	9.24048	22.8525
	1320	78.1532	62.4364	40.8903	75.946		1320	23.2657	11.8034	6.65096	17.3569
	1321	100.495	35.488	67.6001	102.521		1321	17.119	7.83464	14.48	12.8096
	1322	91.5698	93.6496	30.9197	104.276		1322	15.7432	14.539	15.0828	23.2065
	1323	80.8839	116.91	33.871	57.7833		1323	14.3338	16.7106	14.6683	22.7831
	1324	164.604	68.9383	19.3021	122.183		1324	9.98174	2.0219	13.411	4.87329
	1325	68.8447	28.4857	54.3958	141.072		1325	18.3249	6.9643	14.4617	4.71216
	1326	156.616	22.2357	42.7638	84.5946		1326	14.2371	9.49377	13.1232	9.44791
	1327	92.3439	33.2937	41.4451	48.66		1327	8.2418	15.3771	14.5427	2.86403
	1328	49.5115	88.1785	46.7408	54.4843		1328	16.4008	10.4465	7.97657	13.2911
	1329	63.9654	62.0882	65.6712	66.9173		1329	14.4023	7.50985	9.89784	13.1536
	1330	98.793	41.8564	77.8548	31.0435		1330	8.69673	8.58777	12.7127	18.2514
	1331	70.8825	67.9939	36.0785	90.092		1331	13.5779	8.32662	7.90098	17.2534
	1332	110.576	66.5062	54.6221	37.9591		1332	6.93119	8.51936	14.3822	16.4137
	1333	56.7564	21.1765	44.4332	69.6647		1333	18.8099	6.87524	6.14508	18.8295
	1334	35.2934	82.7656	0	82.6745		1334	7.66568	8.59006	9.61252	4.17895
	1335	58.4932	79.4728	26.1472	155.031		1335	17.5074	9.85446	12.9255	12.8024
	1336	51.8119	62.3309	42.0502	50.1234		1336	15.4872	7.66703	9.95224	7.11939
	1337	50.3336	30.1296	45.3003	92.3975		1337	17.4027	9.62442	11.6018	18.2324
	1338	118.645	70.6044	38.4581	79.353		1338	8.40309	11.3388	12.5095	13.9336
	1339	92.2466	121.934	37.6151	97.8581		1339	12.859	8.97544	5.33771	17.4767
	1340	45.2522	92.0387	61.9607	90.4076		1340	6.87623	4.49281	11.3607	16.5994
	1341	26.733	30.6917	0	33.8847		1341	11.6316	8.16535	0	15.1043
	1342	117.426	46.8079	19.4092	65.4444		1342	16.3459	11.498	8.9446	17.2366
	1343	92.0957	56.1704	31.5902	101.58		1343	16.3213	9.29381	12.4275	10.1113
	1344	42.1999	20.9015	79.8622	108.045		1344	15.0724	6.53745	7.22716	10.6312
	1345	106.432	28.8359	0	81.8568		1345	11.6229	3.76374	0	4.01466
	1346	38.2337	71.6665	0	62.3708		1346	16.1747	11.15	13.1381	9.48851
	1347	63.7946	93.3303	0	105.859		1347	21.3327	9.82686	16.8513	6.68071
	1348	98.913	84.0154	53.0854	86.9565		1348	11.5722	6.38842	12.8477	16.5318
	1349	88.0299	54.1801	56.135	50.6801		1349	7.86372	13.1169	10.6211	17.6668
	1350	73.6692	77.2776	23.1768	0		1350	20.593	17.8324	12.82	18.3706
	1351	67.7026	25.8374	59.3443	107.766		1351	16.1092	15.4704	11.6628	12.6548
	1352	64.1998	0	48.6926	99.1486		1352	10.5728	10.3927	17.7746	6.81851
	1353	102.156	55.5901	63.4235	168.925		1353	20.9583	8.89005	8.23564	15.9509
	1354	60.1205	86.5306	18.004	151.335		1354	7.16242	12.1812	10.7714	13.4263
	1355	89.5649	62.2847	56.5235	99.7708		1355	16.5592	4.17235	10.6244	9.12925
	1356	58.9131	26.4215	77.2906	123.937		1356	6.30304	4.45703	0	15.9111
	1357	66.8328	69.4365	57.5412	113.356		1357	12.9792	23.9792	7.86119	10.1298
	1358	88.4456	71.5523	60.6549	62.934		1358	8.95412	3.25965	11.7523	14.9438
	1359	91.8505	78.5513	45.6535	72.5374		1359	8.56509	7.04593	5.44943	13.1346
	1360	66.7444	94.0802	28.3015	90.5192		1360	15.8001	7.21068	9.83858	14.1721
	1361	82.5427	50.459	52.4199	52.4195		1361	14.1037	10.1575	7.03042	23.6013
	1362	47.0675	43.9096	25.5935	104.933		1362	17.7956	7.11074	0	22.1837
	1363	114.082	21.2543	24.3907	101.505		1363	14.3908	12.1671	7.13691	16.0036
	1364	101.089	62.5673	64.6804	75.2233		1364	15.3877	5.33812	16.7717	16.6803
	1365	30.7746	55.4537	26.4279	101.587		1365	7.8865	6.506	12.3019	7.08635
	1366	137.986	33.4905	0	112.875		1366	15.6477	9.79553	9.65007	13.6808
	1367	85.365	62.4254	70.9565	78.0136		1367	10.3152	11.2641	11.9198	12.6284
	1368	52.2248	57.396	38.4182	107.587		1368	11.0841	8.27081	9.11704	15.2201
	1369	54.8815	33.9582	45.4795	56.5969		1369	23.7705	7.88236	7.79736	7.94644
	1370	35.6978	67.0735	44.7469	37.1862		1370	14.9966	7.62554	15.5067	13.5843
	1371	71.4231	19.4102	0	87.8276		1371	12.9788	5.14459	5.63422	10.5062
	1372	76.9032	0	20.7016	111.595		1372	15.0786	13.8036	15.3043	13.4765
	1373	52.8088	66.7244	35.0699	75.2285		1373	15.8498	14.2155	10.2329	9.67956
	1374	59.5636	45.1763	40.6602	30.2689		1374	13.1106	6.53539	11.7139	8.47577
	1375	84.5484	31.9424	48.0853	59.3304		1375	25.8828	8.41832	12.1522	5.53533
	1376	52.8041	50.2735	26.1598	86.5468		1376	21.4218	11.0836	13.7748	7.19587
	1377	65.5302	110.714	63.1662	133.96		1377	10.23	13.6096	8.48402	9.55058
	1378	72.6969	102.674	0	85.6725		1378	11.0948	12.3006	8.25445	9.32593
	1379	56.7928	60.7967	35.7137	147.73		1379	19.3932	16.1533	10.3636	23.617
	1380	77.3042	57.697	61.3525	192.572		1380	14.1167	7.60771	15.3515	12.9756
	1381	56.1109	18.3134	37.4073	103.2		1381	13.5652	6.64412	11.9919	16.9166
	1382	36.3908	88.8248	14.9974	180.089		1382	12.9716	9.88252	14.8696	12.9793
	1383	68.714	64.3718	41.4117	91.606		1383	10.664	14.3936	12.3418	13.1265
	1384	105.104	56.1331	43.9881	133.905		1384	20.3477	7.23832	7.97661	13.6856
	1385	96.6658	37.9167	38.7839	82.0202		1385	8.30616	11.4808	17.4995	12.0275
	1386	84.6145	66.9497	67.6916	148.924		1386	8.8431	8.96451	13.1887	6.53857
	1387	46.1526	65.2367	61.8445	57.759		1387	10.6242	9.9006	0	9.65996
	1388	123.948	61.004	47.8469	37.1834		1388	11.6462	7.51813	4.97993	9.93849
	1389	99.5305	50.3312	41.7506	55.5031		1389	9.02267	9.17817	11.2752	16.0676
	1390	49.718	55.8003	0	83.4316		1390	15.6814	5.66921	7.03602	13.2868
	1391	69.9956	53.4345	28.2335	84.9067		1391	11.8868	8.41652	18.5706	23.5757
	1392	46.3918	94.9167	64.9982	65.4108		1392	20.0167	9.14249	16.7017	10.0067
	1393	23.6425	126.473	23.26	125.525		1393	11.1685	8.59741	12.8261	8.29452
	1394	117.783	78.8556	48.1375	147.286		1394	17.6114	6.08498	6.34813	23.3505
	1395	86.039	24.9168	0	73.8828		1395	8.2131	16.2557	11.2743	19.5511
	1396	72.3966	57.5545	32.5675	66.4311		1396	7.81405	10.5894	8.89742	7.2754
	1397	93.8221	72.2884	77.8723	162.808		1397	10.7045	10.1716	13.6317	14.4801
	1398	79.0867	47.6627	39.4713	146.132		1398	11.9189	10.89	5.86844	18.814
	1399	122.625	61.5947	111.319	78.2983		1399	11.2068	10.2911	18.7686	12.2705
	1400	55.4258	76.5178	41.3846	156.15		1400	14.757	11.7169	3.52463	17.5552
	1401	97.1229	84.3378	68.8208	147.306		1401	20.5504	15.7059	10.3263	15.4056
	1402	53.394	44.5641	67.5326	90.4911		1402	10.9306	10.6879	12.332	15.4381
	1403	133.586	49.6424	65.3753	155.096		1403	19.2103	8.65999	22.2886	20.2518
	1404	155.626	65.8613	68.7972	72.8466		1404	21.6685	9.4424	16.6053	5.32849
	1405	176.003	84.5118	47.3009	94.0464		1405	7.08784	12.0601	12.3583	15.7207
	1406	102.979	67.3023	66.3255	61.1108		1406	12.5794	6.92531	9.67843	8.12125
	1407	82.0574	63.6948	66.2083	107.522		1407	14.8264	6.22291	10.5465	20.088
	1408	93.6219	23.6817	57.8918	85.0112		1408	22.2721	19.3319	18.4391	35.3149
	1409	62.9252	99.2291	32.1723	65.5063		1409	11.1033	13.4327	14.6994	10.9368
	1410	80.9275	66.4258	40.0862	105.978		1410	25.6107	15.9185	11.5086	26.7456
	1411	189.511	100.861	143.811	47.673		1411	19.7934	13.0671	20.8456	21.0574
	1412	146.356	65.6658	37.8472	28.6181		1412	8.17963	10.5815	14.6215	11.8149
	1413	139.546	67.6965	41.8543	87.8614		1413	10.3736	8.7817	22.6293	12.6881
	1414	99.5072	41.6665	40.9419	80.3487		1414	11.2846	7.6584	14.3516	18.4392
	1415	133.262	164.37	131.953	173.577		1415	9.56935	13.7922	8.80879	5.44878
	1416	75.602	65.1004	23.569	244.944		1416	19.5296	12.2287	10.289	11.0423
	1417	36.4868	68.1132	43.7842	67.741		1417	19.9145	7.83254	7.69391	15.2465
	1418	78.1924	55.9236	107.015	118.468		1418	42.0855	14.3715	28.5828	18.3352
	1419	62.7648	35.0055	58.4905	158.765		1419	24.1967	12.8778	20.5503	14.6355
	1420	60.7612	59.3355	81.2982	81.9394		1420	27.5824	10.7181	9.45216	21.711
	1421	197.103	63.5347	91.7454	133.487		1421	15.1906	15.5958	11.7444	15.1682
	1422	92.8908	71.798	23.8405	124.125		1422	27.3276	5.66454	20.7619	20.5306
	1423	41.4896	48.5897	82.3906	179.635		1423	30.9061	5.63045	6.40017	18.2563
	1424	80.3282	58.3777	90.9376	70.9352		1424	21.0956	19.8432	13.5625	24.2528
	1425	70.1923	44.4134	64.3752	91.8774		1425	20.9704	15.1192	12.7555	24.4926
	1426	75.4086	48.8036	96.5443	80.6047		1426	7.06522	12.2966	10.6173	8.50842
	1427	89.9278	78.9071	61.6288	70.2573		1427	12.8945	11.5214	5.63629	16.5857
	1428	132.116	106.906	29.7355	0		1428	15.4695	12.3566	7.22145	20.237
	1429	124.45	49.763	66.3098	34.6736		1429	22.6518	13.0832	18.4039	15.3221
	1430	72.3948	36.6985	57.0089	0		1430	8.43482	8.38737	11.8087	9.37801
	1431	70.5567	64.2241	89.4381	62.3986		1431	19.3669	7.52911	11.8202	14.5977
	1432	151.228	67.072	123.37	0		1432	16.5571	14.8639	9.23685	19.9481
	1433	99.9387	29.7481	51.221	46.2748		1433	9.46276	4.62833	11.0399	26.7547
	1434	78.4649	77.5649	87.1832	107.314		1434	16.407	7.86489	10.6299	25.6554
	1435	129.061	33.0596	65.1964	48.1484		1435	9.68605	13.7502	6.57372	24.4764
	1436	61.1647	146.081	73.5575	117.115		1436	11.8417	12.7557	9.24624	23.7006
	1437	88.0493	172.221	92.1686	151.919		1437	7.96722	11.8728	7.43027	21.3233
	1438	114.208	65.8779	120.024	129.975		1438	12.7352	11.1949	4.41384	17.3546
	1439	148.927	39.8455	38.569	80.2644		1439	10.5246	17.8548	13.8037	15.2713
	1440	67.4513	25.3927	71.8	57.3846		1440	16.0165	19.2845	9.64203	16.6083
	1441	94.5751	31.7323	83.8007	44.8547		1441	26.3433	12.1816	19.9251	21.0192
	1442	163.422	59.5577	110.076	94.598		1442	15.6137	8.09569	11.9388	5.37314
	1443	51.7191	46.0502	28.3224	23.2325		1443	16.3305	11.5817	9.26716	15.534
	1444	85.7213	38.1394	93.722	93.4745		1444	11.7922	16.1958	7.13206	20.4892
	1445	115.042	85.6444	34.1839	67.8466		1445	0	16.5724	16.1649	23.2553
	1446	80.6538	43.2984	104.041	100.785		1446	6.50699	9.61895	15.2487	23.3257
	1447	33.3805	68.5497	0	99.9199		1447	14.7261	13.7152	6.6456	18.8
	1448	55.3664	109.126	51.2652	84.7465		1448	4.70437	7.87323	4.9466	25.7192
	1449	70.0164	49.8985	67.4083	129.269		1449	15.3585	10.7213	11.9455	22.5284
	1450	74.0049	92.9052	130.766	128.245		1450	12.9847	10.6214	13.5492	24.3654
	1451	103.708	37.0685	117.434	76.1299		1451	21.103	10.7707	11.0941	11.3146
	1452	111.441	37.2747	74.0538	99.0227		1452	29.6646	12.0803	11.5624	17.9792
	1453	86.7248	49.1898	39.3823	88.4424		1453	13.8	5.88929	5.86594	18.5123
	1454	59.9349	120.707	30.3468	153.627		1454	28.1548	5.24386	8.02932	17.457
	1455	99.9278	38.1005	49.0021	115.764		1455	18.0508	13.7986	6.52035	23.1827
	1456	96.8339	23.8172	59.1998	42.0476		1456	14.2432	11.23	19.9878	15.6173
	1457	118.245	94.1839	45.3233	94.614		1457	14.9468	15.2449	9.17281	27.0878
	1458	103.51	31.0919	29.4598	70.2211		1458	14.8744	7.73953	15.0002	18.5559
	1459	72.65	19.4285	47.5019	92.4528		1459	5.62075	13.0698	20.3735	22.179
	1460	130.851	22.1301	31.4473	82.373		1460	9.66589	13.6018	8.01136	23.8567
	1461	54.1212	55.5542	32.8007	108.859		1461	17.9592	4.78353	14.0079	16.6346
	1462	148.638	44.8591	26.5177	145.942		1462	10.9808	6.83569	11.8576	8.77247
	1463	152.1	45.731	31.3802	76.8811		1463	7.18526	5.74105	13.4265	15.6594
	1464	154.183	56.8689	58.3693	78.5014		1464	18.171	9.38534	14.9706	16.3771
	1465	38.0258	35.0396	32.6808	0		1465	17.9539	12.2542	21.1764	17.8649
	1466	116.91	28.7315	0	58.6709		1466	22.7864	8.13177	17.39	13.3109
	1467	127.773	26.5663	39.909	32.6253		1467	16.7565	8.8089	6.51174	6.44554
	1468	84.4193	103.791	20.9245	106.422		1468	13.3772	5.20896	11.3	19.6263
	1469	71.5806	23.2724	90.6846	16.8587		1469	19.3095	3.61964	7.78658	3.50135
	1470	55.2337	36.3632	28.3436	71.3005		1470	18.324	8.37566	4.49925	14.6037
	1471	67.7854	32.6626	17.5402	50.8085		1471	15.3498	10.9734	16.8863	32.5288
	1472	39.1128	79.0634	34.6665	121.475		1472	10.3792	0	17.1525	16.8697
	1473	104.293	32.069	0	0		1473	15.9734	9.28483	11.8322	15.6927
	1474	128.472	100.972	48.204	69.6954		1474	14.292	14.6518	13.3727	17.2883
	1475	40.1814	37.005	0	44.8857		1475	18.8642	11.3547	8.58973	19.7569
	1476	52.4359	125.168	21.8285	233.477		1476	9.43572	16.1329	9.70686	15.3312
	1477	79.4657	57.635	44.7049	37.66		1477	12.7257	7.70365	13.3281	7.45284
	1478	46.2271	75.918	49.1124	142.985		1478	12.6464	7.15019	29.8325	13.6732
	1479	40.6046	139.53	0	105.324		1479	11.9561	15.5899	13.7406	13.2596
	1480	53.9158	47.2457	57.2311	125.716		1480	8.24729	9.05711	9.24266	16.7524
	1481	93.7043	53.5292	100.441	74.2973		1481	16.2207	6.94274	11.3912	11.7112
	1482	54.9177	75.8839	36.6118	169.702		1482	13.9792	8.7153	11.5769	9.99354
	1483	63.0694	75.8931	56.7827	131.601		1483	7.89565	12.318	14.3841	17.7709
	1484	84.5286	79.3378	60.7966	99.5854		1484	22.1985	6.5711	17.2362	11.0944
	1485	102.785	53.8871	28.4122	165.404		1485	14.642	8.7482	14.9113	8.28933
	1486	86.8448	27.275	37.0954	75.2791		1486	12.2098	7.45477	9.9545	11.8495
	1487	66.6154	18.2154	64.8531	28.511		1487	15.7297	3.82806	13.9298	12.4114
	1488	73.6538	40.5801	15.7701	97.1532		1488	15.6912	11.2224	15.1973	15.6415
	1489	92.9843	88.194	71.7091	97.2269		1489	12.8354	7.98708	14.2969	17.8993
	1490	35.6825	55.2806	44.9859	121.186		1490	16.3338	13.921	12.46	21.175
	1491	101.413	52.7629	28.1971	124.629		1491	14.6868	5.41315	16.5797	4.19343
	1492	108.02	63.7521	32.1585	50.6086		1492	19.8814	15.0259	25.8097	9.22094
	1493	67.7433	44.9738	21.122	72.4895		1493	5.99947	14.0047	11.1035	23.1831
	1494	141.741	40.9866	73.2738	69.9232		1494	16.2878	8.30525	10.6117	11.0737
	1495	74.4244	75.0292	31.1874	73.2679		1495	22.7833	11.3132	10.5939	20.9931
	1496	73.7968	69.2504	31.4971	122.299		1496	8.5029	11.0198	13.5591	12.2716
	1497	99.4722	46.0062	46.477	89.6756		1497	12.0687	7.23739	8.42897	9.92556
	1498	90.6498	49.7062	111.025	37.7994		1498	8.13157	9.3645	18.1695	20.2838
	1499	80.4812	30.8668	47.735	51.0727		1499	14.9576	8.6666	9.41535	16.0904
	1500	73.6647	76.5408	44.0897	109.548		1500	28.1511	5.20357	24.5764	22.2726
	1501	58.8097	94.1373	40.3866	207.987		1501	33.1744	6.25281	19.7907	15.9554
	1502	57.3257	67.701	62.9953	154.745		1502	31.7414	7.29396	19.6216	16.4997
	1503	82.2467	55.6573	21.3628	103.407		1503	18.4315	10.1992	19.5655	8.30801
	1504	45.4717	42.3274	43.6529	48.3741		1504	11.7215	9.4951	10.2187	18.6507
	1505	73.1917	71.8322	79.5169	60.5515		1505	14.0394	7.07164	21.1772	16.919
	1506	47.801	87.2836	38.7462	168.23		1506	13.6349	8.81209	7.05131	10.3322
	1507	118.72	58.5823	45.5293	85.1308		1507	9.51983	7.65988	3.94762	9.72489
	1508	128.914	69.2099	37.4449	77.7979		1508	18.9698	8.66118	18.8352	14.0605
	1509	60.6167	80.8015	28.2878	85.0953		1509	12.6189	14.3358	8.69051	25.9095
	1510	92.7497	60.6153	47.3389	122.571		1510	20.1765	9.08419	8.83422	14.1739
	1511	90.1288	47.3647	51.1267	71.7477		1511	11.995	18.5849	11.4238	21.2171
	1512	65.1981	67.7356	107.261	61.0838		1512	16.0218	13.543	19.4838	12.8034
	1513	54.5183	89.0606	44.4826	70.0524		1513	8.40414	6.84992	9.02667	34.4735
	1514	64.9278	100.625	69.5876	104.691		1514	14.4897	9.76807	4.14741	20.2445
	1515	148.733	81.2683	42.6947	31.4587		1515	18.0323	13.2684	10.4853	10.9284
	1516	30.778	70.129	40.3911	54.3769		1516	10.5767	4.93088	7.50691	18.2063
	1517	91.9663	43.6672	29.3601	47.826		1517	12.695	9.96862	6.10707	5.25356
	1518	54.7249	54.8372	49.6044	75.6668		1518	9.19154	11.9847	7.12648	24.6543
	1519	79.6034	64.5526	57.1512	67.4822		1519	13.1892	11.1552	9.57788	25.5861
	1520	49.0672	52.6148	45.4112	75.6195		1520	15.5881	10.466	12.8589	6.93401
	1521	58.306	92.8921	38.4858	106.95		1521	14.9375	11.8344	13.0851	26.0782
	1522	61.9815	53.1287	80.0459	87.8507		1522	10.0315	12.0046	8.57655	24.0889
	1523	84.3296	36.8201	29.6956	94.8397		1523	17.7447	10.1474	4.49779	16.0944
	1524	76.24	63.8012	61.5749	172.533		1524	19.6614	7.93707	4.82599	19.7797
	1525	102.251	46.302	32.7726	120.01		1525	9.68712	4.2884	11.026	9.49747
	1526	69.8681	137.176	45.4659	97.651		1526	10.4341	6.07054	10.5176	23.1135
	1527	75.7588	74.8369	33.6706	49.8912		1527	16.2589	16.8823	9.89432	28.6203
	1528	121.688	75.9352	66.9666	111.241		1528	8.9922	8.94718	5.219	22.5222
	1529	118.706	75.6042	36.0687	109.546		1529	4.65247	6.30961	11.7567	29.3524
	1530	94.8685	54.1855	0	51.809		1530	16.3064	13.3933	8.12617	16.4087
	1531	85.1431	80.511	45.9059	123.766		1531	14.3055	11.3205	6.18186	20.3614
	1532	68.4749	46.5229	56.0667	63.9103		1532	6.81046	11.5147	9.60912	14.2157
	1533	62.9521	109.112	67.1034	166.594		1533	12.0321	9.89273	5.19768	13.836
	1534	62.1656	75.4635	25.6556	91.7172		1534	12.2024	8.75451	6.6658	20.0542
	1535	48.212	67.4648	45.1509	106.145		1535	11.9752	5.29935	6.87625	22.9742
	1536	78.9994	48.223	47.9918	68.1623		1536	13.3831	6.99842	6.47002	16.6052
	1537	104.009	58.0451	32.3973	54.283		1537	8.42255	10.3597	11.2841	9.91481
	1538	78.038	36.6175	63.9132	115.277		1538	17.3386	8.1042	10.6577	13.6447
	1539	85.4735	89.7939	98.0458	138.432		1539	17.4449	7.72651	8.44818	7.98606
	1540	98.3982	97.1909	54.756	148.249		1540	17.1182	8.00321	14.6253	10.3661
	1541	79.6419	62.8414	63.4795	109.438		1541	16.3962	17.67	15.0371	14.9892
	1542	139.7	99.6838	53.2394	84.2026		1542	11.4143	12.4498	0	13.5271
	1543	106.201	125.102	43.2397	79.254		1543	13.5452	9.57905	9.64386	18.8804
	1544	64.4565	30.9458	30.2816	82.2209		1544	23.425	12.9826	10.1214	23.5601
	1545	83.4014	81.9367	43.657	73.5835		1545	13.8697	15.0238	9.00587	23.9301
	1546	80.6064	35.2043	29.3386	68.1637		1546	13.6562	13.1084	6.91803	14.8326
	1547	84.3552	129.117	99.7749	138.58		1547	15.6506	8.02599	3.39704	12.3174
	1548	62.7405	64.0367	47.4168	166.065		1548	22.2613	8.69254	8.31324	16.1062
	1549	59.0271	43.946	54.8848	157.81		1549	14.4247	4.54713	7.0274	6.85942
	1550	61.9338	88.617	60.2503	72.5266		1550	10.2518	5.51888	13.6021	10.98
	1551	85.6009	34.0077	41.7957	109.943		1551	10.0482	10.8646	11.2267	10.1487
	1552	72.7733	111.051	97.8136	155.775		1552	12.8806	7.26659	4.26026	22.4861
	1553	102.113	98.4838	53.941	167.761		1553	25.2789	15.1524	15.4244	18.8313
	1554	88.1751	55.6217	107.83	26.4555		1554	13.7907	8.64026	11.7012	18.5037
	1555	121.483	43.8835	105.871	113.772		1555	20.1929	4.56476	3.99081	13.8326
	1556	72.0584	71.6067	90.248	49.2453		1556	17.7767	4.06723	7.4105	24.3011
	1557	70.5754	30.0785	53.5649	84.4458		1557	10.0193	11.7717	18.2219	11.4626
	1558	116.876	66.7545	60.9789	220.693		1558	21.7519	7.00508	11.5647	20.9752
	1559	136.381	20.8915	61.4383	24.3294		1559	7.65388	9.17064	15.162	13.1245
	1560	98.2504	37.9811	60.2835	64.5012		1560	15.4406	9.94178	11.0094	9.07187
	1561	106.939	15.4505	95.2657	92.703		1561	4.61785	7.85029	12.93	26.7723
	1562	105.051	96.2452	43.6392	169.607		1562	8.98827	9.05466	3.60024	15.7082
	1563	92.3153	59.9191	49.5388	142.094		1563	15.0129	16.279	10.8885	19.1638
	1564	130.862	16.5463	156.355	63.6397		1564	10.7729	9.25538	8.90923	19.6625
	1565	77.9909	42.2072	33.2761	64.4755		1565	22.42	8.50077	6.30129	13.9394
	1566	81.3153	70.1108	41.4807	104.652		1566	12.3798	8.90016	12.9072	14.8986
	1567	143.076	22.3753	35.9706	36.1013		1567	15.7826	8.18001	3.52751	11.9974
	1568	78.1943	69.2572	96.7222	48.069		1568	10.979	12.474	4.10288	20.3081
	1569	57.3303	71.1259	27.1386	40.2217		1569	18.113	7.28152	6.54441	21.0977
	1570	125.583	39.5873	93.6248	62.2368		1570	10.1424	10.578	14.3564	14.1528
	1571	154.912	41.4813	28.0995	76.7457		1571	15.3619	15.6451	13.04	20.4755
	1572	133.372	71.5557	32.5865	92.4596		1572	11.4383	13.9328	12.6125	13.301
	1573	84.6789	71.8224	45.8328	48.3376		1573	15.5839	11.1637	16.7621	18.2873
	1574	116.552	28.3273	57.1331	104.012		1574	8.56533	3.66445	18.2368	5.25123
	1575	85.1563	41.8844	34.5039	77.6803		1575	14.0211	11.4471	9.61277	14.1494
	1576	31.576	52.2302	43.6607	152.072		1576	11.6127	5.13173	5.90562	13.1616
	1577	88.6314	57.417	19.7929	63.3059		1577	11.0447	10.7962	12.948	12.076
	1578	88.7933	37.9992	79.2197	133.794		1578	15.0191	7.8701	14.4414	16.3902
	1579	100.791	92.2827	33.6867	85.9413		1579	18.1583	5.83117	15.4115	10.6442
	1580	83.2514	49.6672	30.5967	84.3377		1580	15.814	10.0469	12.1241	11.4513
	1581	92.6009	85.2593	152.846	156.729		1581	24.9774	5.8643	10.5538	11.8527
	1582	99.8479	62.1419	53.5558	99.9674		1582	12.9701	12.1762	16.8729	15.2236
	1583	68.1734	84.7998	56.7369	123.712		1583	15.9348	7.73177	17.9057	12.9937
	1584	80.6932	51.5578	0	35.1638		1584	12.8082	5.92376	21.3106	12.1352
	1585	47.6504	113.584	38.4869	0		1585	20.5385	7.73618	15.5606	12.9559
	1586	68.1313	28.1334	31.6189	67.4444		1586	18.6318	8.2899	6.34273	10.6419
	1587	62.755	64.2753	53.7118	85.7004		1587	14.0745	7.89995	5.69487	12.247
	1588	49.9126	91.5468	43.0384	76.6136		1588	18.0475	7.38467	4.64045	7.36466
	1589	135.106	47.305	80.1069	46.6952		1589	15.7306	0	7.6317	13.8791
	1590	96.5451	37.6024	61.747	74.058		1590	17.984	9.27698	19.0448	11.5815
	1591	93.3643	89.871	61.8014	37.4972		1591	18.6159	13.705	20.7435	18.9815
	1592	30.1023	96.5898	67.7302	261.902		1592	18.1781	11.2482	8.10987	13.2738
	1593	118.472	53.5	62.8408	240.348		1593	13.7212	2.46601	11.3133	6.62366
	1594	94.2746	148.722	73.5604	0		1594	13.1321	8.12795	21.2435	9.32982
	1595	82.9669	49.8482	36.4504	46.3236		1595	18.4908	4.59435	14.1026	13.3212
	1596	74.0601	30.5784	37.6797	90.677		1596	19.4354	8.52577	20.6479	7.5622
	1597	136.796	73.6971	63.1884	131.751		1597	29.3327	8.07031	13.3547	9.31969
	1598	63.5687	54.3074	0	29.0153		1598	24.3265	9.62619	16.2427	14.7839
	1599	101.102	60.3779	41.8494	65.0398		1599	15.357	13.4519	19.7551	20.3554
	1600	82.7538	44.9483	68.8475	94.7441		1600	20.6292	6.35256	7.35476	18.2008
	1601	38.3947	110.56	51.638	176.007		1601	12.9897	10.304	3.56103	14.1376
	1602	73.9674	60.4055	36.8067	44.9169		1602	15.1989	11.8297	4.52461	27.9418
	1603	91.5904	44.9642	96.0948	49.3724		1603	13.1158	8.91094	10.6308	15.0463
	1604	109.635	38.7005	64.7174	185.233		1604	14.7993	6.17221	10.6732	11.1479
	1605	93.301	43.5945	54.7917	40.5121		1605	17.7305	6.7258	6.25781	13.8049
	1606	44.5154	71.1016	92.3282	104.888		1606	23.4722	10.3022	3.59995	17.1581
	1607	87.097	32.4558	49.7697	67.1597		1607	15.411	5.24575	8.25113	13.8105
	1608	82.5272	90.9076	0	90.1594		1608	6.95552	7.5682	19.033	14.4783
	1609	85.0927	58.4534	87.654	33.1578		1609	11.6533	10.0427	10.15	17.105
	1610	85.4738	54.2835	96.7066	88.8116		1610	11.4628	11.3753	9.92513	24.4866
	1611	94.2908	65.3985	32.091	125.301		1611	9.77547	18.9544	7.77562	17.1147
	1612	70.8433	81.924	46.8146	89.7446		1612	9.56896	10.6278	10.0068	14.3464
	1613	19.3448	45.4199	22.1084	107.251		1613	15.7664	15.8492	5.68624	14.574
	1614	47.4253	0	56.7483	102.678		1614	9.15731	10.5431	12.4212	15.4822
	1615	42.9081	154.133	53.9501	109.709		1615	6.27125	13.5185	3.73204	19.5369
	1616	44.779	104.68	23.3061	40.2935		1616	16.1857	13.0595	10.1375	17.7476
	1617	29.5947	74.298	48.0216	75.0693		1617	7.02927	11.4561	4.21509	17.0116
	1618	64.5171	51.3612	87.8794	38.7632		1618	17.1189	8.06925	11.4839	14.6393
	1619	61.6848	25.3039	34.8813	115.758		1619	10.6097	7.64011	13.586	16.836
	1620	82.26	100.316	67.4635	77.8113		1620	9.18027	12.0356	14.2525	8.34989
	1621	46.089	40.4385	76.9048	87.3408		1621	13.5821	8.88474	6.40188	18.8986
	1622	57.0168	21.2921	55.7706	83.0499		1622	18.2629	14.5907	9.8635	21.3279
	1623	87.837	31.8387	34.7426	56.6022		1623	13.4572	5.91497	12.6343	11.4579
	1624	107.349	27.3575	49.0227	74.4125		1624	11.0758	10.354	15.3734	13.1374
	1625	107.091	49.3631	18.1204	110.788		1625	17.4785	10.5	6.99141	16.9528
	1626	109.813	30.1533	100.232	67.7732		1626	11.7026	11.2257	8.73371	6.27671
	1627	47.771	39.2406	44.2784	70.2771		1627	5.625	13.4988	7.92721	17.1101
	1628	54.783	22.0901	21.5494	51.7974		1628	16.3335	6.74767	10.2162	11.9459
	1629	105.025	56.7748	66.1462	128.36		1629	16.1242	10.6695	13.3893	11.461
	1630	48.1132	58.9716	93.2789	47.2835		1630	17.6393	11.2716	8.69715	14.9345
	1631	96.729	36.6309	104.582	114.76		1631	15.1845	13.29	6.68453	15.0867
	1632	20.8775	56.9804	27.3483	143.638		1632	15.9771	7.21404	14.9483	8.11411
	1633	77.434	28.2671	65.4998	137.648		1633	22.5816	9.94578	6.83827	16.5147
	1634	49.2213	60.6957	17.5698	41.7905		1634	19.9139	8.67907	13.9535	17.1563
	1635	91.9974	78.809	58.2262	70.5258		1635	16.3904	17.517	9.86457	12.9756
	1636	66.6572	58.1743	39.2441	60.2121		1636	16.5143	8.8111	19.6669	11.1607
	1637	79.8342	90.459	50.5806	125.889		1637	18.5516	8.52628	12.3464	15.2925
	1638	58.4321	102.584	27.134	102.219		1638	15.1414	9.27213	16.141	7.43531
	1639	71.8266	28.8687	29.3598	156.342		1639	19.9744	5.96393	14.6032	6.35288
	1640	132.845	74.0587	29.4597	141.525		1640	16.3895	4.00489	10.8738	6.98597
	1641	103.387	117.658	49.2593	53.0846		1641	11.4988	8.90436	17.9615	3.77934
	1642	98.1327	54.7465	42.9959	126.525		1642	20.2079	3.89543	16.8339	9.24516
	1643	73.7644	49.0578	55.8642	96.0004		1643	13.7584	6.8225	9.91596	9.28919
	1644	33.3186	29.5028	0	93.3795		1644	15.5826	4.70239	4.26834	14.195
	1645	66.3498	73.6998	47.4629	90.6192		1645	25.0819	6.01499	23.4554	11.7092
	1646	132.749	62.4815	0	94.7523		1646	18.7007	14.4693	23.3672	23.8274
	1647	154.871	47.4202	0	70.2522		1647	13.1543	12.6004	5.90098	15.0256
	1648	72.9697	65.653	75.2643	42.5415		1648	21.8033	11.3868	11.6185	16.7453
	1649	122.184	37.1609	0	71.195		1649	16.796	10.1989	18.8494	11.662
	1650	95.7465	49.3945	34.7797	90.7181		1650	11.9879	13.6082	6.213	18.258
	1651	63.7254	92.1434	69.074	63.5265		1651	21.7693	11.7056	18.8008	9.47215
	1652	84.4507	86.2745	75.3316	47.5997		1652	11.2792	7.57692	6.028	9.3417
	1653	61.4474	196.477	58.4027	157.583		1653	15.3077	7.79526	7.56541	4.93843
	1654	72.4415	66.0165	59.7622	102.23		1654	12.7278	10.396	7.09872	19.4619
	1655	89.8454	85.0119	0	82.6026		1655	0	6.95937	0	22.742
	1656	138.852	68.0825	95.1201	45.7296		1656	7.12919	15.5637	13.0856	4.41244
	1657	73.8289	83.2132	37.9827	55.7889		1657	10.0923	5.14206	8.33773	14.5188
	1658	81.7926	72.2366	38.6373	85.8944		1658	14.503	8.36907	8.19216	14.5622
	1659	54.4642	91.5675	36.9319	63.9658		1659	4.13443	3.62907	10.3996	18.9518
	1660	75.5461	22.9126	57.4042	93.5841		1660	10.9861	12.6036	10.16	11.5663
	1661	74.4999	48.3627	43.2915	117.491		1661	12.2219	10.8056	5.90114	11.0426
	1662	73.9876	53.4658	77.6124	33.3154		1662	12.1278	13.2509	8.30673	29.1209
	1663	96.1268	46.1691	0	57.5688		1663	15.0107	9.03752	10.579	11.107
	1664	71.9386	70.6082	0	61.7822		1664	10.9263	3.85411	4.69153	11.5485
	1665	65.7125	69.1153	36.1995	131.404		1665	8.80932	3.08498	6.85569	9.68448
	1666	94.112	57.0295	91.7883	121.263		1666	6.83301	10.0539	9.39015	11.8832
	1667	144.89	174.998	41.5352	136.984		1667	15.6203	11.2241	7.28947	9.61419
	1668	112.339	78.2881	97.8189	26.7555		1668	11.6058	9.76709	5.50985	18.3655
	1669	49.5667	80.531	64.5338	58.8829		1669	13.1338	14.3414	12.6772	19.7813
	1670	84.0699	59.8658	58.8237	68.8113		1670	24.028	12.57	9.75683	16.0592
	1671	64.8353	78.2674	40.6431	72.1718		1671	14.7517	4.03833	9.51261	6.58842
	1672	95.5387	90.9342	29.0622	189.533		1672	9.37021	11.6269	6.80869	13.0379
	1673	96.8303	36.2652	80.2781	173.335		1673	12.087	12.556	8.38033	16.5119
	1674	55.2934	67.1795	35.0191	84.9128		1674	10.9176	8.26525	8.94297	14.5268
	1675	79.6515	65.3876	0	117.725		1675	7.90576	10.6167	4.0269	17.6139
	1676	71.7798	96.414	50.4399	111.261		1676	8.94621	3.94365	9.94023	11.3005
	1677	98.208	55.3215	0	112.164		1677	8.09894	8.56506	2.9052	15.475
	1678	103.023	51.4468	34.0139	90.6725		1678	16.8048	10.372	22.8292	20.62
	1679	100.563	27.4367	141.575	103.385		1679	12.6517	10.7467	19.5589	24.5702
	1680	47.4943	116.401	17.704	100.13		1680	15.7943	9.75407	3.59983	9.42089
	1681	101.169	135.845	72.0066	126.613		1681	21.4557	14.9084	16.8775	16.4403
	1682	162.557	75.2922	125.36	121.728		1682	10.6055	4.96524	15.3465	14.1287
	1683	161.879	106.203	49.2332	87.1058		1683	11.7894	10.1914	13.4487	7.25278
	1684	95.3451	88.7622	49.9899	223.796		1684	12.9569	2.83708	18.8737	13.6549
	1685	109.228	37.7561	71.057	32.5483		1685	29.4093	12.7682	10.7188	14.8682
	1686	209.165	56.7021	51.4236	36.7798		1686	15.8193	4.15784	7.742	10.1338
	1687	81.6754	75.0118	43.6221	122.804		1687	7.70989	8.90172	17.5773	7.79454
	1688	69.9838	107.887	37.8377	71.5684		1688	12.4368	6.13166	15.0311	3.4812
	1689	118.633	51.1989	77.4683	59.9062		1689	12.6606	9.47441	18.0962	15.2534
	1690	88.8179	99.623	71.3763	95.9048		1690	17.7432	11.4096	5.3789	8.56946
	1691	129.443	51.5646	77.7315	88.6811		1691	7.86743	13.6907	11.7507	14.5249
	1692	97.3334	52.9172	51.5507	116.456		1692	19.5086	7.60323	11.9512	12.9902
	1693	87.8951	30.5147	74.1317	94.5357		1693	25.8651	6.24219	20.4529	9.13144
	1694	74.7958	32.8991	74.6879	150.538		1694	19.3602	6.33798	14.1975	9.67031
	1695	83.2156	44.2761	53.0499	73.4245		1695	14.1363	16.9936	21.9897	13.4285
	1696	89.3215	47.1903	94.2663	150.56		1696	18.8458	6.33307	14.9214	16.6744
	1697	68.6061	38.3062	29.1056	81.4904		1697	20.5228	9.81307	8.24265	17.6172
	1698	68.3079	59.4505	49.4419	38.7993		1698	16.3799	4.6463	22.5527	7.29961
	1699	81.7169	85.9942	37.8093	71.0201		1699	16.3814	6.69936	7.8859	3.5039
	1700	94.0829	32.3322	48.5991	146.387		1700	16.6371	7.0098	9.24755	11.7964
	1701	125.09	75.7898	113.007	52.4575		1701	10.0155	11.7994	3.92361	9.37818
	1702	103.791	47.1963	0	83.0655		1702	23.1502	18.829	12.56	12.335
	1703	159.299	81.0833	123.737	112.503		1703	13.6768	7.54046	6.86522	14.545
	1704	132.386	73.224	92.3816	0		1704	11.8256	13.0617	10.3118	10.6029
	1705	50.3012	94.5523	47.675	63.5977		1705	17.9958	6.54324	9.03824	15.1108
	1706	20.0548	53.6393	53.4795	94.0344		1706	18.6671	10.018	9.55626	25.3838
	1707	45.2059	74.4271	56.5074	95.3445		1707	17.7936	14.0081	8.38181	15.8181
	1708	106.453	63.1397	69.9764	77.4641		1708	18.7083	17.4168	21.3484	32.5702
	1709	78.0394	78.8765	15.352	60.0001		1709	10.3817	8.40555	7.4535	7.32974
	1710	111.913	97.9767	92.1258	69.6472		1710	17.6073	11.4113	7.89912	18.9815
	1711	56.9327	48.132	38.5877	107.39		1711	6.83988	2.65995	6.54249	19.4556
	1712	36.5873	88.2993	0	101.1		1712	15.2175	20.379	0	14.9986
	1713	80.0678	55.0471	47.9976	99.5661		1713	5.40334	8.0945	5.38916	14.1608
	1714	24.0782	55.4012	25.6834	143.313		1714	14.063	14.7335	0	12.9908
	1715	89.3704	115.769	28.985	138.781		1715	4.34117	11.9517	12.3482	11.4171
	1716	85.1156	16.4465	61.5525	78.5503		1716	7.15737	11.7099	9.19156	13.4822
	1717	103.643	83.3851	38.4497	80.4984		1717	6.71949	18.5678	11.1399	8.60581
	1718	43.1813	104.909	64.279	82.5596		1718	21.9327	5.01328	4.88241	9.91326
	1719	103.987	66.6439	113.702	72.7609		1719	7.91398	8.5447	10.7438	10.691
	1720	82.1551	23.9027	62.6709	86.3462		1720	10.6142	9.6372	7.66091	15.9932
	1721	95.1966	35.021	45.6608	52.0696		1721	13.5854	12.125	6.92249	14.5716
	1722	132.003	112.902	85.6144	146.609		1722	13.1755	11.8111	15.8782	13.0906
	1723	157.518	77.1207	40.7813	42.1857		1723	11.2713	9.11198	5.43582	19.7932
	1724	113.155	48.3989	67.3687	154.435		1724	13.5033	5.07008	17.3097	15.4815
	1725	64.0861	66.3759	123.243	106.971		1725	12.1336	8.65218	12.2525	15.714
	1726	143.004	89.7103	96.8819	84.572		1726	14.1474	15.1905	18.61	9.99199
	1727	100.992	34.5117	52.3901	84.6093		1727	15.5822	17.4588	15.7212	21.1984
	1728	52.6823	49.1439	56.9088	52.2041		1728	6.22663	13.121	6.22663	16.103
	1729	115.175	104.658	21.1154	141.439		1729	19.0759	9.00904	16.6331	7.22717
	1730	29.6362	67.725	49.5188	44.0876		1730	25.8328	10.6259	27.6239	12.9163
	1731	71.5448	71.9575	55.4611	151.32		1731	31.3498	6.55612	36.7332	19.6892
	1732	91.8975	30.191	37.2527	70.3882		1732	29.1152	6.35568	20.6948	4.68495
	1733	58.7535	116.046	19.8827	150.677		1733	22.3975	10.7994	18.299	23.1753
	1734	95.792	58.9511	78.3927	39.3007		1734	19.8827	13.4123	17.1184	13.581
	1735	86.4863	81.7098	46.126	120.458		1735	22.2302	10.8623	15.2207	15.7849
	1736	91.1429	108.665	48.3202	123.221		1736	13.8758	17.1532	10.0051	18.2372
	1737	195.344	50.4581	116.1	189.218		1737	23.915	12.2664	4.11441	10.7717
	1738	147.64	53.8554	53.5987	52.2597		1738	9.15504	14.7043	14.5885	27.0746
	1739	49.6703	51.6026	42.8017	155.992		1739	17.238	12.9198	17.7604	9.41386
	1740	101.828	74.856	70.5185	134.028		1740	15.7145	8.17352	5.40185	17.5406
	1741	93.2388	67.9442	62.4847	125.463		1741	19.1692	4.78446	16.424	17.797
	1742	97.2781	118.65	92.2638	128.595		1742	12.1441	9.43921	14.924	14.6474
	1743	88.2931	55.4456	37.3947	84.7769		1743	14.69	13.1481	18.1037	15.9461
	1744	89.5928	79.8747	55.4517	26.6249		1744	6.19144	8.80819	19.6988	26.0051
	1745	84.6975	42.7913	87.8801	94.2649		1745	12.7865	13.8574	14.7841	34.5892
	1746	83.9443	101.833	61.215	106.39		1746	11.4942	5.92964	6.41538	16.9483
	1747	64.8703	97.3095	25.3152	131.6		1747	14.2921	8.64451	7.98038	16.7899
	1748	57.4153	64.3512	55.5723	133.625		1748	10.8538	4.26893	22.8208	17.3179
	1749	117.74	43.1369	33.869	115.032		1749	12.6708	11.5183	13.1168	21.3978
	1750	104.222	46.0293	88.6634	72.7027		1750	7.56109	7.50143	3.26842	9.95842
	1751	98.1488	57.3372	47.6408	64.6053		1751	9.86017	18.0332	10.3497	24.4002
	1752	88.249	72.4607	37.2161	142.714		1752	14.9116	9.53209	16.3318	16.6924
	1753	80.693	36.7298	60.1094	56.076		1753	21.0488	8.39978	19.7924	22.8352
	1754	94.6013	21.4699	42.65	67.3564		1754	12.8607	11.0209	5.18536	24.2228
	1755	149.544	30.8316	64.0903	81.9085		1755	5.31438	18.1185	9.16991	23.7281
	1756	124.333	0	32.3963	40.8971		1756	12.6854	19.6567	7.27255	13.3673
	1757	70.6319	0	0	51.4969		1757	5.56613	12.5192	5.27318	11.7181
	1758	62.6231	18.2222	36.0657	47.7401		1758	10.0955	17.3772	10.6373	17.3381
	1759	115.243	31.6383	115.369	98.9028		1759	17.03	11.7002	3.91091	18.9401
	1760	46.5442	49.9584	75.8142	63.7151		1760	19.023	11.3301	10.2967	27.2199
	1761	22.4523	50.7075	25.0982	84.6069		1761	11.8929	16.6785	4.9106	20.019
	1762	66.7838	67.9482	37.4926	54.8407		1762	13.7305	7.49941	6.86527	9.01388
	1763	40.0605	38.3986	51.0476	114.837		1763	13.5762	9.95599	17.1179	19.6175
	1764	63.9522	145.276	18.1198	134.067		1764	11.8224	6.31445	5.50816	8.97382
	1765	36.4156	106.178	28.0921	74.305		1765	16.8725	4.35564	6.21555	12.143
	1766	50.5439	31.2627	59.1472	110.321		1766	6.52751	13.3406	8.27595	20.2216
	1767	110.051	61.6561	25.8382	92.1727		1767	8.45842	10.558	8.66066	19.2073
	1768	61.7714	68.6436	39.5337	108.873		1768	22.4399	4.37437	11.3259	15.1294
	1769	108.903	68.7846	57.3949	90.8976		1769	14.2562	5.45616	12.1477	13.5764
	1770	97.8392	47.0499	66.989	40.1308		1770	12.4346	14.439	10.9798	10.7688
	1771	61.4023	63.949	81.2376	56.7095		1771	8.67911	8.64334	6.28332	7.44812
	1772	51.3507	82.9433	0	46.4803		1772	12.3273	13.9037	8.65693	13.4824
	1773	80.2834	31.4871	38.7399	77.5682		1773	18.2124	8.7346	10.7861	21.31
	1774	55.1182	73.9682	36.2555	103.725		1774	9.98191	7.19091	21.6733	7.71854
	1775	57.9387	38.1275	35.909	148.633		1775	11.626	6.30342	7.88293	11.6508
	1776	82.1138	41.6322	64.0765	89.7406		1776	13.8129	10.5227	6.78153	8.78616
	1777	82.829	58.7279	49.6974	101.986		1777	10.3692	8.97947	0	10.8667
	1778	84.2062	88.7759	71.3887	59.7973		1778	9.42845	8.55821	5.35085	9.34041
	1779	77.7354	57.0404	42.5028	92.9179		1779	4.15166	13.1925	8.72269	11.7797
	1780	72.2682	58.1577	86.7485	131.228		1780	12.0639	3.52825	8.74812	14.8456
	1781	78.5608	55.4456	52.5065	60.0266		1781	12.6042	11.0708	12.5573	12.2044
	1782	62.1236	84.7844	0	60.6979		1782	8.29203	8.11076	10.1068	7.00524
	1783	103.639	42.9829	83.5972	64.7455		1783	11.6818	11.459	15.5189	10.5324
	1784	53.1319	20.9086	62.5081	96.9095		1784	12.3288	9.69804	19.9088	15.246
	1785	74.3856	54.4915	48.1735	105.533		1785	9.10611	14.9749	23.7723	19.6187
	1786	106.993	42.9472	39.2006	92.7803		1786	9.37609	8.23655	8.54172	17.9707
	1787	84.5284	79.6797	61.2446	129.154		1787	18.5259	10.5181	15.2514	16.9194
	1788	20.1371	23.3547	56.1399	65.2068		1788	9.51115	2.24635	7.61936	16.4956
	1789	97.6325	58.8891	60.5391	77.7149		1789	15.6397	8.71099	8.27603	18.5444
	1790	39.2027	150.814	94.1765	244.068		1790	8.81791	4.21477	15.4866	12.1218
	1791	190.492	75.4179	71.7093	61.7241		1791	12.8036	10.8973	14.4736	8.44462
	1792	61.1655	36.7571	20.335	90.3508		1792	15.5054	16.0334	4.91956	8.31879
	1793	55.8456	138.465	42.011	101.406		1793	23.7047	7.9207	14.4267	10.3834
	1794	92.4042	18.276	41.1766	87.2713		1794	12.1637	8.68484	0	17.7029
	1795	85.6838	39.2584	22.9056	107.984		1795	13.5808	9.81273	13.8035	16.5813
	1796	106.32	69.1441	103.999	53.2566		1796	14.1328	10.3474	14.8318	20.9896
	1797	57.097	78.9901	41.0308	77.1841		1797	12.0923	10.6083	12.0788	12.6387
	1798	54.9896	83.5936	71.5311	119.644		1798	21.5229	13.6699	9.64714	16.5178
	1799	59.2031	0	20.5682	133.24		1799	6.82009	9.38389	8.45755	10.9953
	1800	137.113	38.7348	77.6695	138.171		1800	17.4838	7.61984	0	12.5275
	1801	70.9735	146.567	50.8941	166.986		1801	9.24742	9.97475	8.16122	7.56039
	1802	98.1733	106.383	58.4086	214.529		1802	13.997	8.36845	12.2066	15.9985
	1803	89.5225	53.3146	0	116.871		1803	7.32114	11.2859	6.29432	8.90088
	1804	48.149	68.7779	24.3512	70.7781		1804	7.80678	7.92335	15.689	12.5609
	1805	39.5276	66.4076	32.3907	101.861		1805	15.1641	15.676	10.0108	12.8561
	1806	50.585	37.6959	59.8904	17.7056		1806	10.5803	10.6342	16.3014	15.4599
	1807	155.886	91.3494	36.5023	119.809		1807	6.53042	9.28684	14.0283	11.481
	1808	72.8303	69.4613	27.2001	109.492		1808	19.5959	8.52763	22.46	19.6135
	1809	44.6311	58.9114	63.5788	75.1959		1809	16.4905	5.87406	8.52569	14.3588
	1810	86.585	120.356	27.7202	192.57		1810	15.8659	6.5123	8.00006	12.6471
	1811	58.0566	35.9967	60.615	36.3516		1811	15.172	14.8945	17.0722	23.057
	1812	91.3728	43.5529	75.6329	94.9566		1812	15.8585	8.41739	12.6868	12.6415
	1813	138.303	66.0408	88.6637	66.7575		1813	12.9451	13.0832	13.9667	23.9859
	1814	116.384	68.1496	148.913	44.0968		1814	5.23681	6.48839	8.76739	9.25375
	1815	114.085	57.5434	120.518	85.493		1815	17.5679	4.60797	18.9923	12.0382
	1816	116.171	56.62	126.954	96.2879		1816	11.4028	4.96562	16.4976	7.22696
	1817	111.209	30.8982	103.61	59.4081		1817	11.9292	14.2773	3.79755	19.9205
	1818	86.2936	63.6638	81.6639	52.2639		1818	11.1967	15.8157	10.1682	13.0904
	1819	65.6734	45.2636	44.0611	64.1234		1819	8.67506	14.9219	10.5984	16.5083
	1820	79.5003	38.3937	55.5496	49.9276		1820	19.1765	15.9215	5.41671	27.7606
	1821	55.64	19.6078	61.5749	115.508		1821	12.2904	7.35838	7.97366	9.64582
	1822	163.889	40.391	105.71	83.0738		1822	20.2392	17.1526	12.1003	16.3473
	1823	101.045	73.5739	24.8361	50.4348		1823	14.065	7.0458	9.47074	23.042
	1824	104.153	62.0437	86.2099	124.705		1824	10.9985	13.0732	15.5948	20.6841
	1825	57.728	56.8902	52.3504	24.9583		1825	19.9694	17.5594	12.14	25.0437
	1826	42.5022	72.9152	75.5595	159.588		1826	13.2035	9.86228	14.8249	14.6777
	1827	52.0504	30.4386	69.7049	28.5191		1827	11.3456	11.5336	19.2811	18.6416
	1828	84.837	105.268	77.7673	114.565		1828	7.88561	10.6226	8.24225	24.5788
	1829	142.35	114.089	74.1911	94.7721		1829	10.9896	10.8505	7.52909	22.5047
	1830	106.835	85.8153	0	117.549		1830	7.90552	11.1279	4.23983	17.1776
	1831	65.7987	68.4262	103.78	116.379		1831	12.0264	20.4295	15.0582	19.3378
	1832	150.695	39.36	46.9187	201.087		1832	9.2776	14.5118	12.642	17.1901
	1833	69.8913	66.4382	76.9385	103.514		1833	13.5965	4.31131	9.89292	12.5855
	1834	83.5471	55.3063	66.2807	133.224		1834	13.7429	14.4406	11.2343	12.6294
	1835	69.1561	60.7307	68.8643	77.686		1835	8.54469	11.4313	9.9688	14.0177
	1836	84.741	36.5716	94.7915	61.6142		1836	15.8241	11.3756	15.2521	21.5489
	1837	106.453	38.1945	108.428	130.953		1837	16.1419	5.81639	15.3732	16.6654
	1838	98.4627	67.5718	43.8199	125.289		1838	16.8199	11.4295	8.2624	28.2163
	1839	112.155	73.2013	69.0767	45.7381		1839	9.75171	6.08807	10.4541	4.98583
	1840	106.249	78.8064	67.4851	67.3887		1840	18.6335	6.06619	15.8269	13.2174
	1841	104.51	61.2321	51.8753	112.592		1841	17.5579	9.86536	7.1586	27.9779
	1842	112.212	63.9506	100.599	98.0808		1842	14.8879	11.4953	7.58654	9.46279
	1843	100.257	22.786	0	77.919		1843	6.27876	11.0247	7.07976	20.362
	1844	158.175	78.4316	69.3869	130.719		1844	15.8829	8.88041	12.4677	16.1608
	1845	141.659	39.4935	136.078	95.3536		1845	12.414	5.38314	4.03707	14.8122
	1846	95.7585	75.8306	102.66	80.716		1846	18.0317	8.18388	17.052	13.8306
	1847	67.2257	74.1401	64.5752	132.788		1847	11.7795	11.4073	11.8723	16.9146
	1848	156.462	160.835	100.185	170.279		1848	9.5241	6.55097	10.9743	16.7163
	1849	121.05	41.1059	73.6013	97.614		1849	21.6483	14.922	10.6868	19.5237
	1850	58.6649	63.849	111.437	40.2013		1850	13.4804	8.94117	4.13604	8.99657
	1851	133.165	39.0152	50.7296	124.075		1851	11.0256	13.4892	7.4187	13.6857
	1852	106.647	48.4293	57.3249	84.1069		1852	20.4699	9.57306	13.7835	12.5167
	1853	77.6901	0	28.5757	75.2988		1853	12.9047	6.46172	4.56257	10.0151
	1854	109.002	57.4749	87.7618	101.788		1854	7.99457	6.97043	11.5434	16.5879
	1855	166.142	89.3152	51.2784	65.4033		1855	13.236	11.8416	3.91033	10.3926
	1856	96.5958	27.5716	38.1251	193.341		1856	16.0481	15.394	8.04817	17.7339
	1857	123.054	28.9904	33.0451	84.5839		1857	10.1018	10.9533	5.75775	15.1176
	1858	50.1384	0	90.2966	113.399		1858	11.097	18.7226	6.98954	29.8959
	1859	73.3552	21.83	48.4377	141.531		1859	7.31525	4.89057	6.41821	8.79138
	1860	100.553	45.6709	53.3913	70.0287		1860	19.3429	16.6633	0	23.1396
	1861	93.8683	43.0877	57.304	57.1239		1861	28.9348	12.9659	3.45411	14.2655
	1862	113.978	67.2002	83.6323	145.408		1862	12.6597	9.3069	12.994	7.8132
	1863	76.9266	67.2869	41.6892	67.5859		1863	6.32325	12.8452	7.95602	4.89929
	1864	114.488	28.0213	22.0449	56.4138		1864	19.5087	5.77879	13.2039	22.178
	1865	150.985	33.2437	105.32	29.0297		1865	10.7739	12.0287	11.5913	7.36613
	1866	71.9028	31.3929	69.2113	45.6378		1866	10.617	13.5618	5.77708	13.8894
	1867	114.248	124.136	113.323	126.615		1867	13.1541	11.8634	9.87759	15.2148
	1868	32.306	157.007	72.7563	82.3641		1868	15.8019	9.80343	13.6837	15.8091
	1869	71.3221	53.0894	70.4045	26.7975		1869	24.5761	9.46061	11.7264	13.6466
	1870	159.037	49.8956	57.0489	115.72		1870	11.034	6.50177	8.33857	11.6881
	1871	58.7157	61.4029	47.7918	96.4443		1871	12.9961	5.69757	11.5301	11.0628
	1872	55.462	78.1153	115.87	53.821		1872	17.2214	16.6316	19.6544	15.1071
	1873	91.0772	33.0464	63.9138	120.752		1873	21.5592	16.0522	9.59986	17.3437
	1874	97.1788	73.3888	110.61	82.7164		1874	17.6134	6.7604	18.176	5.40832
	1875	45.6359	71.1224	93.8409	105.616		1875	12.8812	8.07896	12.4591	10.1836
	1876	68.9631	32.4302	44.965	85.1431		1876	17.4146	9.47278	12.3424	7.68133
	1877	88.9024	63.4024	67.0667	96.1302		1877	15.239	7.753	11.8924	21.0144
	1878	117.272	47.4199	58.4744	164.804		1878	12.1817	11.0541	4.87741	5.84095
	1879	80.2962	111.602	55.4426	64.3855		1879	17.4439	3.99438	7.83711	4.2917
	1880	87.9964	100.948	51.9916	125.097		1880	16.8758	6.59198	5.33828	7.86667
	1881	39.4989	63.0861	54.1418	81.7453		1881	19.2636	5.17974	7.87877	15.0779
	1882	86.4071	20.7138	50.7266	70.4268		1882	15.2969	6.26134	12.2268	10.109
	1883	75.572	54.4237	37.9496	93.1734		1883	18.6041	11.051	10.1277	12.1496
	1884	76.8284	73.972	35.7268	51.6191		1884	13.7872	11.048	19.1916	18.9781
	1885	115.765	66.5944	82.8635	49.3292		1885	19.5159	2.8817	15.6417	3.11041
	1886	113.993	51.6405	89.3191	90.9677		1886	14.5622	11.5855	13.8451	11.8126
	1887	63.7433	66.808	101.642	96.2514		1887	25.8997	6.7578	13.2288	13.3145
	1888	144.356	25.7229	46.4203	41.2639		1888	23.964	6.15339	12.3669	13.9795
	1889	160.215	49.5802	78.2732	89.7871		1889	23.6345	8.86315	19.0985	7.39104
	1890	30.8792	36.73	68.1916	71.0741		1890	12.1986	11.2933	8.13239	15.0577
	1891	130.943	55.075	101.456	52.6737		1891	19.5508	12.3993	26.4279	12.3315
	1892	132.262	103.778	39.2312	78.0675		1892	19.2859	5.41086	10.9235	14.7082
	1893	58.2757	49.0451	47.5407	51.5221		1893	15.9992	14.2781	4.89111	12.4801
	1894	57.4888	51.4279	102.008	125.713		1894	15.4639	4.9451	8.60023	6.50125
	1895	141.335	45.3495	0	62.6366		1895	10.9887	4.5868	12.9918	11.7179
	1896	88.9031	55.0518	92.8543	66.665		1896	15.7222	9.07245	15.8727	22.3141
	1897	112.074	106.962	62.1468	149.275		1897	12.4014	8.56608	9.10636	9.02198
	1898	52.9234	57.1604	29.9604	150.132		1898	12.907	8.90197	16.6715	16.852
	1899	91.4532	67.3181	48.2291	109.331		1899	12.4941	8.39355	9.50374	10.3378
	1900	74.0479	49.9539	51.5626	140.822		1900	9.89295	6.74766	12.0793	13.4953
	1901	127.919	43.4912	73.0088	86.9825		1901	13.0346	11.3069	14.7102	11.5535
	1902	143.174	55.5151	90.5404	71.8879		1902	8.17574	13.6186	4.66484	13.548
	1903	58.3536	17.9672	76.5698	61.3282		1903	0	13.4064	18.9263	21.4206
	1904	159.747	37.2965	87.4403	152.77		1904	8.56885	6.4931	11.8042	11.7094
	1905	77.5493	66.8481	84.9608	97.9121		1905	14.8483	11.61	9.12897	12.0998
	1906	70.9719	28.1654	24.619	101.998		1906	6.0851	8.14797	5.2326	6.52882
	1907	70.6986	88.2874	14.2331	102.076		1907	5.28149	3.15191	6.58766	5.75904
	1908	46.282	72.579	33.3372	118.226		1908	10.9722	2.53102	3.46674	16.5408
	1909	75.4485	95.1635	82.9303	214.858		1909	11.1608	15.2765	7.5235	12.8725
	1910	98.7863	87.0005	77.0707	146.785		1910	12.5049	7.22952	7.61453	11.8811
	1911	90.3978	29.3689	14.9584	118.563		1911	9.77936	8.48903	14.0422	15.136
	1912	58.7073	72.9875	53.682	131.552		1912	21.8231	15.7982	20.0289	29.2493
	1913	36.0581	132.114	21.902	237.258		1913	10.6653	20.1086	12.3875	20.6126
	1914	36.9077	119.695	0	255.691		1914	10.6244	8.32631	7.51878	6.53313
	1915	48.5564	73.6824	19.6764	56.0705		1915	10.3551	7.16243	9.62157	17.1398
	1916	37.5764	41.1024	31.5794	108.213		1916	14.8293	10.8935	9.44966	16.685
	1917	25.2923	38.6777	60.2927	96.0275		1917	18.5813	3.35939	11.1274	14.7237
	1918	70.8301	74.0666	36.4882	47.635		1918	21.5306	16.1879	21.3731	24.2376
	1919	96.6396	73.2974	35.2388	46.8429		1919	18.5042	4.88647	19.4522	12.545
	1920	31.1108	82.3528	40.7973	126.141		1920	14.4885	4.94777	7.79762	16.9574
	1921	56.8739	63.745	24.1476	62.0503		1921	16.0328	6.59359	14.234	14.1472
	1922	50.8821	66.5106	26.7801	68.575		1922	13.9942	13.0717	6.74552	15.8103
	1923	112.745	111.635	46.3386	99.0974		1923	24.592	2.8427	12.5945	21.9835
	1924	48.7994	49.3905	57.8363	72.8971		1924	11.302	8.82122	15.2601	16.0843
	1925	118.124	62.6787	45.1348	119.388		1925	13.9968	6.15788	9.06307	14.3183
	1926	107.8	45.6842	16.7253	146.641		1926	16.8298	8.13772	11.6067	14.0616
	1927	85.2402	39.4936	68.2725	106.413		1927	18.1008	9.63364	15.0053	14.4388
	1928	59.6997	47.3719	79.5996	169.567		1928	11.9925	7.28208	10.5908	17.8925
	1929	90.3123	60.05	77.8943	190.347		1929	20.2056	6.01606	6.76712	12.9742
	1930	118.576	87.3908	49.8974	179.786		1930	10.195	5.86681	9.3794	0
	1931	115.032	87.0945	95.8986	95.9817		1931	16.0074	6.22548	11.185	7.84268
	1932	84.9121	107.558	39.2728	111.953		1932	17.082	4.89216	8.95525	17.1151
	1933	116.878	111.986	34.0061	118.609		1933	18.1847	4.75796	13.5965	10.3245
	1934	68.1985	109.188	87.6578	196.461		1934	20.9523	11.479	6.50429	11.897
	1935	94.584	78.8197	42.1342	188.242		1935	7.92069	7.93877	14.8838	19.7864
	1936	71.4947	78.1066	41.2878	202.52		1936	17.3854	8.5924	10.098	17.4863
	1937	64.951	87.1174	23.2042	48.205		1937	12.0955	11.1829	8.93	18.3209
	1938	57.3705	59.5699	0	165.74		1938	13.0838	12.1339	7.58251	13.3135
	1939	58.6887	48.8461	56.5639	52.672		1939	14.0607	0	9.1409	14.6812
	1940	120.139	82.4357	22.3335	70.7545		1940	13.0422	6.5542	17.1931	5.0641
	1941	107.64	117.225	27.4096	140.989		1941	20.79	3.04771	7.26995	10.6477
	1942	97.3923	48.2882	20.2901	57.3787		1942	19.837	5.08707	4.2064	0
	1943	71.1706	45.4303	27.1126	128.316		1943	13.0525	6.47785	9.51113	11.5162
	1944	50.5705	23.5466	19.2132	180.652		1944	11.0492	8.5933	24.3024	12.7001
	1945	45.9074	78.9962	45.5818	59.7535		1945	8.06499	14.2052	7.84194	9.73944
	1946	42.6894	155.867	50.8108	108.035		1946	9.87297	7.21904	10.8655	12.0576
	1947	180.941	95.8131	61.7527	95.7241		1947	15.232	6.65114	14.5202	16.5034
	1948	132.626	43.7631	32.5267	104.017		1948	10.742	7.70729	8.51762	10.14
	1949	36.1521	63.9561	53.0929	154.226		1949	20.4495	10.9456	9.03186	22.5595
	1950	27.697	81.4165	55.1099	131.192		1950	14.897	6.27706	13.717	20.8026
	1951	62.1345	43.849	49.094	61.0259		1951	11.156	7.30522	13.8369	7.9985
	1952	41.9874	141.145	47.0135	100.916		1952	7.81773	7.65272	9.17903	9.1389
	1953	91.1163	74.1399	65.6429	181.052		1953	9.2305	4.62302	12.4703	7.77445
	1954	46.1798	169.18	31.1377	153.497		1954	17.4427	9.07978	11.2094	10.8185
	1955	55.4184	32.7488	38.9427	101.885		1955	19.2906	13.4428	13.2446	12.6882
	1956	56.902	44.7911	37.7719	137.819		1956	22.8164	13.9222	8.47742	14.3189
	1957	27.1092	66.6027	15.3811	116.595		1957	15.9159	3.68508	5.96845	19.6036
	1958	116.544	51.245	0	62.5188		1958	20.7039	14.6131	9.44628	16.857
	1959	62.507	88.3453	39.1958	161.966		1959	18.0573	10.1109	6.01911	26.3986
	1960	37.3822	37.0692	66.5841	65.1309		1960	4.53571	8.4923	13.1691	20.8086
	1961	79.514	83.915	55.6994	80.783		1961	7.77764	8.72692	13.1887	0
	1962	46.3934	67.4374	0	118.69		1962	13.1878	10.7909	9.32325	19.5834
	1963	100.552	70.9894	69.8626	45.4205		1963	16.0357	5.57235	9.65787	8.84208
	1964	91.6606	108.206	68.4673	158.478		1964	13.5549	8.27589	9.23166	9.19543
	1965	119.059	69.9505	45.7791	93.5912		1965	16.8723	11.8177	11.2482	14.3511
	1966	51.9665	73.0697	113.072	82.4687		1966	20.8238	8.8602	7.79018	12.4671
	1967	108.243	39.2595	38.0388	54.7666		1967	19.1626	2.83766	6.67199	3.97924
	1968	82.4989	45.7645	61.4427	139.754		1968	16.8726	13.7321	8.5049	13.3559
	1969	29.8185	136.992	51.6855	120.418		1969	32.0733	11.6331	18.6608	13.1607
	1970	74.8761	66.177	39.4951	118.645		1970	37.2343	8.30492	25.9623	9.20308
	1971	83.4395	117.233	39.1958	177.018		1971	32.3886	10.82	14.243	15.2442
	1972	68.1831	59.378	102.959	140.03		1972	27.6393	9.898	9.38062	19.4747
	1973	58.2265	73.3116	65.1135	51.7649		1973	14.4065	4.12567	12.8058	12.4395
	1974	44.9415	0	28.1825	102.762		1974	22.4262	8.08134	5.96862	10.2878
	1975	106.686	70.1069	70.1705	94.029		1975	10.5976	9.62876	5.96879	10.3973
	1976	134.155	138.531	92.4024	89.0848		1976	13.7902	9.05251	12.0722	13.0759
	1977	54.0819	70.9762	124.408	89.5974		1977	17.5452	7.37524	8.60242	8.15042
	1978	91.8515	21.8991	41.5409	101.222		1978	17.002	8.96389	12.7183	4.17595
	1979	102.906	27.6507	77.6724	81.7499		1979	17.0309	12.4028	8.20976	13.2975
	1980	67.3137	66.3089	74.3582	129.889		1980	7.98696	11.893	9.06816	27.5969
	1981	61.7663	47.2155	66.8489	146.893		1981	18.0481	14.3225	10.3806	11.4483
	1982	89.8002	25.8172	28.8686	87.9417		1982	15.8375	4.03203	17.7423	11.6298
	1983	102.643	35.5995	55.3772	82.8935		1983	5.96838	9.9418	2.89855	10.9925
	1984	198.812	34.9272	114.542	115.976		1984	29.5434	9.41797	21.2926	11.5205
	1985	100.4	114.731	58.9327	130.182		1985	8.99492	12.1811	10.8439	12.0137
	1986	128.696	46.3801	0	110.812		1986	10.9786	19.6232	16.3271	16.9686
	1987	75.0176	47.5141	35.6565	70.7055		1987	8.11962	12.0419	8.87299	7.24408
	1988	63.0342	124.968	65.4586	118.152		1988	8.87823	7.44739	9.79373	17.2422
	1989	76.3238	66.0238	84.9689	75.217		1989	10.254	8.06688	10.195	13.2519
	1990	116.999	39.1746	49.4361	113.42		1990	12.2535	11.9508	5.65038	15.0516
	1991	50.3457	53.5298	51.1449	116.562		1991	8.50043	3.38832	7.00999	14.9651
	1992	86.2745	102.762	75.1352	54.4552		1992	23.7825	3.07499	18.69	13.735
	1993	154.981	80.4439	49.1696	72.4833		1993	8.05896	13.4454	3.40041	10.2525
	1994	89.2945	50.5633	28.8528	66.9184		1994	8.98454	6.95686	4.07112	13.9732
	1995	112.114	83.6351	57.8934	87.4367		1995	9.26319	8.96671	5.73269	11.6354
	1996	136.754	75.5967	26.0987	96.7993		1996	4.78279	7.00766	9.08589	17.1598
	1997	122.523	113.08	75.3735	92.4305		1997	16.2721	7.62388	8.75861	16.6301
[truncated: 80,148 more rows]

## Sheet: Extended Data Fig.1f
		Malate
		13C0 Malate			13C1 Malate			13C2 Malate			13C3 Malate			13C4 Malate
		No Tracer	wt/wt	Δ/Δ	No Tracer	wt/wt	Δ/Δ	No Tracer	wt/wt	Δ/Δ	No Tracer	wt/wt	Δ/Δ	No Tracer	wt/wt	Δ/Δ
	Mouse 1	95.7115	84.5811	74.6116	4.28851	10.2652	14.4633	0	4.28945	7.14225	0	0.779283	3.41083	0	0.0849402	0.372045
	Mouse 2		75.7244	71.985		13.4473	16.0295		6.52125	7.89996		3.90358	3.58825		0.403495	0.49721
	Mouse 3		78.219	67.0351		12.6102	18.968		6.41346	10.1817		2.55087	3.35018		0.206466	0.465032
	Mouse 4		74.4964	68.7028		16.1463	19.443		6.87153	8.85786		2.17705	2.61345		0.308707	0.382864
	Mouse 5			70.4024			17.5746			8.38481			3.20027			0.437922
		Succinate
		13C0 Succinate			13C1 Succinate			13C2 Succinate			13C3 Succinate			13C4 Succinate
		No Tracer	wt/wt	Δ/Δ	No Tracer	wt/wt	Δ/Δ	No Tracer	wt/wt	Δ/Δ	No Tracer	wt/wt	Δ/Δ	No Tracer	wt/wt	Δ/Δ
	Mouse 1	95.791	82.7806	69.8791	4.20895	10.5572	15.7236	0	5.59318	9.54842	0	0.941278	4.29099	0	0.127762	0.557898
	Mouse 2		72.4107	67.3258		13.8498	17.4038		8.76371	10.5289		4.49008	4.00251		0.485738	0.739032
	Mouse 3		72.9647	63.7178		13.8287	19.73		9.41979	12.1629		3.4155	3.84914		0.371323	0.540143
	Mouse 4		72.0683	67.8007		16.452	18.6559		8.43976	10.3786		2.65242	2.77514		0.387481	0.389626
	Mouse 5			69.781			16.3394			10.2912			3.14237			0.445968
		aKG
		13C0 aKG			13C1 aKG			13C2 aKG			13C3 aKG			13C4 aKG			13C5 aKG
		No Tracer	wt/wt	Δ/Δ	No Tracer	wt/wt	Δ/Δ	No Tracer	wt/wt	Δ/Δ	No Tracer	wt/wt	Δ/Δ	No Tracer	wt/wt	Δ/Δ	No Tracer	wt/wt	Δ/Δ
	Mouse 1	97.4912	94.8621	81.5837	2.50875	4.18843	11.9341	0	0.949486	4.29936	0	0	2.18277	0	0	0	0	0	0
	Mouse 2		81.8036	77.2316		10.6124	14.2897		5.55086	5.58471		2.03315	2.89399		0	0		0	0
	Mouse 3		90.413	72.8318		7.96469	15.7562		0.826785	8.3579		0.795523	3.05408		0	0		0	0
	Mouse 4		92.0709	72.4716		7.31212	15.3424		0.616954	9.01086		0	3.1752		0	0		0	0
	Mouse 5			79.8299			14.0414			4.34893			1.77985			0			0
		Glutamate
		13C0 Glutamate			13C1 Glutamate			13C2 Glutamate			13C3 Glutamate			13C4 Glutamate			13C5 Glutamate
		No Tracer	wt/wt	Δ/Δ	No Tracer	wt/wt	Δ/Δ	No Tracer	wt/wt	Δ/Δ	No Tracer	wt/wt	Δ/Δ	No Tracer	wt/wt	Δ/Δ	No Tracer	wt/wt	Δ/Δ
	Mouse 1	94.7599	83.3414	76.1676	5.24012	8.5116	12.3435	0	6.84583	8.29612	0	1.04034	3.02158	0	0.247648	0.15708	0	0.0131461	0.014114
	Mouse 2		77.7894	69.1142		11.6112	15.8039		7.59569	10.2149		2.80185	4.42421		0.193405	0.337347		0.008469	0.10537
	Mouse 3		80.5469	66.4996		10.241	16.8589		6.64513	11.8941		2.52879	4.48238		0.038175	0.237131		0	0.027788
	Mouse 4		81.8876	69.6106		9.60865	16.1181		6.63929	10.2271		1.76677	3.84836		0.097678	0.195813		0	0
	Mouse 5			72.5206			14.7964			8.95212			3.51979			0.17148			0.0395956
