# Supplementary material for: Hepatic glutamine synthetase controls N5-methylglutamine in homeostasis and cancer
Source: Nat Chem Biol. 2022 Oct 24;19(3):292–300. doi: 10.1038/s41589-022-01154-9 (PMC9974483; doi:10.1038/s41589-022-01154-9)
Supplement: Source Data Extended Data Fig. 3 — Statistical source data. [file 41589_2022_1154_MOESM12_ESM.xlsx]

## Sheet: Extended Data Fig.3a
		ATP consumption			N5-methylglutamine production
		exp 1	exp 2	exp 3	exp 1	exp 2	exp 3
		-0.46707	-0.56482	-0.60698	0.703787	0.692704	0.666381

## Sheet: Extended Data Fig.3b
		15N Glutamine (production)			13C N5-methylglutamine (production)
		exp 1	exp 2	exp 3	exp 1	exp 2	exp 3
		185.894	246.062	143.9	3.02283	3.77664	1.92756

## Sheet: Extended Data Fig.3e
	column volume (cv)	Normalized UV-280 nm
	0	0.122967
	0.00154	0.104983
	0.00310959	0.154812
	0.00467919	0.111711
	0.00624879	0.0878866
	0.00781836	0.0712403
	0.00938785	0.0607129
	0.0109574	0.0546122
	0.012527	0.0508943
	0.0140965	0.0485027
	0.0156661	0.0471615
	0.0172356	0.0467881
	0.0188051	0.0466338
	0.0203746	0.046658
	0.0219441	0.0468317
	0.0235136	0.047079
	0.0250832	0.0472657
	0.0266528	0.0471949
	0.0282225	0.0474861
	0.0297921	0.04807
	0.0313617	0.0485461
	0.0329313	0.048848
	0.034501	0.0493226
	0.0360706	0.0496696
	0.0376403	0.0502102
	0.0392099	0.0505994
	0.0407795	0.0510178
	0.042349	0.0516171
	0.0439185	0.0518254
	0.045488	0.0521598
	0.0470576	0.0523371
	0.0486271	0.0528027
	0.0501966	0.0529734
	0.0517662	0.0530244
	0.0533357	0.0533127
	0.0549053	0.0532644
	0.0564748	0.053413
	0.0580444	0.0531123
	0.059614	0.0529828
	0.0611836	0.0526149
	0.0627532	0.0521584
	0.0643227	0.0516934
	0.0658923	0.0510825
	0.0674619	0.0503546
	0.0690315	0.0495158
	0.0706011	0.0486373
	0.0721707	0.047709
	0.0737402	0.0466129
	0.0753098	0.0455651
	0.0768794	0.0443328
	0.078449	0.0432057
	0.0800185	0.0417232
	0.081588	0.0406016
	0.0831574	0.0392917
	0.0847268	0.0379799
	0.0862961	0.0366503
	0.0878656	0.0353737
	0.089435	0.0339994
	0.0910044	0.0325166
	0.0925738	0.0311597
	0.0941432	0.0298341
	0.0957126	0.0285485
	0.097282	0.0272179
	0.0988514	0.0260058
	0.100421	0.0247662
	0.10199	0.0235769
	0.103559	0.0223371
	0.105128	0.0212273
	0.106698	0.0199312
	0.108267	0.0189373
	0.109836	0.0178633
	0.111405	0.0167433
	0.112975	0.0158064
	0.114544	0.0147751
	0.116113	0.0138635
	0.117682	0.0129261
	0.119251	0.0121002
	0.120821	0.0112721
	0.12239	0.0104474
	0.123959	0.00972599
	0.125528	0.00907386
	0.127098	0.00836527
	0.128667	0.00772168
	0.130236	0.00707891
	0.131805	0.00653795
	0.133374	0.00604478
	0.134944	0.00536653
	0.136513	0.0048421
	0.138082	0.0044756
	0.139651	0.00410313
	0.141221	0.00362648
	0.14279	0.00324434
	0.144359	0.00278681
	0.145928	0.00248668
	0.147498	0.00216196
	0.149067	0.00171981
	0.150636	0.00151704
	0.152205	0.00119469
	0.153774	0.00085131
	0.155344	0.000568035
	0.156913	0.000387382
	0.158482	0.00010335
	0.160051	-0.00017489
	0.161621	-0.000450716
	0.16319	-0.000606777
	0.164759	-0.00089284
	0.166328	-0.00112298
	0.167897	-0.0013366
	0.169467	-0.00154618
	0.171036	-0.0018061
	0.172605	-0.00192447
	0.174174	-0.00218687
	0.175744	-0.00229543
	0.177313	-0.00250362
	0.178882	-0.00265363
	0.180451	-0.0028323
	0.182021	-0.00307437
	0.18359	-0.00322143
	0.185159	-0.00340622
	0.186728	-0.00350223
	0.188297	-0.00369609
	0.189867	-0.00384405
	0.191436	-0.00401226
	0.193005	-0.00413288
	0.194574	-0.00436751
	0.196143	-0.00455528
	0.197713	-0.00475448
	0.199282	-0.00480917
	0.200851	-0.00503206
	0.20242	-0.00515679
	0.20399	-0.00527946
	0.205559	-0.00541425
	0.207128	-0.00550761
	0.208697	-0.00558957
	0.210266	-0.00574424
	0.211836	-0.00576812
	0.213405	-0.00585753
	0.214974	-0.00595095
	0.216543	-0.00596476
	0.218113	-0.0060631
	0.219682	-0.0061863
	0.221251	-0.00626136
	0.22282	-0.00636664
	0.224389	-0.00635145
	0.225959	-0.00636197
	0.227528	-0.00649901
	0.229097	-0.00645797
	0.230666	-0.00653064
	0.232236	-0.00663715
	0.233805	-0.00667006
	0.235374	-0.00669179
	0.236864	-0.00657782
	0.238433	-0.00668552
	0.240003	-0.00675439
	0.241572	-0.00679059
	0.243141	-0.00684389
	0.24471	-0.00690915
	0.24628	-0.00689469
	0.247849	-0.00690391
	0.249418	-0.00691681
	0.250987	-0.00696405
	0.252556	-0.00697207
	0.254126	-0.00697197
	0.255695	-0.0069967
	0.257264	-0.00691685
	0.258833	-0.00707126
	0.260402	-0.00700889
	0.261972	-0.00698066
	0.263541	-0.00691162
	0.26511	-0.00694903
	0.266679	-0.0068876
	0.268249	-0.00689299
	0.269818	-0.00684257
	0.271387	-0.00679678
	0.272956	-0.00680013
	0.274525	-0.00665951
	0.276095	-0.00657434
	0.277664	-0.00660023
	0.279233	-0.0064521
	0.280802	-0.00642018
	0.282372	-0.00626812
	0.283941	-0.00610628
	0.28551	-0.00602696
	0.287079	-0.00586043
	0.288648	-0.00570313
	0.290218	-0.00555091
	0.291787	-0.00532118
	0.293356	-0.00523591
	0.294925	-0.00500811
	0.296495	-0.00489697
	0.298064	-0.00473263
	0.299633	-0.00458955
	0.301202	-0.0044659
	0.302771	-0.00421788
	0.304341	-0.00405855
	0.30591	-0.00378673
	0.307479	-0.00353735
	0.309048	-0.0033663
	0.310618	-0.00318132
	0.312187	-0.00306126
	0.313756	-0.00284106
	0.315325	-0.00269075
	0.316894	-0.00251945
	0.318464	-0.00233502
	0.320033	-0.00219932
	0.321602	-0.00193604
	0.323171	-0.00168115
	0.324741	-0.00139359
	0.32631	-0.00104617
	0.327879	-0.000678671
	0.329448	-0.000193128
	0.331017	0.000288059
	0.332587	0.000904308
	0.334156	0.00142045
	0.335725	0.00202964
	0.337294	0.00263025
	0.338864	0.00321664
	0.340433	0.00392097
	0.342002	0.00446003
	0.343571	0.00500971
	0.345141	0.00555483
	0.34671	0.00607232
	0.348279	0.0066711
	0.349848	0.00723694
	0.351417	0.00793142
	0.352987	0.00869642
	0.354556	0.00952783
	0.356125	0.0104466
	0.357694	0.0114618
	0.359263	0.0125654
	0.360833	0.0136776
	0.362402	0.0147995
	0.363971	0.0156925
	0.36554	0.0164981
	0.36711	0.0170404
	0.368679	0.0172324
	0.370248	0.0170397
	0.371817	0.0165695
	0.373387	0.0157481
	0.374956	0.0146261
	0.376525	0.0134611
	0.378094	0.0121189
	0.379663	0.0108102
	0.381233	0.00955895
	0.382802	0.00836607
	0.384371	0.00733366
	0.38594	0.0064077
	0.387509	0.00565477
	0.389079	0.00499357
	0.390648	0.0044278
	0.392217	0.00394122
	0.393786	0.00355811
	0.395356	0.00332495
	0.396925	0.00309138
	0.398494	0.00293789
	0.400063	0.00283503
	0.401632	0.0028267
	0.403202	0.00282618
	0.404771	0.00285399
	0.40634	0.00287934
	0.407909	0.00297894
	0.409479	0.00301993
	0.411048	0.00318711
	0.412617	0.00330832
	0.414186	0.00346433
	0.415755	0.00363547
	0.417325	0.00377361
	0.418894	0.00398461
	0.420463	0.00416549
	0.422032	0.00440848
	0.423601	0.00463125
	0.425171	0.00482143
	0.42674	0.00509922
	0.428309	0.00532071
	0.429878	0.00558806
	0.431447	0.00588759
	0.433017	0.00610994
	0.434586	0.00640686
	0.436155	0.00669523
	0.437724	0.00699764
	0.439293	0.00726703
	0.440863	0.00763721
	0.442432	0.00792563
	0.444001	0.00833687
	0.44557	0.00873528
	0.44714	0.00908434
	0.448709	0.00957374
	0.450278	0.00995984
	0.451847	0.0104648
	0.453416	0.0109514
	0.454986	0.0115298
	0.456555	0.0120658
	0.458124	0.0126818
	0.459693	0.0132844
	0.461263	0.0139493
	0.462832	0.0145926
	0.464401	0.0153321
	0.46597	0.0161152
	0.467539	0.0169362
	0.469108	0.017815
	0.470678	0.018767
	0.472247	0.0197629
	0.473816	0.0208324
	0.475385	0.0220159
	0.476955	0.0233032
	0.478524	0.0246777
	0.480093	0.0262231
	0.481662	0.0277994
	0.483231	0.0297314
	0.484801	0.031776
	0.48637	0.0340254
	0.487939	0.0364445
	0.489508	0.0391589
	0.491078	0.0420326
	0.492647	0.0452225
	0.494216	0.0485828
	0.495785	0.0521654
	0.497354	0.0558941
	0.498924	0.0598427
	0.500493	0.0639123
	0.502062	0.068106
	0.503631	0.0723385
	0.5052	0.076576
	0.50677	0.080766
	0.508339	0.0849443
	0.509908	0.0888951
	0.511477	0.0926804
	0.513046	0.0963356
	0.514616	0.0995392
	0.516185	0.102517
	0.517754	0.10519
	0.519323	0.107471
	0.520892	0.109294
	0.522462	0.110714
	0.524031	0.111908
	0.5256	0.112702
	0.527169	0.11311
	0.528739	0.113179
	0.530308	0.113017
	0.531877	0.11258
	0.533446	0.111968
	0.535016	0.111357
	0.536585	0.110697
	0.538154	0.110138
	0.539723	0.109701
	0.541292	0.109646
	0.542862	0.109964
	0.544431	0.110957
	0.546	0.112679
	0.547569	0.115405
	0.549138	0.11936
	0.550708	0.124835
	0.552277	0.131993
	0.553846	0.141127
	0.555415	0.1526
	0.556984	0.166835
	0.558554	0.184085
	0.560123	0.204505
	0.561692	0.228504
	0.563261	0.25638
	0.56483	0.288007
	0.5664	0.323374
	0.567969	0.362621
	0.569538	0.405433
	0.571107	0.451371
	0.572677	0.500147
	0.574246	0.551479
	0.575815	0.603813
	0.577384	0.656556
	0.578954	0.708777
	0.580523	0.759669
	0.582092	0.807686
	0.583661	0.852714
	0.585231	0.892971
	0.5868	0.927937
	0.588369	0.956582
	0.589938	0.978279
	0.591507	0.992836
	0.593076	1
	0.594646	0.999558
	0.596215	0.991788
	0.597784	0.976835
	0.599353	0.955193
	0.600922	0.927742
	0.602492	0.895171
	0.604061	0.858028
	0.60563	0.817693
	0.6072	0.77442
	0.608769	0.72929
	0.610338	0.683227
	0.611907	0.637028
	0.613477	0.590525
	0.615046	0.54564
	0.616615	0.502247
	0.618184	0.460621
	0.619753	0.421432
	0.621323	0.384575
	0.622892	0.350134
	0.624461	0.318617
	0.62603	0.289893
	0.627599	0.263869
	0.629169	0.24051
	0.630738	0.219648
	0.632307	0.200974
	0.633876	0.184527
	0.635445	0.17022
	0.637015	0.157788
	0.638584	0.146916
	0.640153	0.137603
	0.641722	0.129887
	0.643291	0.122876
	0.644861	0.117235
	0.64643	0.112451
	0.647999	0.10839
	0.649568	0.10511
	0.651138	0.102366
	0.652707	0.100126
	0.654276	0.0983152
	0.655845	0.0969784
	0.657414	0.095825
	0.658984	0.0949516
	0.660553	0.0942251
	0.662122	0.093741
	0.663691	0.093291
	0.665261	0.0930156
	0.66683	0.0926679
	0.668399	0.0923913
	0.669968	0.0921371
	0.671537	0.0918557
	0.673107	0.0915417
	0.674676	0.0911361
	0.676245	0.0907043
	0.677814	0.0902228
	0.679383	0.0896625
	0.680953	0.0889947
	0.682522	0.0883149
	0.684091	0.0876586
	0.68566	0.0869451
	0.687229	0.0861641
	0.688799	0.0853918
	0.690368	0.0847125
	0.691937	0.0840089
	0.693506	0.0834429
	0.695075	0.0828184
	0.696645	0.0823301
	0.698214	0.0820119
	0.699783	0.0815949
	0.701352	0.0813975
	0.702922	0.0812446
	0.704491	0.0810877
	0.70606	0.0810541
	0.707629	0.081075
	0.709199	0.0811353
	0.710768	0.0811853
	0.712337	0.0812867
	0.713906	0.0814185
	0.715475	0.0815267
	0.717045	0.0816398
	0.718614	0.0817446
	0.720183	0.0818579
	0.721752	0.081979
	0.723321	0.0820841
	0.724891	0.0821758
	0.72646	0.0823661
	0.728029	0.082565
	0.729598	0.0828326
	0.731167	0.0831015
	0.732737	0.0835458
	0.734306	0.0841145
	0.735875	0.0848211
	0.737444	0.0856146
	0.739013	0.086654
	0.740583	0.087957
	0.742152	0.0895529
	0.743721	0.091399
	0.74529	0.0935876
	0.74686	0.0961928
	0.748429	0.0991491
	0.749998	0.102503
	0.751567	0.106213
	0.753137	0.110218
	0.754706	0.1146
	0.756275	0.119147
	0.757844	0.123932
	0.759414	0.128657
	0.760983	0.133422
	0.762552	0.13773
	0.764121	0.141974
	0.76569	0.145921
	0.76726	0.149273
	0.768829	0.152159
	0.770398	0.15454
	0.771967	0.156253
	0.773536	0.157478
	0.775106	0.158157
	0.776675	0.158376
	0.778244	0.158003
	0.779813	0.157162
	0.781382	0.156118
	0.782951	0.154764
	0.784521	0.153079
	0.78609	0.151186
	0.787659	0.149139
	0.789228	0.147012
	0.790798	0.144745
	0.792367	0.142435
	0.793936	0.14017
	0.795505	0.137848
	0.797075	0.135484
	0.798644	0.133225
	0.800213	0.130896
	0.801782	0.128557
	0.803351	0.126304
	0.804921	0.12391
	0.806491	0.121694
	0.808061	0.1194
	0.809631	0.117117
	0.811201	0.114865
	0.812771	0.112629
	0.814341	0.110394
	0.815911	0.108185
	0.817481	0.105897
	0.81905	0.103765
	0.82062	0.101578
	0.82219	0.0994648
	0.823761	0.0973532
	0.825331	0.0952629
	0.8269	0.0932007
	0.82847	0.0910887
	0.83004	0.0889497
	0.83161	0.0868817
	0.83318	0.0848649
	0.83475	0.0826958
	0.83632	0.0805591
	0.837889	0.0784268
	0.839459	0.0762747
	0.841029	0.0741238
	0.842599	0.072006
	0.844169	0.069829
	0.845739	0.0676569
	0.847309	0.065477
	0.848879	0.063297
	0.850449	0.0612268
	0.852019	0.0590948
	0.853588	0.057115
	0.855158	0.0551327
	0.856729	0.0531213
	0.858298	0.0511987
	0.859868	0.0493132
	0.861438	0.0475675
	0.863008	0.045734
	0.864578	0.044051
	0.866148	0.0422754
	0.867718	0.0406518
	0.869288	0.0391213
	0.870858	0.0375213
	0.872428	0.0360604
	0.873998	0.034473
	0.875568	0.0329679
	0.877138	0.0315537
	0.878708	0.0300569
	0.880277	0.0287525
	0.881847	0.0274594
	0.883417	0.0263098
	0.884987	0.0251797
	0.886557	0.0240853
	0.888127	0.0232393
	0.889697	0.0224176
	0.891267	0.021663
	0.892837	0.0211072
	0.894407	0.0204857
	0.895976	0.0200212
	0.897546	0.0196215
	0.899116	0.0193107
	0.900686	0.0191201
	0.902256	0.0189445
	0.903826	0.0187368
	0.905396	0.0185598
	0.906966	0.0183213
	0.908536	0.0182588
	0.910106	0.0179823
	0.911676	0.0179307
	0.913246	0.0178038
	0.914815	0.0175491
	0.916385	0.0172688
	0.917955	0.016796
	0.919525	0.0163329
	0.921095	0.015661
	0.922665	0.0150555
	0.924235	0.0142806
	0.925805	0.0139112
	0.927375	0.0139004
	0.928945	0.0145565
	0.930515	0.0157559
	0.932085	0.017475
	0.933655	0.0194159
	0.935225	0.021275
	0.936795	0.0226383
	0.938364	0.0232046
	0.939934	0.0232806
	0.941504	0.0234288
	0.943074	0.0234242
	0.944644	0.0231363
	0.946214	0.0230083
	0.947784	0.0223521
	0.949354	0.0218335
	0.950923	0.0213269
	0.952493	0.0207202
	0.954063	0.0202222
	0.955633	0.0200149
	0.957203	0.0198839
	0.958773	0.0194783
	0.960343	0.0186592
	0.961912	0.0164946
	0.963482	0.0128986
	0.965052	0.0098237
	0.966622	0.0084588
	0.968192	0.00842668
	0.969762	0.00898516
	0.971332	0.00963463
	0.972902	0.0101453
	0.974472	0.0106087
	0.976042	0.0109128
	0.977612	0.0110192
	0.979182	0.0111226
	0.980752	0.0111643
	0.982322	0.0110917
	0.983891	0.0109102
	0.985461	0.0107724
	0.987031	0.01051
	0.988602	0.0102347
	0.990172	0.00989268
	0.991742	0.00962221
	0.993312	0.00943226
	0.994881	0.00913956
	0.996451	0.00894859
	0.998022	0.00870843
	0.999592	0.00842239
	1.00116	0.00813161
	1.00273	0.00769725
	1.0043	0.00721874

## Sheet: Extended Data Fig.3f
	GS WT				GS R324C
	Column volume (cv)	Normalized UV-280 nm			Column volume (cv)	Normalized UV-280 nm
	0	-0.02092			0	0.122967
	0.00154102	0.0308781			0.00154	0.104983
	0.00311061	0.149069			0.00310959	0.154812
	0.00468021	0.0775317			0.00467919	0.111711
	0.00624981	0.0554643			0.00624879	0.0878866
	0.00781938	0.0432893			0.00781836	0.0712403
	0.00938896	0.0351023			0.00938785	0.0607129
	0.0109585	0.0302347			0.0109574	0.0546122
	0.012528	0.026898			0.012527	0.0508943
	0.0140975	0.0248426			0.0140965	0.0485027
	0.0156671	0.0230043			0.0156661	0.0471615
	0.0172366	0.0219839			0.0172356	0.0467881
	0.0188061	0.0215072			0.0188051	0.0466338
	0.0203757	0.0214335			0.0203746	0.046658
	0.0219451	0.0210537			0.0219441	0.0468317
	0.0235146	0.0214934			0.0235136	0.047079
	0.0250842	0.0217501			0.0250832	0.0472657
	0.0266538	0.0220346			0.0266528	0.0471949
	0.0282235	0.0231334			0.0282225	0.0474861
	0.0297931	0.0241734			0.0297921	0.04807
	0.0313628	0.0252168			0.0313617	0.0485461
	0.0329323	0.0267386			0.0329313	0.048848
	0.034502	0.0281445			0.034501	0.0493226
	0.0360716	0.0299193			0.0360706	0.0496696
	0.0376413	0.0311923			0.0376403	0.0502102
	0.0392109	0.0330214			0.0392099	0.0505994
	0.0407805	0.0348882			0.0407795	0.0510178
	0.04235	0.0365359			0.042349	0.0516171
	0.0439195	0.0380387			0.0439185	0.0518254
	0.045489	0.0396066			0.045488	0.0521598
	0.0470585	0.0410006			0.0470576	0.0523371
	0.0486281	0.0424293			0.0486271	0.0528027
	0.0501976	0.0436722			0.0501966	0.0529734
	0.0517672	0.0450104			0.0517662	0.0530244
	0.0533368	0.0460417			0.0533357	0.0533127
	0.0549063	0.0470831			0.0549053	0.0532644
	0.0564758	0.0480223			0.0564748	0.053413
	0.0580454	0.0487425			0.0580444	0.0531123
	0.059615	0.0495			0.059614	0.0529828
	0.0611846	0.049956			0.0611836	0.0526149
	0.0627542	0.050305			0.0627532	0.0521584
	0.0643238	0.0503531			0.0643227	0.0516934
	0.0658933	0.0504205			0.0658923	0.0510825
	0.0674629	0.0501234			0.0674619	0.0503546
	0.0690325	0.0498268			0.0690315	0.0495158
	0.0706021	0.0492853			0.0706011	0.0486373
	0.0721717	0.0485826			0.0721707	0.047709
	0.0737413	0.0477085			0.0737402	0.0466129
	0.0753109	0.0467799			0.0753098	0.0455651
	0.0768804	0.0456192			0.0768794	0.0443328
	0.0784499	0.0445007			0.078449	0.0432057
	0.0800195	0.0431916			0.0800185	0.0417232
	0.081589	0.0418072			0.081588	0.0406016
	0.0831584	0.0404997			0.0831574	0.0392917
	0.0847278	0.0389371			0.0847268	0.0379799
	0.0862972	0.0374404			0.0862961	0.0366503
	0.0878665	0.0358196			0.0878656	0.0353737
	0.0894359	0.034341			0.089435	0.0339994
	0.0910054	0.0326591			0.0910044	0.0325166
	0.0925748	0.0311867			0.0925738	0.0311597
	0.0941442	0.0294234			0.0941432	0.0298341
	0.0957136	0.0279399			0.0957126	0.0285485
	0.097283	0.0262881			0.097282	0.0272179
	0.0988523	0.0248875			0.0988514	0.0260058
	0.100422	0.0232713			0.100421	0.0247662
	0.101991	0.0217379			0.10199	0.0235769
	0.10356	0.0202583			0.103559	0.0223371
	0.105129	0.0189073			0.105128	0.0212273
	0.106699	0.0175676			0.106698	0.0199312
	0.108268	0.0162584			0.108267	0.0189373
	0.109837	0.0150993			0.109836	0.0178633
	0.111406	0.013854			0.111405	0.0167433
	0.112976	0.0127407			0.112975	0.0158064
	0.114545	0.0116489			0.114544	0.0147751
	0.116114	0.0105809			0.116113	0.0138635
	0.117683	0.00974637			0.117682	0.0129261
	0.119252	0.00878343			0.119251	0.0121002
	0.120822	0.00786999			0.120821	0.0112721
	0.122391	0.00708306			0.12239	0.0104474
	0.12396	0.00626853			0.123959	0.00972599
	0.125529	0.0057723			0.125528	0.00907386
	0.127099	0.00492404			0.127098	0.00836527
	0.128668	0.00419631			0.128667	0.00772168
	0.130237	0.00354471			0.130236	0.00707891
	0.131806	0.00290807			0.131805	0.00653795
	0.133375	0.00232262			0.133374	0.00604478
	0.134945	0.00173333			0.134944	0.00536653
	0.136514	0.00126491			0.136513	0.0048421
	0.138083	0.000820094			0.138082	0.0044756
	0.139652	0.000216748			0.139651	0.00410313
	0.141222	-0.000174794			0.141221	0.00362648
	0.142791	-0.000571992			0.14279	0.00324434
	0.14436	-0.000995544			0.144359	0.00278681
	0.145929	-0.00138208			0.145928	0.00248668
	0.147498	-0.00177504			0.147498	0.00216196
	0.149068	-0.00211476			0.149067	0.00171981
	0.150637	-0.00239079			0.150636	0.00151704
	0.152206	-0.00272009			0.152205	0.00119469
	0.153775	-0.00299454			0.153774	0.00085131
	0.155345	-0.0033602			0.155344	0.000568035
	0.156914	-0.00360808			0.156913	0.000387382
	0.158483	-0.00380673			0.158482	0.00010335
	0.160052	-0.00408771			0.160051	-0.00017489
	0.161622	-0.00431679			0.161621	-0.000450716
	0.163191	-0.00453545			0.16319	-0.000606777
	0.16476	-0.00458055			0.164759	-0.00089284
	0.166329	-0.00485676			0.166328	-0.00112298
	0.167898	-0.00510274			0.167897	-0.0013366
	0.169468	-0.00522111			0.169467	-0.00154618
	0.171037	-0.00530682			0.171036	-0.0018061
	0.172606	-0.00548905			0.172605	-0.00192447
	0.174175	-0.00566527			0.174174	-0.00218687
	0.175745	-0.00572249			0.175744	-0.00229543
	0.177314	-0.0057988			0.177313	-0.00250362
	0.178883	-0.00595859			0.178882	-0.00265363
	0.180452	-0.00609423			0.180451	-0.0028323
	0.182021	-0.00618342			0.182021	-0.00307437
	0.183591	-0.00625048			0.18359	-0.00322143
	0.18516	-0.00628552			0.185159	-0.00340622
	0.186729	-0.0064216			0.186728	-0.00350223
	0.188298	-0.00647969			0.188297	-0.00369609
	0.189868	-0.00658957			0.189867	-0.00384405
	0.191437	-0.00661158			0.191436	-0.00401226
	0.193006	-0.00663676			0.193005	-0.00413288
	0.194575	-0.00673597			0.194574	-0.00436751
	0.196144	-0.0067309			0.196143	-0.00455528
	0.197714	-0.00678838			0.197713	-0.00475448
	0.199283	-0.00678022			0.199282	-0.00480917
	0.200852	-0.00680343			0.200851	-0.00503206
	0.202421	-0.006828			0.20242	-0.00515679
	0.203991	-0.00687767			0.20399	-0.00527946
	0.20556	-0.00694671			0.205559	-0.00541425
	0.207129	-0.00694106			0.207128	-0.00550761
	0.208698	-0.00685769			0.208697	-0.00558957
	0.210267	-0.00691178			0.210266	-0.00574424
	0.211837	-0.00690302			0.211836	-0.00576812
	0.213406	-0.00689548			0.213405	-0.00585753
	0.214975	-0.00685152			0.214974	-0.00595095
	0.216544	-0.00688874			0.216543	-0.00596476
	0.218113	-0.00682156			0.218113	-0.0060631
	0.219683	-0.00688075			0.219682	-0.0061863
	0.221252	-0.00683263			0.221251	-0.00626136
	0.222821	-0.00684877			0.22282	-0.00636664
	0.22439	-0.00678337			0.224389	-0.00635145
	0.22596	-0.00685848			0.225959	-0.00636197
	0.227529	-0.0067088			0.227528	-0.00649901
	0.229098	-0.00658857			0.229097	-0.00645797
	0.230667	-0.00661851			0.230666	-0.00653064
	0.232236	-0.00664376			0.232236	-0.00663715
	0.233806	-0.00651092			0.233805	-0.00667006
	0.235375	-0.00641636			0.235374	-0.00669179
	0.236865	-0.00625592			0.236864	-0.00657782
	0.238434	-0.00624001			0.238433	-0.00668552
	0.240003	-0.00622942			0.240003	-0.00675439
	0.241573	-0.00606638			0.241572	-0.00679059
	0.243142	-0.00597448			0.243141	-0.00684389
	0.244711	-0.00584122			0.24471	-0.00690915
	0.24628	-0.00572993			0.24628	-0.00689469
	0.24785	-0.00557055			0.247849	-0.00690391
	0.249419	-0.00543259			0.249418	-0.00691681
	0.250988	-0.00526093			0.250987	-0.00696405
	0.252557	-0.00501189			0.252556	-0.00697207
	0.254126	-0.00484777			0.254126	-0.00697197
	0.255696	-0.00458106			0.255695	-0.0069967
	0.257265	-0.00429762			0.257264	-0.00691685
	0.258834	-0.00409586			0.258833	-0.00707126
	0.260403	-0.00380783			0.260402	-0.00700889
	0.261973	-0.00348396			0.261972	-0.00698066
	0.263542	-0.00318283			0.263541	-0.00691162
	0.265111	-0.00284812			0.26511	-0.00694903
	0.26668	-0.00257128			0.266679	-0.0068876
	0.268249	-0.00219099			0.268249	-0.00689299
	0.269819	-0.00186086			0.269818	-0.00684257
	0.271388	-0.00157935			0.271387	-0.00679678
	0.272957	-0.00125694			0.272956	-0.00680013
	0.274526	-0.00092284			0.274525	-0.00665951
	0.276096	-0.000710656			0.276095	-0.00657434
	0.277665	-0.000453912			0.277664	-0.00660023
	0.279234	-0.000187097			0.279233	-0.0064521
	0.280803	2.1859e-06			0.280802	-0.00642018
	0.282372	0.000246409			0.282372	-0.00626812
	0.283942	0.000468401			0.283941	-0.00610628
	0.285511	0.000578721			0.28551	-0.00602696
	0.28708	0.000655895			0.287079	-0.00586043
	0.288649	0.000748438			0.288648	-0.00570313
	0.290219	0.000844036			0.290218	-0.00555091
	0.291788	0.000902376			0.291787	-0.00532118
	0.293357	0.000855492			0.293356	-0.00523591
	0.294926	0.000875549			0.294925	-0.00500811
	0.296495	0.000829379			0.296495	-0.00489697
	0.298065	0.000768324			0.298064	-0.00473263
	0.299634	0.000720695			0.299633	-0.00458955
	0.301203	0.000576607			0.301202	-0.0044659
	0.302772	0.000473659			0.302771	-0.00421788
	0.304342	0.000317989			0.304341	-0.00405855
	0.305911	0.000217177			0.30591	-0.00378673
	0.30748	4.54939e-05			0.307479	-0.00353735
	0.309049	-2.69766e-05			0.309048	-0.0033663
	0.310619	-0.000207845			0.310618	-0.00318132
	0.312188	-0.00034558			0.312187	-0.00306126
	0.313757	-0.000506499			0.313756	-0.00284106
	0.315326	-0.00074624			0.315325	-0.00269075
	0.316895	-0.000898701			0.316894	-0.00251945
	0.318465	-0.00103702			0.318464	-0.00233502
	0.320034	-0.00120145			0.320033	-0.00219932
	0.321603	-0.00125748			0.321602	-0.00193604
	0.323172	-0.00133541			0.323171	-0.00168115
	0.324742	-0.00126			0.324741	-0.00139359
	0.326311	-0.00121702			0.32631	-0.00104617
	0.32788	-0.00114467			0.327879	-0.000678671
	0.329449	-0.000886353			0.329448	-0.000193128
	0.331019	-0.000585068			0.331017	0.000288059
	0.332588	-0.000262244			0.332587	0.000904308
	0.334157	0.000151711			0.334156	0.00142045
	0.335726	0.000576407			0.335725	0.00202964
	0.337295	0.00119229			0.337294	0.00263025
	0.338865	0.00163793			0.338864	0.00321664
	0.340434	0.00213986			0.340433	0.00392097
	0.342003	0.00270449			0.342002	0.00446003
	0.343572	0.00317037			0.343571	0.00500971
	0.345142	0.00374107			0.345141	0.00555483
	0.346711	0.00418864			0.34671	0.00607232
	0.34828	0.00473773			0.348279	0.0066711
	0.349849	0.00528688			0.349848	0.00723694
	0.351418	0.00595295			0.351417	0.00793142
	0.352988	0.00662086			0.352987	0.00869642
	0.354557	0.00735409			0.354556	0.00952783
	0.356126	0.00816779			0.356125	0.0104466
	0.357695	0.0089468			0.357694	0.0114618
	0.359265	0.00977969			0.359263	0.0125654
	0.360834	0.0105259			0.360833	0.0136776
	0.362403	0.011213			0.362402	0.0147995
	0.363972	0.0115488			0.363971	0.0156925
	0.365541	0.0118189			0.36554	0.0164981
	0.367111	0.0116777			0.36711	0.0170404
	0.36868	0.0113999			0.368679	0.0172324
	0.370249	0.0107068			0.370248	0.0170397
	0.371818	0.00980235			0.371817	0.0165695
	0.373388	0.00875609			0.373387	0.0157481
	0.374957	0.00744422			0.374956	0.0146261
	0.376526	0.00621295			0.376525	0.0134611
	0.378095	0.00495529			0.378094	0.0121189
	0.379664	0.00377847			0.379663	0.0108102
	0.381234	0.00258718			0.381233	0.00955895
	0.382803	0.0015596			0.382802	0.00836607
	0.384372	0.000650894			0.384371	0.00733366
	0.385941	-0.000245026			0.38594	0.0064077
	0.387511	-0.00087169			0.387509	0.00565477
	0.38908	-0.00141478			0.389079	0.00499357
	0.390649	-0.00189526			0.390648	0.0044278
	0.392218	-0.00228511			0.392217	0.00394122
	0.393787	-0.00252863			0.393786	0.00355811
	0.395357	-0.00286722			0.395356	0.00332495
	0.396926	-0.00301412			0.396925	0.00309138
	0.398495	-0.0031075			0.398494	0.00293789
	0.400064	-0.00321589			0.400063	0.00283503
	0.401634	-0.00321866			0.401632	0.0028267
	0.403203	-0.0031955			0.403202	0.00282618
	0.404772	-0.00312749			0.404771	0.00285399
	0.406341	-0.00306361			0.40634	0.00287934
	0.40791	-0.00292683			0.407909	0.00297894
	0.40948	-0.00284184			0.409479	0.00301993
	0.411049	-0.00269828			0.411048	0.00318711
	0.412618	-0.0025267			0.412617	0.00330832
	0.414187	-0.00229906			0.414186	0.00346433
	0.415756	-0.00210729			0.415755	0.00363547
	0.417325	-0.00191563			0.417325	0.00377361
	0.418895	-0.0017126			0.418894	0.00398461
	0.420464	-0.00146118			0.420463	0.00416549
	0.422033	-0.00119209			0.422032	0.00440848
	0.423602	-0.000904247			0.423601	0.00463125
	0.425172	-0.000566519			0.425171	0.00482143
	0.426741	-0.000304483			0.42674	0.00509922
	0.42831	3.99501e-05			0.428309	0.00532071
	0.429879	0.000423627			0.429878	0.00558806
	0.431449	0.000850836			0.431447	0.00588759
	0.433018	0.00117135			0.433017	0.00610994
	0.434587	0.00160362			0.434586	0.00640686
	0.436156	0.00209762			0.436155	0.00669523
	0.437725	0.00253306			0.437724	0.00699764
	0.439295	0.00296729			0.439293	0.00726703
	0.440864	0.00346865			0.440863	0.00763721
	0.442433	0.00406098			0.442432	0.00792563
	0.444002	0.00465558			0.444001	0.00833687
	0.445572	0.00519274			0.44557	0.00873528
	0.447141	0.00573193			0.44714	0.00908434
	0.44871	0.00645685			0.448709	0.00957374
	0.450279	0.00712357			0.450278	0.00995984
	0.451848	0.00782909			0.451847	0.0104648
	0.453418	0.00861313			0.453416	0.0109514
	0.454987	0.00931741			0.454986	0.0115298
	0.456556	0.0100859			0.456555	0.0120658
	0.458125	0.0109377			0.458124	0.0126818
	0.459694	0.0117209			0.459693	0.0132844
	0.461264	0.0126625			0.461263	0.0139493
	0.462833	0.0135382			0.462832	0.0145926
	0.464402	0.0144324			0.464401	0.0153321
	0.465971	0.0154602			0.46597	0.0161152
	0.467541	0.0164915			0.467539	0.0169362
	0.46911	0.0175713			0.469108	0.017815
	0.470679	0.0186858			0.470678	0.018767
	0.472248	0.0198593			0.472247	0.0197629
	0.473817	0.0211327			0.473816	0.0208324
	0.475387	0.0224896			0.475385	0.0220159
	0.476956	0.0239135			0.476955	0.0233032
	0.478525	0.0254692			0.478524	0.0246777
	0.480094	0.0271603			0.480093	0.0262231
	0.481663	0.0289343			0.481662	0.0277994
	0.483233	0.0308693			0.483231	0.0297314
	0.484802	0.0328519			0.484801	0.031776
	0.486371	0.0351292			0.48637	0.0340254
	0.48794	0.0375358			0.487939	0.0364445
	0.48951	0.040069			0.489508	0.0391589
	0.491079	0.0428021			0.491078	0.0420326
	0.492648	0.0454567			0.492647	0.0452225
	0.494217	0.048431			0.494216	0.0485828
	0.495786	0.0515532			0.495785	0.0521654
	0.497356	0.0547017			0.497354	0.0558941
	0.498925	0.0578942			0.498924	0.0598427
	0.500494	0.0610889			0.500493	0.0639123
	0.502063	0.0643951			0.502062	0.068106
	0.503632	0.0675563			0.503631	0.0723385
	0.505201	0.0706405			0.5052	0.076576
	0.506771	0.0737012			0.50677	0.080766
	0.50834	0.076517			0.508339	0.0849443
	0.509909	0.0792648			0.509908	0.0888951
	0.511478	0.0817525			0.511477	0.0926804
	0.513048	0.0840735			0.513046	0.0963356
	0.514617	0.086174			0.514616	0.0995392
	0.516186	0.0879146			0.516185	0.102517
	0.517755	0.0893934			0.517754	0.10519
	0.519325	0.0907213			0.519323	0.107471
	0.520894	0.0916903			0.520892	0.109294
	0.522463	0.0925186			0.522462	0.110714
	0.524032	0.0930926			0.524031	0.111908
	0.525601	0.0935159			0.5256	0.112702
	0.527171	0.0937091			0.527169	0.11311
	0.52874	0.093823			0.528739	0.113179
	0.530309	0.0938754			0.530308	0.113017
	0.531878	0.0937855			0.531877	0.11258
	0.533448	0.093837			0.533446	0.111968
	0.535017	0.0938931			0.535016	0.111357
	0.536586	0.0941707			0.536585	0.110697
	0.538155	0.0946971			0.538154	0.110138
	0.539724	0.0955373			0.539723	0.109701
	0.541293	0.0968593			0.541292	0.109646
	0.542863	0.0988161			0.542862	0.109964
	0.544432	0.101484			0.544431	0.110957
	0.546001	0.105092			0.546	0.112679
	0.54757	0.109835			0.547569	0.115405
	0.54914	0.115994			0.549138	0.11936
	0.550709	0.123749			0.550708	0.124835
	0.552278	0.133315			0.552277	0.131993
	0.553847	0.145202			0.553846	0.141127
	0.555417	0.159545			0.555415	0.1526
	0.556986	0.176643			0.556984	0.166835
	0.558555	0.196881			0.558554	0.184085
	0.560124	0.220685			0.560123	0.204505
	0.561693	0.247768			0.561692	0.228504
	0.563263	0.278719			0.563261	0.25638
	0.564832	0.313363			0.56483	0.288007
	0.566401	0.351789			0.5664	0.323374
	0.56797	0.393532			0.567969	0.362621
	0.569539	0.438471			0.569538	0.405433
	0.571109	0.486463			0.571107	0.451371
	0.572678	0.536498			0.572677	0.500147
	0.574247	0.5881			0.574246	0.551479
	0.575816	0.640377			0.575815	0.603813
	0.577386	0.692627			0.577384	0.656556
	0.578955	0.74332			0.578954	0.708777
	0.580524	0.791942			0.580523	0.759669
	0.582093	0.837161			0.582092	0.807686
	0.583662	0.878982			0.583661	0.852714
	0.585232	0.915301			0.585231	0.892971
	0.586801	0.94589			0.5868	0.927937
	0.58837	0.970066			0.588369	0.956582
	0.589939	0.987393			0.589938	0.978279
	0.591508	0.997338			0.591507	0.992836
	0.593078	1			0.593076	1
	0.594647	0.99554			0.594646	0.999558
	0.596216	0.983934			0.596215	0.991788
	0.597785	0.965741			0.597784	0.976835
	0.599355	0.941552			0.599353	0.955193
	0.600924	0.911807			0.600922	0.927742
	0.602493	0.877335			0.602492	0.895171
	0.604062	0.839391			0.604061	0.858028
	0.605632	0.798429			0.60563	0.817693
	0.607201	0.755366			0.6072	0.77442
	0.60877	0.710735			0.608769	0.72929
	0.610339	0.665519			0.610338	0.683227
	0.611908	0.62052			0.611907	0.637028
	0.613478	0.575699			0.613477	0.590525
	0.615047	0.532338			0.615046	0.54564
	0.616616	0.490857			0.616615	0.502247
	0.618185	0.45122			0.618184	0.460621
	0.619754	0.413789			0.619753	0.421432
	0.621323	0.379009			0.621323	0.384575
	0.622893	0.346665			0.622892	0.350134
	0.624462	0.316991			0.624461	0.318617
	0.626031	0.289988			0.62603	0.289893
	0.6276	0.265887			0.627599	0.263869
	0.629169	0.244109			0.629169	0.24051
	0.630739	0.224803			0.630738	0.219648
	0.632308	0.207661			0.632307	0.200974
	0.633877	0.192685			0.633876	0.184527
	0.635446	0.17981			0.635445	0.17022
	0.637016	0.168412			0.637015	0.157788
	0.638585	0.158887			0.638584	0.146916
	0.640154	0.150641			0.640153	0.137603
	0.641723	0.143897			0.641722	0.129887
	0.643292	0.13788			0.643291	0.122876
	0.644862	0.133207			0.644861	0.117235
	0.646431	0.129422			0.64643	0.112451
	0.648	0.126293			0.647999	0.10839
	0.649569	0.123915			0.649568	0.10511
	0.651139	0.122195			0.651138	0.102366
	0.652708	0.120897			0.652707	0.100126
	0.654277	0.120048			0.654276	0.0983152
	0.655847	0.11956			0.655845	0.0969784
	0.657416	0.119385			0.657414	0.095825
	0.658985	0.119488			0.658984	0.0949516
	0.660554	0.119798			0.660553	0.0942251
	0.662123	0.120276			0.662122	0.093741
	0.663693	0.120767			0.663691	0.093291
	0.665262	0.121325			0.665261	0.0930156
	0.666831	0.121831			0.66683	0.0926679
	0.6684	0.12228			0.668399	0.0923913
	0.669969	0.122762			0.669968	0.0921371
	0.671539	0.123087			0.671537	0.0918557
	0.673108	0.123218			0.673107	0.0915417
	0.674677	0.123311			0.674676	0.0911361
	0.676246	0.123055			0.676245	0.0907043
	0.677816	0.122739			0.677814	0.0902228
	0.679385	0.122246			0.679383	0.0896625
	0.680954	0.121546			0.680953	0.0889947
	0.682523	0.120767			0.682522	0.0883149
	0.684092	0.119797			0.684091	0.0876586
	0.685662	0.118703			0.68566	0.0869451
	0.687231	0.117595			0.687229	0.0861641
	0.6888	0.116332			0.688799	0.0853918
	0.690369	0.115073			0.690368	0.0847125
	0.691939	0.113968			0.691937	0.0840089
	0.693508	0.112748			0.693506	0.0834429
	0.695077	0.111552			0.695075	0.0828184
	0.696646	0.110456			0.696645	0.0823301
	0.698215	0.109529			0.698214	0.0820119
	0.699785	0.108625			0.699783	0.0815949
	0.701354	0.107858			0.701352	0.0813975
	0.702923	0.107293			0.702922	0.0812446
	0.704492	0.106687			0.704491	0.0810877
	0.706062	0.106144			0.70606	0.0810541
	0.707631	0.106042			0.707629	0.081075
	0.7092	0.105776			0.709199	0.0811353
	0.710769	0.105663			0.710768	0.0811853
	0.712338	0.10555			0.712337	0.0812867
	0.713907	0.105647			0.713906	0.0814185
	0.715477	0.10574			0.715475	0.0815267
	0.717046	0.105901			0.717045	0.0816398
	0.718615	0.106069			0.718614	0.0817446
	0.720184	0.106297			0.720183	0.0818579
	0.721753	0.106584			0.721752	0.081979
	0.723323	0.106864			0.723321	0.0820841
	0.724892	0.107369			0.724891	0.0821758
	0.726461	0.107806			0.72646	0.0823661
	0.72803	0.108385			0.728029	0.082565
	0.729599	0.109135			0.729598	0.0828326
	0.731169	0.110145			0.731167	0.0831015
	0.732738	0.111211			0.732737	0.0835458
	0.734307	0.112603			0.734306	0.0841145
	0.735876	0.114292			0.735875	0.0848211
	0.737446	0.116427			0.737444	0.0856146
	0.739015	0.118986			0.739013	0.086654
	0.740584	0.122016			0.740583	0.087957
	0.742153	0.125566			0.742152	0.0895529
	0.743723	0.129869			0.743721	0.091399
	0.745292	0.134786			0.74529	0.0935876
	0.746861	0.140401			0.74686	0.0961928
	0.74843	0.146582			0.748429	0.0991491
	0.749999	0.153527			0.749998	0.102503
	0.751569	0.160988			0.751567	0.106213
	0.753138	0.168936			0.753137	0.110218
	0.754707	0.177057			0.754706	0.1146
	0.756276	0.185361			0.756275	0.119147
	0.757846	0.193519			0.757844	0.123932
	0.759415	0.201434			0.759414	0.128657
	0.760984	0.208887			0.760983	0.133422
	0.762553	0.215704			0.762552	0.13773
	0.764122	0.221685			0.764121	0.141974
	0.765692	0.226838			0.76569	0.145921
	0.767261	0.231126			0.76726	0.149273
	0.76883	0.234312			0.768829	0.152159
	0.770399	0.236727			0.770398	0.15454
	0.771968	0.238107			0.771967	0.156253
	0.773538	0.238593			0.773536	0.157478
	0.775107	0.23841			0.775106	0.158157
	0.776676	0.237536			0.776675	0.158376
	0.778245	0.23606			0.778244	0.158003
	0.779815	0.234011			0.779813	0.157162
	0.781384	0.2316			0.781382	0.156118
	0.782953	0.228934			0.782951	0.154764
	0.784522	0.22586			0.784521	0.153079
	0.786092	0.222711			0.78609	0.151186
	0.787661	0.219254			0.787659	0.149139
	0.78923	0.215637			0.789228	0.147012
	0.790799	0.211869			0.790798	0.144745
	0.792368	0.20802			0.792367	0.142435
	0.793938	0.203996			0.793936	0.14017
	0.795507	0.199885			0.795505	0.137848
	0.797076	0.195779			0.797075	0.135484
	0.798645	0.19149			0.798644	0.133225
	0.800215	0.187059			0.800213	0.130896
	0.801784	0.182531			0.801782	0.128557
	0.803353	0.17796			0.803351	0.126304
	0.804923	0.173343			0.804921	0.12391
	0.806493	0.168668			0.806491	0.121694
	0.808063	0.164061			0.808061	0.1194
	0.809632	0.159433			0.809631	0.117117
	0.811202	0.154858			0.811201	0.114865
	0.812772	0.150122			0.812771	0.112629
	0.814342	0.145668			0.814341	0.110394
	0.815912	0.141152			0.815911	0.108185
	0.817482	0.136693			0.817481	0.105897
	0.819052	0.132351			0.81905	0.103765
	0.820622	0.128001			0.82062	0.101578
	0.822192	0.123845			0.82219	0.0994648
	0.823762	0.11972			0.823761	0.0973532
	0.825332	0.115757			0.825331	0.0952629
	0.826902	0.111792			0.8269	0.0932007
	0.828471	0.10789			0.82847	0.0910887
	0.830041	0.104087			0.83004	0.0889497
	0.831611	0.100508			0.83161	0.0868817
	0.833181	0.0969438			0.83318	0.0848649
	0.834751	0.0935307			0.83475	0.0826958
	0.836321	0.0901607			0.83632	0.0805591
	0.837891	0.0869404			0.837889	0.0784268
	0.839461	0.0838324			0.839459	0.0762747
	0.841031	0.0808498			0.841029	0.0741238
	0.842601	0.0779408			0.842599	0.072006
	0.84417	0.075288			0.844169	0.069829
	0.84574	0.0727393			0.845739	0.0676569
	0.84731	0.0704825			0.847309	0.065477
	0.84888	0.0681581			0.848879	0.063297
	0.85045	0.0660397			0.850449	0.0612268
	0.85202	0.0641377			0.852019	0.0590948
	0.85359	0.0622653			0.853588	0.057115
	0.85516	0.0606538			0.855158	0.0551327
	0.85673	0.0589298			0.856729	0.0531213
	0.8583	0.0575074			0.858298	0.0511987
	0.85987	0.0560776			0.859868	0.0493132
	0.861439	0.0546575			0.861438	0.0475675
	0.863009	0.0532567			0.863008	0.045734
	0.864579	0.0518219			0.864578	0.044051
	0.866149	0.0504014			0.866148	0.0422754
	0.867719	0.0490066			0.867718	0.0406518
	0.869289	0.0476279			0.869288	0.0391213
	0.870859	0.0461648			0.870858	0.0375213
	0.872429	0.0446267			0.872428	0.0360604
	0.873999	0.0431442			0.873998	0.034473
	0.875569	0.0416834			0.875568	0.0329679
	0.877139	0.0402002			0.877138	0.0315537
	0.878709	0.038787			0.878708	0.0300569
	0.880279	0.0374263			0.880277	0.0287525
	0.881849	0.0361855			0.881847	0.0274594
	0.883418	0.0349697			0.883417	0.0263098
	0.884988	0.0339823			0.884987	0.0251797
	0.886558	0.0329583			0.886557	0.0240853
	0.888128	0.0321804			0.888127	0.0232393
	0.889698	0.0316166			0.889697	0.0224176
	0.891268	0.0310336			0.891267	0.021663
	0.892838	0.0306571			0.892837	0.0211072
	0.894408	0.030519			0.894407	0.0204857
	0.895978	0.0304103			0.895976	0.0200212
	0.897548	0.0304123			0.897546	0.0196215
	0.899118	0.030552			0.899116	0.0193107
	0.900687	0.030875			0.900686	0.0191201
	0.902257	0.031279			0.902256	0.0189445
	0.903827	0.0316924			0.903826	0.0187368
	0.905397	0.031972			0.905396	0.0185598
	0.906967	0.0323364			0.906966	0.0183213
	0.908537	0.0324863			0.908536	0.0182588
	0.910107	0.0328103			0.910106	0.0179823
	0.911677	0.0328962			0.911676	0.0179307
	0.913247	0.0328883			0.913246	0.0178038
	0.914817	0.0327797			0.914815	0.0175491
	0.916387	0.0324322			0.916385	0.0172688
	0.917957	0.0321354			0.917955	0.016796
	0.919526	0.0316512			0.919525	0.0163329
	0.921096	0.0313748			0.921095	0.015661
	0.922666	0.0314649			0.922665	0.0150555
	0.924236	0.0322118			0.924235	0.0142806
	0.925806	0.0337263			0.925805	0.0139112
	0.927376	0.0364309			0.927375	0.0139004
	0.928946	0.040517			0.928945	0.0145565
	0.930516	0.0461913			0.930515	0.0157559
	0.932085	0.0532056			0.932085	0.017475
	0.933656	0.0613169			0.933655	0.0194159
	0.935226	0.0701979			0.935225	0.021275
	0.936796	0.0793494			0.936795	0.0226383
	0.938366	0.0885325			0.938364	0.0232046
	0.939935	0.0974925			0.939934	0.0232806
	0.941505	0.10608			0.941504	0.0234288
	0.943075	0.114319			0.943074	0.0234242
	0.944645	0.122015			0.944644	0.0231363
	0.946216	0.128756			0.946214	0.0230083
	0.947785	0.134386			0.947784	0.0223521
	0.949355	0.138378			0.949354	0.0218335
	0.950925	0.140995			0.950923	0.0213269
	0.952495	0.142001			0.952493	0.0207202
	0.954065	0.140947			0.954063	0.0202222
	0.955635	0.13794			0.955633	0.0200149
	0.957205	0.13366			0.957203	0.0198839
	0.958775	0.129668			0.958773	0.0194783
	0.960345	0.12741			0.960343	0.0186592
	0.961915	0.126739			0.961912	0.0164946
	0.963484	0.12675			0.963482	0.0128986
	0.965054	0.12643			0.965052	0.0098237
	0.966624	0.125437			0.966622	0.0084588
	0.968195	0.123769			0.968192	0.00842668
	0.969765	0.121277			0.969762	0.00898516
	0.971334	0.118199			0.971332	0.00963463
	0.972904	0.11444			0.972902	0.0101453
	0.974474	0.110452			0.974472	0.0106087
	0.976044	0.105891			0.976042	0.0109128
	0.977614	0.101143			0.977612	0.0110192
	0.979184	0.0961872			0.979182	0.0111226
	0.980754	0.0910111			0.980752	0.0111643
	0.982324	0.085866			0.982322	0.0110917
	0.983894	0.0808254			0.983891	0.0109102
	0.985464	0.0758657			0.985461	0.0107724
	0.987033	0.0711292			0.987031	0.01051
	0.988603	0.0666743			0.988602	0.0102347
	0.990173	0.062395			0.990172	0.00989268
	0.991743	0.0583384			0.991742	0.00962221
	0.993313	0.0545912			0.993312	0.00943226
	0.994883	0.051179			0.994881	0.00913956
	0.996453	0.0480425			0.996451	0.00894859
	0.998023	0.0451296			0.998022	0.00870843
	0.999593	0.0424851			0.999592	0.00842239
	1.00116	0.0399476			1.00116	0.00813161
	1.00273	0.0374973			1.00273	0.00769725
	1.0043	0.0351991			1.0043	0.00721874
