# Supplementary material for: Hepatic glutamine synthetase controls N5-methylglutamine in homeostasis and cancer
Source: Nat Chem Biol. 2022 Oct 24;19(3):292–300. doi: 10.1038/s41589-022-01154-9 (PMC9974483; doi:10.1038/s41589-022-01154-9)
Supplement: Source Data Extended Data Fig. 4 — Statistical source data. [file 41589_2022_1154_MOESM14_ESM.xlsx]

## Sheet: Extended Data Fig.4a
		Glutamine in blood
		13C0 Glutamine		13C1 Glutamine		13C2 Glutamine		13C3 Glutamine		13C4 Glutamine		13C5 Glutamine
	13C5 Glutamine	-	+	-	+	-	+	-	+	-	+	-	+
	Mouse 1	2960000000	3080000000	165000000	253000000	2444839	53797066	0	40291360	0	34949644	17812.6	910000000
	Mouse 2	3620000000	2440000000	204000000	196000000	3195309	42216960	0	64359465	0	242000000	0	6230000000
	Mouse 3	3370000000	3200000000	190000000	232000000	2992675	35352820	0	36848445	0	38781693	0	1040000000
	Mouse 4	3040000000	3370000000	171000000	275000000	2376773	61791891	0	57081530	0	56682629	4156185	1470000000

## Sheet: Extended Data Fig.4b
		N5-methylglutamine
		13C0 N5-methylglutamine		13C1 N5-methylglutamine		13C2 N5-methylglutamine		13C3 N5-methylglutamine		13C4 N5-methylglutamine		13C5 N5-methylglutamine
	13C5 Glutamine	-	+	-	+	-	+	-	+	-	+	-	+
	Mouse 1	1.17343e+07	1.89572e+07	0	0	0	0	0	0	0	0	0	0
	Mouse 2	9.8335e+06	1.25818e+07	0	0	0	0	0	0	0	0	0	0
	Mouse 3	1.17338e+07	1.07212e+07	0	0	0	0	0	0	0	0	0	0
	Mouse 4	9.82231e+06	1.54123e+07	0	0	0	0	0	0	0	0	0	0

## Sheet: Extended Data Fig.4c
		Glutamine in blood
		wt/wt			Δ/Δ
	Time	Mouse 1	Mouse 2	Mouse 3	Mouse 1	Mouse 2	Mouse 3
	0	2448064553	2647303508	2688345841	2023371243	1967853839	2192405578
	15	2705997183	2665295829	2660330495	1947380545	1947655329	2176200875
	30	2690440355	2589379640	2754806333	1907950706	1772350895	2399305974
	60	2870166978	2716788691	2858366671	2036082558	2031456386	2272933536
	120	2866762914	3170476366	3100215852	2266144751	2063710227	2613191066
	240	2305113262	3057472650	3200543302	1935051162	2239457524	2702076969

## Sheet: Extended Data Fig4.d
		N5-methylglutamine in Liver
		wt/wt	wt/wt	Δ/Δ	Δ/Δ
	Methylamine 0.1% in water	-	+	-	+
	Mouse 1	100000000	1350000000	15721340	268000000
	Mouse 2	73660994	1260000000	16612243	258000000
	Mouse 3	86993481	1540000000	18420411	185000000
	Mouse 4	80699551	1090000000	14534210	308000000
	Mouse 5				432000000

## Sheet: Extended Data Fig4.e
		rank on r	P > 0. 05	P < 0.05	ID
	trimethadione_C6 H9 N O3_161.09203_6.733	1		1
	Methyl-glutamine_C6 H12 N2 O3_159.07747_6.726	2		0.998
	Coprine_C8 H14 N2 O4_203.10241_2.698	3		0.6185
	_C3 H4 N4 O6 S_222.97752_8.741	4		0.5781
	ethyl 4-[2-(4-methylbenzoyl)hydrazino]-2-(trifluoromethyl)pyrimidine-5-carboxylate_C16 H15 F3 N4 O3_367.10507_7.734	5		0.5669
	(2S)-2-Amino-5-({(2R)-3-[(2-amino-2-carboxyethyl)disulfanyl]-1-[(carboxymethyl)amino]-1-oxo-2-propanyl}amino)-5-oxopentanoic acid (non-preferred name)_C13 H22 N4 O8 S2_427.09434_10.613	6		0.5292
	1-(sn-glycero-3-phospho)-1D-myo-inositol_C9 H19 O11 P_333.05934_9.979	7		0.5291
	2-Oxobutyric acid_C4 H6 O3_101.02435_7.845	8		0.5124
	_C9 H12 N4 O8_303.05827_6.866	9		0.5068
	_C15 H16 N6 O8_407.09422_3.531	10		0.4954
	Ala-Gln_C8 H15 N3 O4_216.09863_5.597	11		0.4952
	3-(tert-Butyl)-1-(2,4-dichlorobenzyl)-N-isopropyl-1H-pyrazole-5-carboxamide_C18 H23 Cl2 N3 O_366.10886_7.73	12		0.4829
	_C4 H5 N O_84.04435_8.542	13	0.4819
	_C13 H30 N3 O10 P S2_484.11607_10.271	14	0.4769
	D-GLUCURONIC ACID_C6 H10 O7_193.03495_9.036	15	0.4715
	_C6 H9 N O5 S_188.00184_2.531	16	0.4528
	_C8 H16 O10_271.06705_6.71	17	0.4481
	BETAINE_C5 H11 N O2_118.08611_2.551	18	0.4475
	Val-Ser_C8 H16 N2 O4_205.11795_5.307	19	0.4459
	_C9 H24 N3 O12 P3_458.04845_8.659	20	0.4405
	_C6 H20 N9 O3 P_296.13501_6.683	21	0.4359
	1-(beta-D-ribofuranosyl)thymine_C10 H14 N2 O6_259.09195_7.295	22	0.4278
	GLYCINE_C2 H5 N O2_76.03931_8.975	23	0.425
	5-[4-(1,3-Benzodioxol-5-yloxy)tetrahydro-1H,3H-furo[3,4-c]furan-1-yl]-1,3-benzodioxole_C20 H18 O7_371.11243_7.107	24	0.4241
	Flunisolide_C24 H31 F O6_435.21902_5.593	25	0.4238
	MFCD00037215_C8 H14 N2 O5_217.08263_3.865	26	0.4206
	hydroxycitric acid_C6 H8 O8_207.01426_10.337	27	0.4121
	L-threonic acid_C4 H8 O5_135.02984_6.713	28	0.4105
	__78.95872_8.736	29	0.4082
	_C16 H27 N O16_488.127_2.96	30	0.4054
	_C5 H8 O6_163.02477_3.464	31	0.4039
	__182.0582_9.143	32	0.4037
	_C6 H16 N O7 P_244.05896_9.143	33	0.387
	1-Palmitoyl-2-hydroxy-sn-glycero-3-PE_C21 H44 N O7 P_452.2783_1.465	34	0.3704
	Sulfamonomethoxine_C11 H12 N4 O3 S_279.05279_6.723	35	0.3648
	_C23 H44 N5 O3 P3 S2_596.21579_7.433	36	0.3622
	_C9 H21 N2 O8 P_315.09619_9.186	37	0.356
	_C6 H15 N2 O7 P_257.05429_8.642	38	0.3543
	1-amino-2-oxo-6-phenyl-4-(trifluoromethyl)-1,2-dihydropyridine-3-carbonitrile_C13 H8 F3 N3 O_278.0564_6.723	39	0.35
	1-Phenyl-1H-pyrazolo[3,4-d]pyrimidin-4-amine_C11 H9 N5_212.09483_8.317	40	0.3497
	_C7 H10 N2 O3_171.07615_8.536	41	0.3475
	_C16 H23 N O4_294.1694_2.544	42	0.3371
	_C5 H9 Cl O7_214.99612_6.503	43	0.3346
	Fomepizole_C4 H6 N2_81.04551_2.466	44	0.3314
	2,4-Xylidine_C8 H11 N_122.0963_19.995	45	0.3298
	5385682_C24 H50 N O7 P_496.33892_2.006	46	0.3261
	_C10 H17 N3 O7_292.11326_10.945	47	0.3254
	Malonic acid_C3 H4 O4_103.00366_2.631	48	0.3227
	__192.03317_2.536	49	0.3137
	NONANOATE_C9 H18 O2_157.12332_1.347	50	0.3131
	_C17 H38 N8 O_371.32594_19.835	51	0.3104
	_C10 H21 N O9_298.11437_7.714	52	0.3102
	_C5 H8 N4 O3_173.06671_3.649	53	0.3085
	monomethyl phosphate_C H5 O4 P_110.98524_8.735	54	0.3076
	_C11 H22 N2 O9_325.12525_8.474	55	0.3015
	D-(+)-Pyroglutamic Acid_C5 H7 N O3_147.07622_8.54	56	0.297
	hercynine_C9 H15 N3 O2_198.12351_5.673	57	0.2915
	4-ACETAMIDOBUTANOATE_C6 H11 N O3_144.06656_1.551	58	0.2902
	GLUCONIC ACID_C6 H12 O7_195.0506_8.978	59	0.2888
	_C24 H34 N6 O5 P2 S3_645.13003_10.867	60	0.2884
	2-Aminobutyric acid (AABA)_C4 H9 N O2_104.07047_8.315	61	0.283
	N-Acetylglutamine_C7 H12 N2 O4_187.07194_4.153	62	0.281
	4-IMIDAZOLEACETIC ACID_C5 H6 N2 O2_127.05002_5.423	63	0.2802
	_C16 H25 N5 O14 P2_574.09348_7.882	64	0.2801
	1-[(8Z,11Z,14Z)-icosatrienoyl]-sn-glycero-3-phosphocholine_C28 H52 N O7 P_546.35586_1.417	65	0.2783
	_C6 H24 N8 O10 P2_431.11816_8.994	66	0.277
	__876.5573_1.056	67	0.2762
	2,2-Bis(hydroxymethyl)propionic acid_C5 H10 O4_115.04005_2.546	68	0.2738
	6-Methylnicotinamide_C7 H8 N2 O_137.07083_12.781	69	0.2737
	doripenem_C15 H24 N4 O6 S2_419.1056_6.635	70	0.2729
	Ketoprofen_C16 H14 O3_255.1004_10.399	71	0.2722
	_C6 H13 Cl O6_215.03243_7.744	72	0.2674
	_C25 H52 N O10 P_556.32598_1.461	73	0.2674
	_C28 H52 N5 O6 P_584.35756_1.454	74	0.2628
	N-{2-[(2-Amino-2-carboxyethyl)amino]-2-carboxyethyl}aspartic acid_C10 H17 N3 O8_308.10817_10.831	75	0.2618
	DEOXYCARNITINE_C7 H15 N O2_146.11742_6.749	76	0.2602
	Hexanoyl-carnitine_C13 H25 N O4_260.185_1.554	77	0.2589
	5385682_C24 H50 N O7 P_496.33891_1.461	78	0.2522
	_C5 H8 O6_163.02482_6.212	79	0.2511
	GLUTAMINE_C5 H10 N2 O3_145.0618_8.545	80	0.2503
	Arabic acid_C5 H10 O6_165.04041_7.666	81	0.2475
	glu-asp_C9 H14 N2 O7_261.0727_8.974	82	0.2466
	5,5-Dimethylhydantoin_C5 H8 N2 O2_127.05121_8.538	83	0.2456
	_C16 H23 N5 O13_492.12502_8.55	84	0.2386
	N-(4-Amino-1-carboxybutyl)glutamic acid_C10 H18 N2 O6_263.12323_9.963	85	0.2358
	1-[(9Z)-hexadecenoyl]-sn-glycero-3-phosphocholine_C24 H48 N O7 P_494.32332_1.452	86	0.2339
	1-Linoleoyl-2-Hydroxy-sn-glycero-3-PC_C26 H50 N O7 P_520.33908_1.434	87	0.2265
	_C12 H19 N_178.1588_20.006	88	0.2254
	S-Propylcysteine_C6 H13 N O2 S_164.07377_9.474	89	0.2228
	ADENOSINE 5'-DIPHOSPHORIBOSE_C15 H23 N5 O14 P2_560.07792_10.783	90	0.2211
	_C10 H22 N2 O9 S2_379.0839_9.947	91	0.221
	_C8 H15 N O7 S_268.04963_10.665	92	0.2202
	S-(5'-ADENOSYL)-L-HOMOCYSTEINE_C14 H20 N6 O5 S_385.12807_7.438	93	0.22
	_C7 H10 O8_221.02994_2.894	94	0.2189
	CYTIDINE 5'-DIPHOSPHOCHOLINE_C14 H26 N4 O11 P2_489.11385_9.432	95	0.2176
	2,6-Diethylaniline_C10 H15 N_150.1276_20.015	96	0.2146
	2-Hydroxy-N-(2-hydroxyethyl)propionamide_C5 H11 N O3_134.08096_7.552	97	0.2141
	_C15 H24 Br N5 O9_496.06856_5.903	98	0.2126
	_C12 H25 N8 O2 P3_405.12492_7.369	99	0.2075
	1-Phenyl-1H-pyrazolo[3,4-d]pyrimidin-4-amine_C11 H9 N5_212.09479_1.699	100	0.2054
	_C11 H23 N3 O13 S_436.08611_8.741	101	0.2023
	dimethylglycine_C4 H9 N O2_104.07047_5.421	102	0.2011
	_C10 H20 N4 O6_291.13101_8.534	103	0.1946
	Dimethyl maleate_C6 H8 O4_143.03489_8.139	104	0.1934
	SARCOSINE_C3 H7 N O2_90.0549_7.46	105	0.1896
	N-ACETYL-L-ASPARTIC ACID_C6 H9 N O5_174.04022_9.187	106	0.1888
	5-AMINOLEVULINIC ACID_C5 H9 N O3_132.06538_8.011	107	0.1849
	_C7 H10 N2 O3_188.10272_7.489	108	0.1822
	Dihydrothymine_C5 H8 N2 O2_129.06566_8.249	109	0.1805
	BETAINE_C5 H11 N O2_118.08609_4.379	110	0.1751
	2-DEOXY-D-GLUCOSE_C6 H12 O5_163.06117_5.157	111	0.1731
	4,7-diphenyl[1,10]phenanthroline_C24 H16 N2_333.13978_9.412	112	0.1708
	Guvacoline_C7 H11 N O2_142.08614_7.695	113	0.1706
	Hexanoyl-carnitine_C13 H25 N O4_260.18501_2.536	114	0.1683
	Spermic acid_C10 H20 N2 O4_233.1492_10.049	115	0.1679
	4-GUANIDINOBUTANOATE_C5 H11 N3 O2_146.09236_8.536	116	0.1672
	_C2 H7 N O2 S2_139.98446_6.763	117	0.1653
	(-)-Caryophyllene oxide_C15 H24 O_219.1751_20.096	118	0.1615
	N-Acetylornithine_C7 H14 N2 O3_175.10751_7.087	119	0.1614
	_C11 H20 N2 O8_309.1286_8.289	120	0.1613
	_C27 H52 N O10 P_580.32608_1.431	121	0.1597
	gamma-Glutamylcysteinyl-beta-alanine_C11 H19 N3 O6 S_322.10611_7.579	122	0.1589
	(S)-?-glycerophosphorylethanolamine_C5 H14 N O6 P_216.06285_8.99	123	0.1533
	_C29 H27 N7 O15 P2_774.09705_8.713	124	0.1503
	_C7 H13 N O2 S_176.07372_1.537	125	0.1497
	D-GLUCOSAMINE 6-PHOSPHATE_C6 H14 N O8 P_260.05244_9.585	126	0.149
	_C16 H19 N9 O3_384.15247_4.511	127	0.1468
	{4-[(1E)-4-Chloro-1,2-diphenyl-1-buten-1-yl]phenoxy}acetaldehyde_C24 H21 Cl O2_375.11444_7.562	128	0.1464
	ARECOLINE_C8 H13 N O2_154.08731_2.483	129	0.1441
	D-RIBOSE 5-PHOSPHATE_C5 H11 O8 P_229.01161_9.975	130	0.1427
	carglumic acid_C6 H10 N2 O5_191.06599_10.288	131	0.1397
	Argininosuccinate_C10 H18 N4 O6_291.1293_10.531	132	0.1373
	_C10 H16 N4 O6_289.11368_10.555	133	0.1371
	_C11 H23 N O5_230.13949_2.651	134	0.1367
	DEOXYURIDINE_C9 H12 N2 O5_227.06707_2.705	135	0.1341
	4-ACETAMIDOBUTANOATE_C6 H11 N O3_144.06654_2.536	136	0.1341
	GLUCONIC ACID_C6 H12 O7_195.05058_8.334	137	0.1313
	_C5 H13 N O3_116.07168_4.368	138	0.1287
	_C40 H54 N8 O_680.4787_20.098	139	0.1269
	_C H4 O4 S_110.97572_2.905	140	0.1181
	_C25 H34 N7 O P3 S2_604.14176_3.583	141	0.1155
	Platelet-activating factor_C26 H54 N O7 P_524.37034_1.454	142	0.1151
	_C10 H21 N O2_186.14943_2.65	143	0.1146
	_C16 H23 N10 O3 P_452.20183_1.545	144	0.1142
	__140.87753_16.521	145	0.1141
	D-(+)-GLUCOSAMINE_C6 H13 N O5_178.07151_4.366	146	0.1087
	_C15 H23 N5 O9_418.15602_7.15	147	0.1086
	_C10 H22 N2 O4_235.16479_4.382	148	0.1085
	Gingerenone C_C20 H22 O4_327.15768_6.17	149	0.1072
	_C3 H4 Cl N2 O P3 S_244.90204_16.103	150	0.1061
	BETAINE_C5 H11 N O2_118.08611_5.762	151	0.1058
	TRANS-CYCLOHEXANE-1,2-DIOL_C6 H12 O2_115.07642_1.539	152	0.1051
	tranexamic acid_C8 H15 N O2_158.11739_3.317	153	0.1045
	O-[{(2R)-3-[(4Z,7Z,10Z,13Z,16Z,19Z)-4,7,10,13,16,19-Docosahexaenoyloxy]-2-[(7Z,10Z,13Z,16Z)-7,10,13,16-docosatetraenoyloxy]propoxy}(hydroxy)phosphoryl]-L-serine_C50 H78 N O10 P_884.54124_1.048	154	0.1037
	carnosine_C9 H14 N4 O3_227.11511_10.994	155	0.1006
	__203.0884_13.554	156	0.09976
	GLYCERATE_C3 H6 O4_105.01927_5.542	157	0.09788
	_C6 H15 O8 P_247.05724_7.051	158	0.0972
	Gramine_C11 H14 N2_175.12276_19.935	159	0.09539
	_C12 H15 N8 O7 P_413.07151_7.006	160	0.09497
	_C8 H18 N4 O5_251.13482_13.545	161	0.09263
	GSSG_C20 H32 N6 O12 S2_613.15794_11.081	162	0.092
	GLYCEROL 2-PHOSPHATE_C3 H9 O6 P_171.00635_7.919	163	0.0918
	_C15 H23 N5 O9_418.15594_5.928	164	0.09003
	_C6 H10 N2 O2_143.08139_6.465	165	0.08822
	ezetimibe_C24 H21 F2 N O3_408.14106_3.566	166	0.08675
	_C10 H20 O14_363.07947_7.305	167	0.08549
	_C33 H32 N9 O14 P_808.17366_8.611	168	0.08511
	Hydroxynorleucine_C6 H13 N O3_148.09666_7.615	169	0.08422
	_C9 H22 N O9 P_318.09584_7.94	170	0.08407
	_C11 H30 Cl N7 O4 P2 S_452.11902_6.539	171	0.08315
	1-[(9Z)-octadecenoyl]-2-[(4Z,7Z,10Z,13Z,16Z,19Z)-docosahexaenoyl]-sn-glycero-3-phosphocholine_C48 H82 N O8 P_832.58253_1.116	172	0.08276
	_C9 H12 N4 O8_303.05956_5.197	173	0.08269
	N-ACETYL-L-LEUCINE_C8 H15 N O3_172.09795_1.534	174	0.08254
	_C24 H48 N5 P3 S_530.27932_1.522	175	0.08074
	Octyl hydrogen phthalate_C16 H22 O4_279.15833_1.293	176	0.07986
	_C17 H24 N6 O6 S_441.15423_7.694	177	0.07956
	NORLEUCINE_C6 H13 N O2_130.08717_4.496	178	0.07932
	_C8 H13 N6 O7 P_335.04954_6.914	179	0.07896
	_C13 H30 N3 O10 P S2_484.11587_11.085	180	0.07506
	(±)-Malic Acid_C4 H6 O5_133.01414_2.544	181	0.0714
	HYPOXANTHINE_C5 H4 N4 O_137.04565_3.398	182	0.06807
	5-OXO-D/L-PROLINE_C5 H7 N O3_128.03525_3.852	183	0.06788
	3-Indoxyl sulphate_C8 H7 N O4 S_212.00195_2.739	184	0.06664
	_C8 H19 N O8 S_288.07592_8.335	185	0.06547
	N-ACETYL-L-PHENYLALANINE_C11 H13 N O3_188.07127_2.534	186	0.0652
	Choline_C5 H13 N O_104.10687_7.939	187	0.06466
	_C6 H11 N5 O5 S_264.04074_8.998	188	0.06411
	Gly-Ser_C5 H10 N2 O4_163.07114_7.725	189	0.06263
	__84.91117_16.426	190	0.06169
	1383873_C12 H15 N O4_236.09254_1.545	191	0.06114
	meprobamate_C9 H18 N2 O4_217.11903_2.541	192	0.05993
	2-Hydroxyfelbamate_C11 H14 N2 O5_255.09703_12.893	193	0.05898
	CITRULLINE_C6 H13 N3 O3_176.10275_8.777	194	0.0579
	trimethadione_C6 H9 N O3_161.09183_2.538	195	0.05771
	ophthalmic acid_C11 H19 N3 O6_290.13408_10.037	196	0.05627
	Metronidazole_C6 H9 N3 O3_172.07145_9.586	197	0.05617
	g-Butyrobetaine_C7 H15 N O2_146.11734_1.504	198	0.05522
	Nudifloramide_C7 H8 N2 O2_153.06564_2.54	199	0.05433
	__269.07954_1.546	200	0.05401
	_C11 H10 O5 S_253.0175_2.52	201	0.05346
	mephentermine_C11 H17 N_164.14323_20.005	202	0.05339
	PC_C44 H84 N O8 P_786.59803_1.193	203	0.05274
	_C5 H8 N4 O3_173.0667_2.737	204	0.05176
	_C15 H15 N7 O5_372.10476_3.803	205	0.04933
	_C8 H17 N O6_222.09799_6.641	206	0.04925
	L-alpha-Glycerylphosphorylcholine_C8 H20 N O6 P_258.10957_7.949	207	0.04922
	N-Isovalerylglycine_C7 H13 N O3_158.08221_2.545	208	0.0481
	4-[3-(5-Hydroxy-2,2-dimethyl-2H-chromen-6-yl)propanoyl]phenyl hydrogen sulfate_C20 H20 O7 S_403.08713_7.099	209	0.04496
	L-Pyroglutamic acid_C5 H7 N O3_147.07625_5.685	210	0.04441
	__392.78388_16.636	211	0.04075
	__331.18381_13.554	212	0.04035
	__838.61105_16.648	213	0.03876
	Zalcitabine_C9 H13 N3 O3_212.10262_2.564	214	0.03837
	Thiazopyr_C16 H17 F5 N2 O2 S_397.10158_11.283	215	0.03798
	CHOLATE_C24 H40 O5_407.28031_1.523	216	0.03582
	_C14 H28 N4 P2_315.18708_13.563	217	0.03454
	__124.94342_16.535	218	0.03323
	_C8 H13 N O6_218.06665_4.977	219	0.03285
	S-Allylcysteine_C6 H11 N O2 S_162.05809_1.55	220	0.03152
	(Methylthio)pyrazine_C5 H6 N2 S_125.01762_8.085	221	0.03085
	_C11 H14 N2 O6_271.0918_3.286	222	0.02975
	_C11 H23 N6 O5 P S_381.11014_7.952	223	0.02962
	Octanoyl-carnitine_C15 H29 N O4_288.21622_1.543	224	0.02894
	_C7 H10 O8_221.02994_2.543	225	0.02831
	N-ACETYL-D-GALACTOSAMINE_C8 H15 N O6_220.08236_6.382	226	0.02713
	2-methylbutyrylcarnitine_C12 H23 N O4_246.16947_2.545	227	0.02393
	b-Ala-Lys_C9 H19 N3 O3_218.14961_9.231	228	0.02058
	URIDINE 5'-DIPHOSPHO-N-ACETYLGALACTOSAMINE (UDP-GlcNAc)_C17 H27 N3 O17 P2_606.07488_9.668	229	0.01989
	N-AMIDINO-L-ASPARTATE_C5 H9 N3 O4_176.06637_9.56	230	0.01923
	DL-β-Leucine_C6 H13 N O2_132.10167_1.533	231	0.01903
	__738.65522_16.643	232	0.01689
	_C2 H2 Cl O4 P3_218.89161_17.233	233	0.01608
	_C12 H14 N2 O5_265.08289_9.021	234	0.01249
	L-Ergothioneine_C9 H15 N3 O2 S_230.09535_8.083	235	0.01181
	DL-Ornithine_C5 H12 N2 O2_131.08254_9.229	236	0.01098
	Stachydrine_C7 H13 N O2_144.10175_3.802	237	0.009935
	epsilon-(gamma-Glutamyl)-lysine_C11 H21 N3 O5_276.15482_10.134	238	0.008094
	Spermic acid_C10 H20 N2 O4_233.14923_7.528	239	0.007742
	Butyryl-carnitine_C11 H21 N O4_232.1539_2.649	240	0.007202
	3-Dehydroquinic acid_C7 H10 O6_189.04_4.372	241	0.007011
	CHOLATE_C24 H40 O5_407.28024_2.525	242	0.006841
	_C12 H20 O12_355.08825_9.922	243	0.005437
	cholesterol 3-sulfate_C27 H45 O4 S_465.30427_1.063	244	0.002717
	XANTHOSINE_C10 H12 N4 O6_283.06841_6.549	245	0.002258
	D-GULONIC ACID GAMA-LACTONE_C6 H10 O6_177.0399_5.826	246	0.002029
	_C8 H15 N3 S_186.1057_8.09	247	-0.0005312
	3-(4-HYDROXYPHENYL)LACTATE_C9 H10 O4_181.05002_3.277	248	-0.002101
	_C19 H38 N2 O3_343.29481_19.801	249	-0.002883
	Bentiromide_C23 H20 N2 O5_405.14467_9.067	250	-0.004279
	2-glyceryl 14,15-epoxy-(5Z,8Z,11Z)-icosatrienoate_C23 H38 O5_393.26469_2.529	251	-0.00598
	2-methylbutyrylcarnitine_C12 H23 N O4_246.16945_1.57	252	-0.007304
	_C18 H16 N8 O18 S_665.03802_10.473	253	-0.008653
	3-Hydroxynonanoic acid_C9 H18 O3_209.09443_1.338	254	-0.009267
	Diethyl iminodiacetate_C8 H15 N O4_188.09237_2.542	255	-0.009601
	Methylimidazoleacetic acid_C6 H8 N2 O2_141.06566_3.168	256	-0.01215
	NP-000615_C14 H12 O4_487.13171_3.597	257	-0.01479
	CARNITINE_C7 H15 N O3_162.11226_6.634	258	-0.01493
	_C11 H16 N5 O7 P_362.08514_3.585	259	-0.01576
	Saccharopine_C11 H20 N2 O6_277.13882_9.672	260	-0.01808
	_C13 H30 N7 O8 P S2_506.1246_7.975	261	-0.01957
	3-[(methoxycarbonyl)amino]-2,2,3-trimethylbutanoic acid_C9 H17 N O4_202.10812_1.543	262	-0.0202
	Phosphoric acid_H3 O4 P_96.96953_10.196	263	-0.0218
	ALLOTHREONINE_C4 H9 N O3_120.06538_7.708	264	-0.0223
	2908_C5 H11 N_86.09634_4.514	265	-0.02458
	_C7 H10 N2 O3_171.07618_2.897	266	-0.02475
	1-stearoyl-2-arachidonoyl-sn-glycero-3-phosphoserine_C44 H78 N O10 P_810.53181_1.054	267	-0.02567
	_C41 H70 O4_627.53312_1.05	268	-0.02597
	URATE_C5 H4 N4 O3_167.02102_6.917	269	-0.02603
	D-LACTOSE_C12 H24 O12_359.11954_8.166	270	-0.02658
	S-(Formylmethyl)glutathione_C12 H19 N3 O7 S_350.10096_7.582	271	-0.02659
	4-AMINOBENZOATE_C7 H7 N O2_138.05481_3.418	272	-0.02684
	Glutarylcarnitine_C12 H21 N O6_276.14356_7.067	273	-0.02776
	_C2 H O15 P S_328.88437_16.125	274	-0.02811
	ALLOTHREONINE_C4 H9 N O3_120.06539_7.291	275	-0.0303
	_C5 H N3 O2_153.04052_6.55	276	-0.03044
	Xanthine_C5 H4 N4 O2_153.04052_6.542	277	-0.03044
	glu-asp_C9 H14 N2 O7_263.08681_11.222	278	-0.03111
	NAD_C21 H27 N7 O14 P2_664.11511_8.679	279	-0.03132
	Glycylglutamine_C7 H13 N3 O4_202.08298_6.469	280	-0.0331
	1-[(9Z)-octadecenoyl]-2-tetradecanoyl-sn-glycero-3-phosphocholine_C40 H78 N O8 P_732.55131_1.143	281	-0.03822
	D-LACTOSE_C12 H24 O12_359.11956_7.817	282	-0.03838
	87860_C9 H11 N5 O3_236.07822_1.345	283	-0.03885
	__474.72966_16.642	284	-0.03963
	_C9 H19 N O S_188.11099_1.34	285	-0.03973
	ACETYL-DL-SERINE_C5 H9 N O4_146.04582_4.186	286	-0.04037
	_C19 H47 N7 O4 P2 S_530.27924_2.525	287	-0.04057
	ALPHA-AMINOADIPATE_C6 H11 N O4_162.07587_9.136	288	-0.04109
	_C11 H23 N O2_202.17995_20.152	289	-0.04126
	__567.14433_6.548	290	-0.04218
	1-palmitoyl-2-[(9Z,12Z,15Z)-octadecatrienoyl]-sn-glycero-3-phosphocholine_C42 H78 N O8 P_756.55167_1.124	291	-0.04362
	CDP-Ethanolamine (CDP-EP)_C11 H20 N4 O11 P2_445.05307_10.233	292	-0.04455
	_C3 H9 N3 O2 S_152.04863_8.941	293	-0.04504
	N-ALPHA-ACETYL-L-ASPARAGINE_C6 H10 N2 O4_173.05616_5.144	294	-0.04511
	2908_C5 H11 N_86.09634_4.088	295	-0.04839
	L-Ascorbic acid 2-sulfate_C6 H8 O9 S_254.9815_9.465	296	-0.04855
	__430.73952_16.638	297	-0.04861
	Dimethyl maleate_C6 H8 O4_143.03489_7.81	298	-0.04948
	_C12 H23 N O12_374.12853_9.925	299	-0.04964
	N-ACETYL-DL-GLUTAMIC ACID (NAG)_C7 H11 N O5_188.05596_8.868	300	-0.05482
	L-gamma-Glutamyl-L-leucine_C11 H20 N2 O5_261.1439_8.51	301	-0.05502
	NALPHA-ACETYL-L-LYSINE_C8 H16 N2 O3_189.12312_8.36	302	-0.05512
	Cyclic ADP-ribose_C15 H21 N5 O13 P2_540.05406_8.679	303	-0.05662
	MANNOSE_C6 H12 O6_179.05552_8.15	304	-0.05677
	1-(5,6-Dihydro-7H-[1,3]benzodioxolo[6,5,4-de]benzo[g]quinolin-7-yl)ethanone_C19 H15 N O3_304.09725_2.539	305	-0.06102
	__179.87633_16.639	306	-0.06106
	PC_C42 H80 N O8 P_758.56718_1.138	307	-0.06111
	tyr-thr_C13 H18 N2 O5_283.12818_3.546	308	-0.06113
	__154.91542_16.634	309	-0.0612
	__154.91542_16.643	310	-0.0612
	_C26 H37 N7 O5 P2 S2_654.18452_10.595	311	-0.06171
	(S,S)-2,6-diaminopimelic acid_C7 H14 N2 O4_191.10237_13.548	312	-0.06283
	_C4 H8 N6 O S_187.0414_3.331	313	-0.06301
	Propionyl-carnitine_C10 H19 N O4_218.13834_3.153	314	-0.06561
	3,4-Methylenedioxyamphetamine_C10 H13 N O2_180.10163_1.505	315	-0.06609
	Imidazolelactic acid_C6 H8 N2 O3_157.06063_4.788	316	-0.06637
	_C9 H3 Cl O6 P2 S3_398.81773_16.634	317	-0.06688
	Stachydrine_C7 H13 N O2_144.10177_6.864	318	-0.06697
	(M)-murrastifoline-F_C28 H24 N2 O2_419.17854_7.714	319	-0.06908
	PROLINE_C5 H9 N O2_116.07047_6.159	320	-0.06925
	_C13 H15 N7 O5_350.12028_7.046	321	-0.0694
	Dihydrothymine_C5 H8 N2 O2_129.06566_7.636	322	-0.06957
	__120.97213_16.1	323	-0.07038
	__336.81753_16.639	324	-0.07087
	2-methoxyacetaminophen glucuronide_C15 H19 N O9_358.11253_10.334	325	-0.071
	1-arachidonoyl-sn-glycero-3-phosphocholine_C28 H50 N O7 P_544.33898_1.432	326	-0.07103
	4-Undecylbenzenesulfonic acid_C17 H28 O3 S_311.16872_19.729	327	-0.07105
	GLUCONIC ACID_C6 H12 O7_195.05058_7.441	328	-0.0715
	Leucylproline_C11 H20 N2 O3_227.1399_1.551	329	-0.07158
	Hydroxynorleucine_C6 H13 N O3_146.08222_6.563	330	-0.07181
	ITACONATE_C5 H6 O4_129.01929_8.882	331	-0.07198
	flumioxazin_C19 H15 F N2 O4_355.10965_8.07	332	-0.07275
	NADH_C21 H29 N7 O14 P2_664.11863_8.517	333	-0.07319
	2-(Hydroxymethyl)-1-methyl-3,4,5-piperidinetriol_C7 H15 N O4_178.10713_7.034	334	-0.07358
	XYLITOL_C5 H12 O5_151.06113_6.079	335	-0.0741
	_C7 H9 O7 P_237.01544_10.387	336	-0.07458
	__436.77364_16.638	337	-0.0749
	Anserine_C10 H16 N4 O3_241.12904_7.707	338	-0.07588
	Thiosulfic acid_H2 O3 S2_112.93729_13.254	339	-0.07711
	__210.88152_16.641	340	-0.07824
	4-Hydroxy-5-methylfuran-3(2H)-one_C5 H6 O3_113.02441_8.143	341	-0.07883
	N-ACETYL-L-PHENYLALANINE_C11 H13 N O3_206.08188_1.543	342	-0.07909
	CYTOSINE_C4 H5 N3 O_112.0504_5.427	343	-0.08066
	_C6 H12 N O4 P_194.05749_8.755	344	-0.08071
	_C20 H43 N O3_346.33088_19.918	345	-0.08086
	Octanoyl-carnitine_C15 H29 N O4_288.21618_2.532	346	-0.08184
	(2R)-1-[(Hydroxy{[(1s,3R)-2,3,4,5,6-pentahydroxycyclohexyl]oxy}phosphoryl)oxy]-3-(stearoyloxy)-2-propanyl (5Z,8Z,11Z,14Z)-5,8,11,14-icosatetraenoate_C47 H83 O13 P_885.55293_1.055	347	-0.08204
	Trimethylamine N-oxide_C3 H9 N O_76.07568_3.868	348	-0.08215
	2-Acetamido-N-β-aspartyl-2-deoxyhexopyranosylamine_C12 H21 N3 O8_336.13943_9.36	349	-0.0833
	URIDINE 5'-DIPHOSPHOGLUCOSE_C15 H24 N2 O17 P2_565.04821_10.475	350	-0.08352
	Butyryl-carnitine_C11 H21 N O4_232.15385_1.651	351	-0.08448
	_C23 H41 N5 O2 S2_484.27584_10.589	352	-0.08598
	ACPC_C4 H7 N O2_140.01059_9.441	353	-0.086
	_C7 H11 O8 P_255.02592_10.393	354	-0.08634
	trans-3-Indoleacrylic acid_C11 H9 N O2_188.07036_5.162	355	-0.08872
	Taurochenodeoxycholic Acid (sodium salt)_C26 H45 N O6 S_498.28958_1.351	356	-0.0889
	_C4 H11 O6 P_185.02149_4.53	357	-0.08978
	D-RIBOSE_C5 H10 O5_185.02152_4.552	358	-0.09022
	ASPARAGINE_C4 H8 N2 O3_131.04608_8.64	359	-0.09099
	ASPARAGINE_C4 H8 N2 O3_133.06056_7.22	360	-0.09121
	Crotonic acid_C4 H6 O2_87.04399_7.084	361	-0.0923
	__292.82773_16.646	362	-0.0935
	_C H2 Cl N4 P3 S3_292.82766_16.638	363	-0.0935
	Dihydrothymine_C5 H8 N2 O2_129.06567_7.007	364	-0.09379
	3-Deoxy-D-glycero-D-galacto-2-nonulosonic Acid_C9 H16 O9_267.07207_8.403	365	-0.09498
	D-MANNOSAMINE_C6 H13 N O5_180.08642_7.68	366	-0.09513
	4-Dodecylbenzenesulfonic acid_C18 H30 O3 S_325.18428_19.736	367	-0.09725
	Glu-Gly_C7 H12 N2 O5_203.06692_9.444	368	-0.09737
	1,4-Dichlorobenzene_C6 H4 Cl2_144.96163_1.543	369	-0.09781
	(2R)-3-({[(2S)-2,3-Dihydroxypropoxy](hydroxy)phosphoryl}oxy)-2-[(4Z,7Z,10Z,13Z,16Z,19Z)-4,7,10,13,16,19-docosahexaenoyloxy]propyl (4Z,7Z,10Z,13Z,16Z,19Z)-4,7,10,13,16,19-docosahexaenoate_C50 H75 O10 P_865.50614_1.067	370	-0.09806
	_C10 H15 N3 O4 S2_304.04394_9.354	371	-0.09872
	Ethyl sulfate_C2 H6 O4 S_124.9913_4.382	372	-0.09911
	Pyridine_C5 H5 N_80.04934_2.552	373	-0.09945
	1-(malonylamino)cyclopropane-1-carboxylic acid_C7 H9 N O5_205.0817_9.44	374	-0.09949
	_C7 H12 O7_207.05066_6.714	375	-0.1004
	_C10 H8 N8 O2_273.08362_3.832	376	-0.1026
	ACPC_C4 H7 N O2_102.05486_7.706	377	-0.1029
	NORLEUCINE_C6 H13 N O2_132.10168_4.087	378	-0.1031
	3-Hydroxy-3-[(3-methylbutanoyl)oxy]-4-(trimethylammonio)butanoate_C12 H23 N O5_262.16433_3.68	379	-0.1033
	__254.87159_16.638	380	-0.1034
	_C5 H13 N3 O5_196.09296_12.691	381	-0.1037
	5-AMINOLEVULINIC ACID_C5 H9 N O3_132.06535_7.311	382	-0.1048
	_C7 H15 O9 P_273.03808_9.221	383	-0.1052
	O-heptanoylcarnitine_C14 H27 N O4_274.20059_2.534	384	-0.1059
	ACETOIN_C4 H8 O2_87.04495_2.54	385	-0.1062
	_C2 H8 N3 O3 P_152.02312_5.189	386	-0.1073
	__116.95956_16.633	387	-0.1075
	__116.95954_16.638	388	-0.1075
	__370.75304_16.64	389	-0.1075
	Phloroglucinol_C6 H6 O3_127.03878_10.785	390	-0.1077
	_C17 H15 N8 O12 P_553.04778_9.549	391	-0.1079
	_C8 H14 N4 O10 P2_387.01002_10.373	392	-0.1079
	OROTATE_C5 H4 N2 O4_155.00978_3.984	393	-0.1084
	_C6 H16 O13 P2_356.99947_10.782	394	-0.1085
	__622.72535_16.591	395	-0.1085
	_C6 H Cl O15 P2 S4_538.74377_16.64	396	-0.1097
	XANTHINE_C5 H4 N4 O2_151.02609_5.194	397	-0.1102
	ALPHA-D-GALACTOSE 1-PHOSPHATE_C6 H13 O9 P_259.02236_10.784	398	-0.1107
	TRYPTOPHAN_C11 H12 N2 O2_203.08219_5.159	399	-0.111
	_C22 H43 N O_338.34102_20.019	400	-0.1112
	_C8 H6_120.08062_3.564	401	-0.1114
	_C8 H17 N O3_176.12793_5.556	402	-0.1119
	HYPOTAURINE_C2 H7 N O2 S_110.02693_8.342	403	-0.112
	1,2-Diacetylhydrazine_C4 H8 N2 O2_117.06575_7.305	404	-0.1128
	hydroxybutanoic�acid�(mixed isomers)_C4 H8 O3_103.04003_2.54	405	-0.1148
	(+/-)-Gingerol_C17 H26 O4_293.17589_1.272	406	-0.1149
	_C8 H27 N6 O3 P3 S_379.10075_3.794	407	-0.1152
	_C10 H29 N10 O7 P3 S2_557.08069_9.289	408	-0.1155
	L-Threonic acid_C4 H8 O5_135.02984_6.057	409	-0.116
	3'-CMP_C9 H14 N3 O8 P_324.05851_10.05	410	-0.1178
	_C10 H14 N2 O8_289.06776_11.053	411	-0.118
	_C7 H10 N4 O_167.09248_2.539	412	-0.118
	Diglycidyl ether_C6 H10 O3_148.09666_5.435	413	-0.118
	Succinic anhydride_C4 H4 O3_99.00872_1.56	414	-0.1181
	1,2-Diarachidonoyl-sn-glycero-3-PC_C48 H80 N O8 P_830.56709_1.113	415	-0.1186
	NORVALINE_C5 H11 N O2_118.0861_7.065	416	-0.1187
	_C19 H29 N5 O17 S_630.1201_9.889	417	-0.119
	N-Glycolylneuraminic acid_C11 H19 N O10_324.09361_8.717	418	-0.1197
	ADENINE_C5 H5 N5_134.04713_2.539	419	-0.1203
	2-(S-Glutathionyl)acetyl glutathione_C22 H34 N6 O13 S2_655.16833_10.833	420	-0.1208
	_C3 H3 N3 P2_141.97356_16.639	421	-0.1213
	N-Acetylvaline_C7 H13 N O3_160.09664_5.974	422	-0.1224
	4-AMINOBENZOATE_C7 H7 N O2_138.0548_5.022	423	-0.1252
	CITRULLINE_C6 H13 N3 O3_176.10278_9.229	424	-0.1259
	Cinnamic acid_C9 H8 O2_166.08606_3.564	425	-0.1263
	Ala-Tyr_C12 H16 N2 O4_251.10352_2.532	426	-0.1264
	_C2 H8 N3 O2 P_138.04273_3.831	427	-0.1267
	Adenosine 5'-monophosphate_C10 H14 N5 O7 P_695.13179_8.559	428	-0.1276
	N-Methyl-2-pyrrolidone_C5 H9 N O_100.07556_7.063	429	-0.1278
	_C19 H23 Cl_287.15577_12.67	430	-0.1282
	1-Phenyl-1H-pyrazolo[3,4-d]pyrimidin-4-amine_C11 H9 N5_212.09483_5.766	431	-0.1283
	__414.74278_16.643	432	-0.1284
	Epiguanine_C6 H7 N5 O_166.0724_3.424	433	-0.1289
	URACIL_C4 H4 N2 O2_111.01995_3.607	434	-0.1291
	Sedoheptulose-7-phosphate (D)_C7 H15 O10 P_289.03311_10.386	435	-0.1294
	1-Chlorobenzotriazole_C6 H4 Cl N3_152.00223_3.733	436	-0.1294
	__298.86155_16.636	437	-0.1296
	PEG n5_C10 H22 O6_239.14833_1.533	438	-0.1299
	2-methyl-2,3,4,5-tetrahydro-1,5-benzoxazepin-4-one_C10 H11 N O2_160.07555_12.999	439	-0.1301
	3'-CMP_C9 H14 N3 O8 P_324.05842_10.255	440	-0.1304
	__314.78674_16.636	441	-0.1306
	GLYCERALDEHYDE_C3 H6 O3_89.02423_3.335	442	-0.1308
	__598.73096_16.639	443	-0.1327
	_C30 H27 N6 O2 P_533.18602_3.018	444	-0.1344
	_C18 H28 N6 O4 S2_457.16775_9.034	445	-0.1366
	_C9 H8 Cl O6 P3 S5_498.77416_16.632	446	-0.1367
	FLAVIN ADENINE DINUCLEOTIDE (FAD)_C27 H33 N9 O15 P2_786.1625_6.764	447	-0.137
	_C16 H36 N4 O16 P2 S_633.12442_8.594	448	-0.1381
	MANNOSE_C6 H12 O6_179.05554_7.83	449	-0.1385
	PHENYLALANINE_C9 H11 N O2_166.08607_4.948	450	-0.1391
	URIDINE_C9 H12 N2 O6_243.06202_3.604	451	-0.1393
	Adenosine diphosphate ribose_C15 H23 N5 O14 P2_558.06473_9.567	452	-0.1403
	GUANINE_C5 H5 N5 O_152.05652_5.777	453	-0.1406
	_C11 H17 N7 O4_310.12556_8.155	454	-0.1414
	D-GLUCURONIC ACID_C6 H10 O7_193.03495_9.744	455	-0.1428
	_C6 H16 N O4 P_196.07418_6.564	456	-0.1445
	_C20 H15 N5 O4 P2 S3_527.95786_10.89	457	-0.1449
	_C18 H21 N7 O16 P2_654.05963_10.837	458	-0.1452
	CYSTATHIONINE_C7 H14 N2 O4 S_223.07437_10.208	459	-0.1452
	MFCD00143247_C17 H16 O3_269.11603_7.545	460	-0.1455
	_C3 H8 N6 O13 P2 S5_558.83012_16.451	461	-0.1458
	_C7 H16 N O9 P_290.0629_10.384	462	-0.1461
	_C23 H31 N4 O P3_473.17714_5.059	463	-0.1462
	N3,N4-Dimethyl-L-arginine_C8 H18 N4 O2_203.1501_11.679	464	-0.1464
	DEOXYCYTIDINE_C9 H13 N3 O4_228.09745_3.642	465	-0.1465
	2-Aminoadipic acid_C6 H11 N O4_160.0615_2.624	466	-0.1469
	7-Methylguanine_C6 H7 N5 O_166.07217_5.812	467	-0.1471
	nicotinamide N-oxide_C6 H6 N2 O2_139.05004_2.566	468	-0.1474
	LU3453000_C4 H4 O2_102.05487_7.302	469	-0.1475
	HYPOXANTHINE_C5 H4 N4 O_137.04564_3.832	470	-0.148
	_C6 H9 O7 P_225.01546_10.783	471	-0.1482
	(2R)-1-[(Hydroxy{[(2R,3R,5S,6R)-2,3,4,5,6-pentahydroxycyclohexyl]oxy}phosphoryl)oxy]-3-(palmitoyloxy)-2-propanyl (9Z,12Z)-9,12-octadecadienoate_C43 H79 O13 P_833.52051_1.054	472	-0.149
	__376.78697_16.635	473	-0.1491
	_C12 H18 N7 O6 P S_418.06905_8.716	474	-0.1501
	URIDINE 5'-DIPHOSPHATE (UDP)_C9 H14 N2 O12 P2_405.00856_10.476	475	-0.1517
	_C36 H32 N5 O16 P3_884.1126_9.543	476	-0.1519
	BETA-NICOTINAMIDE ADENINE DINUCLEOTIDE PHOSPHATE_C21 H28 N7 O17 P3_744.08116_10.799	477	-0.1523
	_C3 H7 O5 P_152.99577_5.336	478	-0.1525
	ETHANOLAMINE PHOSPHATE_C2 H8 N O4 P_142.02628_10.013	479	-0.1535
	ala-ser_C6 H12 N2 O4_177.08679_12.677	480	-0.1549
	__160.94935_16.636	481	-0.1556
	glu-thr_C9 H16 N2 O6_249.1076_8.94	482	-0.1563
	NALPHA-ACETYL-L-LYSINE_C8 H16 N2 O3_187.10834_6.442	483	-0.157
	_C2 H5 N2 O5 P3 S_260.90553_16.635	484	-0.1572
	3-Deoxytetronic acid_C4 H8 O4_119.03489_7.839	485	-0.1579
	_C28 H26 N8 O6 P2_633.15287_7.984	486	-0.1579
	ADENOSINE 5'-DIPHOSPHORIBOSE_C15 H23 N5 O14 P2_560.07798_9.565	487	-0.1583
	_C2 H6 Cl N2 O9 P3 S_360.86201_16.634	488	-0.1586
	1-(4Z,7Z,10Z,13Z,16Z,19Z-docosahexaenoyl)-sn-glycero-3-phosphocholine_C30 H50 N O7 P_568.33859_1.419	489	-0.1588
	N-ACETYLNEURAMINATE_C11 H19 N O9_310.11264_7.582	490	-0.1593
	1,2-Cyclohexane dicarboxylic acid diisononyl ester_C26 H48 O4_425.36167_20.003	491	-0.1603
	GLYCOCHOLATE_C26 H43 N O6_464.30144_2.53	492	-0.1611
	D-PANTOTHENIC ACID_C9 H17 N O5_220.1176_2.664	493	-0.1613
	Arabic acid_C5 H10 O6_165.0404_6.565	494	-0.1646
	__232.84128_16.637	495	-0.1655
	PHENYLALANINE_C9 H11 N O2_164.0716_3.558	496	-0.1657
	Hydroxyhexanoycarnitine_C13 H25 N O5_276.17991_2.81	497	-0.1659
	4-Dimethylaminoantipyrine_C13 H17 N3 O_232.13999_10.008	498	-0.1668
	Thiamine_C12 H16 N4 O S_265.11118_10.947	499	-0.1674
	__200.90298_16.639	500	-0.1677
	__638.69935_16.641	501	-0.1678
	__198.90486_16.634	502	-0.169
	4,4'-dimethoxy[1,1'-biphenyl]-2-carbonitrile_C15 H13 N O2_240.10147_2.668	503	-0.1701
	Valylproline_C10 H18 N2 O3_231.13476_2.54	504	-0.1712
	3-Deoxy-D-glycero-D-galacto-2-nonulosonic Acid_C9 H16 O9_267.07213_8.996	505	-0.1726
	__276.8309_16.639	506	-0.1728
	Cocarboxylase_C12 H18 N4 O7 P2 S_425.04352_9.3	507	-0.1731
	1-palmitoyl-2-oleoyl-sn-glycero-3-phosphocholine_C42 H82 N O8 P_760.58172_1.192	508	-0.1731
	benzoquinone_C6 H4 O2_109.02832_10.226	509	-0.1741
	CAPRYLIC ACID_C8 H16 O2_143.10768_1.398	510	-0.1743
	__95.98565_16.632	511	-0.1747
	meprobamate_C9 H18 N2 O4_219.13363_10.128	512	-0.1748
	5'-METHYLTHIOADENOSINE_C11 H15 N5 O3 S_298.09614_2.534	513	-0.1752
	ADP_C10 H15 N5 O10 P2_428.03588_9.917	514	-0.1762
	_C5 H4 N2_110.07117_8.288	515	-0.1767
	_C27 H39 N5 O2 S_480.277_2.507	516	-0.1773
	__176.87506_16.638	517	-0.178
	ASPARTATE_C4 H7 N O4_132.03013_9.192	518	-0.1784
	5'-METHYLTHIOADENOSINE_C11 H15 N5 O3 S_298.09617_1.679	519	-0.1787
	_C2 H2 N2 O3 P2_162.94748_16.63	520	-0.1792
	_C H N8 O11 P3 S3_528.77796_16.488	521	-0.1793
	_C8 H17 N O8 S_286.06026_8.638	522	-0.1796
	COENZYME A_C21 H36 N7 O16 P3 S_766.11058_8.968	523	-0.1807
	_C8 H13 N2 O11 P_343.02001_9.432	524	-0.1827
	CARBAMOYLPHOSPHATE_C H4 N O5 P_139.97549_16.639	525	-0.1835
	_C5 H9 N O6 S_210.00742_9.817	526	-0.1841
	__338.83118_16.639	527	-0.1864
	HOMOSERINE_C4 H9 N O3_120.06538_9.311	528	-0.1866
	3-Methylsulfolene_C5 H8 O2 S_150.05818_4.788	529	-0.1867
	N-Acetyl-DL-histidine_C8 H11 N3 O3_198.08711_3.788	530	-0.1874
	METHIONINE_C5 H11 N O2 S_148.04373_4.78	531	-0.1896
	_C9 H11 N3 O4_226.08182_3.565	532	-0.1901
	(2S,3S,4S,5R,6S)-6-(Hydroxymethyl)-5-{[(2R,3S,4S,5R,6S)-3,4,5-trihydroxy-6-(hydroxymethyl)-5-{[(2R,3S,4R,5R,6S)-3,4,5-trihydroxy-6-(hydroxymethyl)tetrahydro-2H-pyran-2-yl]oxy}tetrahydro-2H-pyran-2-yl] oxy}tetrahydro-2H-pyran-2,3,4,5-tetrol_C18 H32 O18_537.1	533	-0.1901
	_C16 H26 N2 O6_341.17173_6.672	534	-0.1908
	_C10 H26 N10 O18 P2 S_667.05727_9.472	535	-0.1918
	_C7 H4 Cl2 O2_188.95111_1.539	536	-0.192
	_C2 H5 N2 O2 P_119.0016_16.634	537	-0.1928
	ALLANTOIN_C4 H6 N4 O3_157.03664_7.114	538	-0.1931
	3-OH-isovaleric acid_C5 H10 O3_117.05577_2.535	539	-0.1943
	Glutaric acid_C5 H8 O4_131.03485_2.532	540	-0.1946
	__94.92948_16.639	541	-0.1954
	_C5 H8 N2 O_113.0708_9.227	542	-0.1954
	2-{[(8xi,9xi,14xi,17xi)-3,7,12-Trihydroxy-24-oxocholan-24-yl]amino}ethanesulfonic acid_C26 H45 N O7 S_514.28432_1.456	543	-0.1955
	COENZYME A_C21 H36 N7 O16 P3 S_768.12049_8.972	544	-0.1956
	Pseudouridine_C9 H12 N2 O6_243.06202_5.634	545	-0.1973
	S-(2,2-Dichloro-1-hydroxy)ethyl glutathione_C12 H19 Cl2 N3 O7 S_418.02648_8.025	546	-0.1999
	_C12 H16 O12_370.09728_11.188	547	-0.2015
	FLAVIN ADENINE DINUCLEOTIDE (FAD)_C27 H33 N9 O15 P2_784.1524_6.769	548	-0.202
	Stearamide_C18 H37 N O_284.29399_1.345	549	-0.2025
	carglumic acid_C6 H10 N2 O5_171.04098_9.609	550	-0.2027
	UDP-arabinose_C14 H22 N2 O16 P2_535.03707_10.377	551	-0.205
	aminoproline_C5 H10 N2 O2_131.08129_6.079	552	-0.2055
	_C10 H10 N4 O4_268.10342_3.009	553	-0.2065
	_C18 H35 N2 O3 P3 S_453.16424_7.51	554	-0.2076
	_C15 H33 N10 O13 P S2_657.14775_11.081	555	-0.2095
	_C21 H37 N5 O S5_536.16475_20.026	556	-0.21
	METHYLMALONATE_C4 H6 O4_117.01933_9.576	557	-0.2105
	_C27 H51 N O3 P2 S3_594.2417_2.547	558	-0.2121
	_C14 H31 N3 O14 P2_526.11904_8.506	559	-0.2125
	N-ACETYL-DL-METHIONINE_C7 H13 N O3 S_190.05394_2.537	560	-0.2126
	MYO-INOSITOL_C6 H12 O6_179.05555_9.861	561	-0.2128
	PEG n6_C12 H26 O7_300.20096_1.51	562	-0.213
	5385682_C24 H50 N O7 P_496.339_2.481	563	-0.2135
	Orotidine_C10 H12 N2 O8_287.05209_6.53	564	-0.2136
	__124.9036_16.425	565	-0.214
	Υ-L-Glutamyl-L-glutamic acid_C10 H16 N2 O7_277.1024_10.787	566	-0.2151
	SERINE_C3 H7 N O3_106.04976_8.999	567	-0.2159
	ADENOSINE 5'-MONOPHOSPHATE (AMP)_C10 H14 N5 O7 P_348.06958_8.565	568	-0.2167
	N(2)-succinyl-L-ornithine_C9 H16 N2 O5_233.11273_7.792	569	-0.2172
	_C16 H30 N4 O6_375.22307_11.207	570	-0.2202
	_C8 H12 N4 O2_197.10315_7.338	571	-0.2214
	_C14 H22 P2_270.15407_1.55	572	-0.2246
	N-Undecanoylglycine_C13 H25 N O3_244.19021_1.42	573	-0.2253
	3-[2-(Hydroxymethyl)-4-methoxyphenyl]-6-methoxy-4-oxo-3,4-dihydro-1(2H)-quinazolinecarbaldehyde_C18 H18 N2 O5_341.11416_2.528	574	-0.2257
	PC_C46 H84 N O8 P_810.598_1.177	575	-0.2266
	PC_C42 H80 N O8 P_758.56733_2.008	576	-0.2272
	aminoproline_C5 H10 N2 O2_131.08134_7.152	577	-0.2274
	PEG-4_C8 H18 O5_195.12246_1.548	578	-0.228
	ACETYL PROLINE_C7 H11 N O3_156.06651_2.546	579	-0.2286
	N,N-Bis(2-hydroxyethyl)dodecanamide_C16 H33 N O3_288.25269_19.878	580	-0.2311
	_C4 H4 N4 O13 P2 S2_440.86055_16.3	581	-0.2363
	__862.81011_16.285	582	-0.2365
	Phosphoric acid_H3 O4 P_98.98406_9.439	583	-0.2372
	__280.82693_16.65	584	-0.2375
	_C H3 N2 O8 P3_262.90366_16.626	585	-0.2376
	N-ACETYL-DL-METHIONINE_C7 H13 N O3 S_190.05392_1.548	586	-0.2377
	Linamarin_C10 H17 N O6_248.11238_7.416	587	-0.2378
	hydroxybutanoic�acid�(mixed isomers)_C4 H8 O3_103.04001_3.895	588	-0.2395
	__358.79933_16.576	589	-0.2404
	Decanoic acid_C10 H20 O2_171.13903_1.32	590	-0.2416
	Ethyl-β-D-glucuronide_C8 H14 O7_221.06632_4.484	591	-0.243
	_C13 H30 N4 O7 P2 S4_543.04114_8.026	592	-0.244
	2'-DEOXYADENOSINE_C10 H13 N5 O4_266.08937_3.007	593	-0.2447
	Aspartyl-L-proline_C9 H14 N2 O5_231.09717_9.395	594	-0.2448
	_C3 H7 N O4 S3_215.94609_10.996	595	-0.245
	_C12 H20 N4 O6 S_349.11692_7.398	596	-0.2451
	Indole-3-lactic acid_C11 H11 N O3_204.06622_2.569	597	-0.2456
	_C4 H5 N O3_133.06052_8.647	598	-0.2469
	_C9 H15 N5 O5 S_304.07079_8.071	599	-0.2472
	Dantron_C14 H8 O4_241.04845_9.711	600	-0.2472
	N-Acetyl-glucosamine-phosphate_C8 H16 N O9 P_302.06295_9.617	601	-0.2496
	_C2 H2 N3 O P_133.02756_11.328	602	-0.2499
	_C19 H22 N8 O14 P2_647.06557_9.514	603	-0.25
	Ser-Ser_C6 H12 N2 O5_191.06692_7.168	604	-0.2506
	_C4 H6 O P2 S2_194.92706_11.327	605	-0.2516
	ADENINE_C5 H5 N5_134.04712_2.998	606	-0.2522
	_C30 H50 N2 O3 P2 S2_613.28082_2.55	607	-0.253
	3-Deoxytetronic acid_C4 H8 O4_119.03489_8.159	608	-0.2536
	.alpha.-Aminoadipic acid_C6 H11 N O4_162.07582_4.22	609	-0.2536
	Sulfuric acid_H2 O4 S_96.96004_11.324	610	-0.255
	MANNITOL_C6 H14 O6_181.07122_7.159	611	-0.2552
	_C62 H73 N5 O_904.58839_1.048	612	-0.2584
	HYPOXANTHINE_C5 H4 N4 O_137.04564_4.636	613	-0.2594
	2-Aminobutyric acid (AABA)_C4 H9 N O2_104.07047_8.738	614	-0.2605
	_C5 H9 O7 P_211.00098_8.559	615	-0.2614
	_C15 H24 N2 O_249.19567_19.996	616	-0.2615
	MALATE_C4 H6 O5_133.01414_10.19	617	-0.2643
	2-Hydroxyglutarate (2HG)_C5 H8 O5_147.02985_9.658	618	-0.2652
	INOSINE_C10 H12 N4 O5_269.08745_4.635	619	-0.2679
	_C21 H37 N_304.29922_2.927	620	-0.2683
	GLYCEROL 2-PHOSPHATE_C3 H9 O6 P_171.0064_9.439	621	-0.2683
	1-Phenyl-1H-pyrazolo[3,4-d]pyrimidin-4-amine_C11 H9 N5_212.09483_8.956	622	-0.2687
	_C6 H11 N O6 S_224.02312_9.365	623	-0.2708
	ASPARAGINE_C4 H8 N2 O3_133.06049_6.263	624	-0.2712
	3-Methylglutarylcarnitine_C13 H23 N O6_290.1591_6.477	625	-0.2713
	Safrole_C10 H10 O2_163.07518_19.862	626	-0.2719
	_C12 H28 N5 O12 P_466.15607_6.617	627	-0.2719
	_C11 H17 N3 O6 S_320.09035_7.812	628	-0.2724
	_C16 H22 N4 O10_431.14012_7.32	629	-0.2727
	14(Z)-Eicosenoic acid_C20 H38 O2_309.27982_1.163	630	-0.2727
	Ethylenediaminetetraacetic acid (EDTA)_C10 H16 N2 O8_293.09734_9.477	631	-0.2728
	DL-Atenolol_C14 H22 N2 O3_267.17125_1.286	632	-0.2741
	N-[(6-Hydroxy-1,3-benzodioxol-5-yl)carbonyl]glycine_C10 H9 N O6_240.05059_1.6	633	-0.275
	_C22 H56 N9 O4 P_542.4254_1.123	634	-0.2764
	_C10 H26 N4 O11 P2 S_471.07035_8.487	635	-0.2769
	_C9 H19 N O8_268.10368_8.136	636	-0.2777
	_C19 H47 N7 O5_454.37288_1.143	637	-0.2777
	Ala-Tyr_C12 H16 N2 O4_253.11777_10.298	638	-0.2786
	1-[(3-Carboxypropyl)amino]-1-deoxy-beta-D-fructofuranose_C10 H19 N O7_264.10878_4.057	639	-0.2786
	_C7 H12 N10 O_270.15407_2.54	640	-0.2793
	_C35 H73 N7 O4 P2_718.52943_1.115	641	-0.2798
	MFCD00067412_C2 H5 Na O4 S_124.99124_2.535	642	-0.2805
	_C24 H57 N7 O7_556.44068_1.117	643	-0.2809
	SARCOSINE_C3 H7 N O2_90.05487_8.146	644	-0.2817
	_C27 H53 N5 O5_528.40977_1.135	645	-0.2818
	_C24 H60 N9 O5 P_586.45126_1.116	646	-0.2819
	_C23 H41 N_332.33035_2.537	647	-0.2819
	_C18 H45 N7 O4_424.3623_1.172	648	-0.2821
	_C24 H57 N7 O8_572.43576_1.125	649	-0.2824
	_C2 H N6 O16 P3_480.85596_16.425	650	-0.283
	_C14 H31 N O_230.24739_2.008	651	-0.2838
	_C14 H31 N O_230.24739_1.496	652	-0.2841
	_C20 H49 N7 O6_484.38331_1.165	653	-0.2845
	_C14 H31 N O2_246.24222_2.522	654	-0.2846
	_C25 H62 N9 O5 P_600.46691_1.114	655	-0.2856
	3-hydroxyoctanoylcarnitine_C15 H29 N O5_304.21111_2.55	656	-0.2859
	1-Tetradecylamine_C14 H31 N_214.2526_2.508	657	-0.286
	_C37 H73 N O5 P2_674.50299_1.115	658	-0.2861
	MALATE_C4 H6 O5_168.99075_9.643	659	-0.2877
	Leucylasparagine_C10 H19 N3 O4_246.14434_7.004	660	-0.288
	__626.83826_16.414	661	-0.288
	Phenethylamine_C8 H11 N_122.09633_2.493	662	-0.2885
	GLYCEROL_C3 H8 O3_91.03988_3.687	663	-0.2895
	_C26 H34 Cl N3 O S3_536.16447_1.108	664	-0.2896
	_C16 H41 N7 O4_396.33108_1.251	665	-0.2898
	_C15 H25 N5 O14 P2_560.08055_9.431	666	-0.2901
	_C16 H35 N O_258.27852_2.006	667	-0.2901
	_C16 H35 N O_258.27851_1.451	668	-0.2903
	_C6 H7 N3_122.07106_10.935	669	-0.2915
	_C39 H82 N5 O P3 S_762.55472_1.112	670	-0.2917
	_C37 H52 N O4 P S_638.34542_2.528	671	-0.2923
	D-SACCHARIC ACID_C6 H10 O8_209.02993_10.951	672	-0.2923
	_C9 H18 Cl3 O4 P_327.00744_19.875	673	-0.2932
	_C24 H58 N8_459.48733_1.49	674	-0.2937
	GUANINE_C5 H5 N5 O_152.05649_6.49	675	-0.2946
	(2S,4S,6R)-6-[(2S)-3-{[{[(2R,3S,4R,5R)-5-(4-Amino-2-oxo-1(2H)-pyrimidinyl)-3,4-dihydroxytetrahydro-2-furanyl]methoxy}(hydroxy)phosphoryl]oxy}-1,2-dihydroxypropyl]-5-(glycoloylamino)-2,4-dihydroxytetra hydro-2H-pyran-2-carboxylic acid (non-preferred name)_C2	676	-0.2955
	1-hexadecanoyl-2-(4Z,7Z,10Z,13Z,16Z,19Z-docosahexaenoyl)-sn-glycero-3-phosphoethanolamine_C43 H74 N O8 P_762.51034_1.145	677	-0.2971
	_C16 H34 O4_308.27876_1.324	678	-0.2978
	_C30 H69 N7 O10_688.51871_1.113	679	-0.2978
	_C26 H62 N8_487.51871_1.476	680	-0.2997
	_C2 H5 O17 P3 S4_522.76979_16.586	681	-0.3009
	_C4 H10 N2 O3 S_167.04828_7.074	682	-0.3028
	Tris(hydroxymethyl)aminomethane_C4 H11 N O3_122.08101_6.908	683	-0.3031
	_C26 H51 N5 O4_498.39913_1.13	684	-0.3067
	TYROSINE_C9 H11 N O3_180.06604_6.692	685	-0.3072
	_C10 H15 N2 O13 P_401.02546_9.535	686	-0.3077
	_C17 H36 N O17 P_556.16517_9.023	687	-0.3082
	_C14 H27 N3 O5_318.20177_9.974	688	-0.3093
	Glycyl-L-leucine_C8 H16 N2 O3_187.10833_2.542	689	-0.3099
	_C6 H13 Cl O6_215.03247_6.562	690	-0.3125
	Dolasetron_C19 H20 N2 O3_325.15329_3.334	691	-0.3128
	Isosorbide 5-nitrate_C6 H9 N O6_190.03528_10.967	692	-0.3132
	2-methylcitric acid_C7 H10 O7_205.03499_2.535	693	-0.3147
	methyl 3-(methylamino)-2-[(4-methyl-1,2,3-thiadiazol-5-yl)carbonyl]but-2-enoate_C10 H13 N3 O3 S_357.1039_9.309	694	-0.316
	D-RIBOSE 5-PHOSPHATE_C5 H11 O8 P_229.01157_9.562	695	-0.3164
	acetyltaurine_C4 H9 N O4 S_166.01786_3.006	696	-0.3166
	_C26 H43 N O7 S_512.26862_1.401	697	-0.3176
	16-Hydroxyhexadecanoic acid_C16 H32 O3_271.22787_1.233	698	-0.3177
	Dihydrobiopterin_C9 H13 N5 O3_240.10862_5.979	699	-0.3182
	_C30 H48 N5 O6 P_604.32623_1.427	700	-0.3184
	_C13 H23 N O7_306.15407_7.777	701	-0.3193
	_C16 H34 N10 O14 S5_751.09305_8.016	702	-0.322
	D-(+)-Glucose_C6 H12 O6_198.09702_7.316	703	-0.3241
	_C8 H18 N5 O6 P S2_376.05036_8.009	704	-0.3241
	_C14 H8 N2 S3_300.99159_1.754	705	-0.3263
	_C4 H10 N2 O3 S_167.04827_8.007	706	-0.3284
	_C9 H21 N O16 P2_460.02779_10.625	707	-0.3285
	__93.97291_8.029	708	-0.3287
	_C2 H4 N2 O3_103.01487_4.083	709	-0.3305
	_C14 H37 N5 O8 P2 S5_626.07911_8.015	710	-0.332
	D-Alanyl-D-alanine_C6 H12 N2 O3_161.09186_3.653	711	-0.3321
	_C17 H27 N5 O16 P2_618.08658_9.886	712	-0.3321
	D-PANTOTHENIC ACID_C9 H17 N O5_218.10309_1.616	713	-0.3329
	L-Glutamic acid_C5 H9 N O4_146.04585_10.985	714	-0.3348
	CREATINE_C4 H9 N3 O2_132.07652_8.712	715	-0.3372
	_C7 H4 N4 O17 P2 S2_542.8566_16.422	716	-0.3382
	_C12 H30 N4 O5 P2 S4_501.06507_8.016	717	-0.3382
	Glycyl-L-leucine_C8 H16 N2 O3_152.07162_2.541	718	-0.3402
	INOSINE 5'-MONOPHOSPHATE (IMP)_C10 H13 N4 O8 P_349.05368_9.849	719	-0.3419
	trans-10-Heptadecenoic Acid_C17 H32 O2_267.23286_1.223	720	-0.3424
	_C H Cl O10 P2 S4_398.76882_16.58	721	-0.3436
	CYA_C3 H7 N O5 S_149.98655_8.03	722	-0.3438
	_C12 H25 N3 O4_276.19121_7.626	723	-0.3455
	Acetyl-β-methylcholine_C8 H17 N O2_160.13317_6.7	724	-0.346
	_C11 H19 N3 O7_306.12893_9.206	725	-0.3464
	Succinic anhydride_C4 H4 O3_99.00873_2.533	726	-0.3476
	_C6 H11 N4 O3 P S_251.03609_8.02	727	-0.3484
	_C36 H44 N8 O2 P2 S_713.27004_1.095	728	-0.3488
	1107116_C10 H11 N O3_192.0662_2.533	729	-0.3498
	Succinyladenosine_C14 H17 N5 O8_384.11435_9.355	730	-0.3503
	D-MANNOSAMINE_C6 H13 N O5_180.08639_7.331	731	-0.3529
	__354.77905_16.591	732	-0.3533
	GUANOSINE_C10 H13 N5 O5_284.09826_6.486	733	-0.3538
	Hypoxanthine_C5 H4 N4 O_137.04564_9.847	734	-0.3544
	2-{[(8xi,9xi,14xi,17xi)-3,7,12-Trihydroxy-24-oxocholan-24-yl]amino}ethanesulfonic acid_C26 H45 N O7 S_533.32478_2.508	735	-0.3547
	GLUTATHIONE (GSH)_C10 H17 N3 O6 S_308.09043_8.696	736	-0.3561
	NP-015114_C11 H19 N O6_262.12797_7.231	737	-0.3561
	_C5 H12 N2 O4 S_195.04405_4.031	738	-0.3572
	_C4 H Cl O9 P2 S_322.85725_16.567	739	-0.3578
	Phenylacetylglycine_C10 H11 N O3_192.06614_1.548	740	-0.3595
	__173.01567_9.849	741	-0.3621
	2-Oxobutyric acid_C4 H6 O3_101.02436_6.637	742	-0.3641
	_C5 H9 O7 P_211.00094_9.516	743	-0.366
	_C9 H13 N O7_248.07605_11.329	744	-0.3663
	TAURINE_C2 H7 N O3 S_124.00726_8.024	745	-0.3671
	_C18 H29 N5 O11 S2_556.13689_11.174	746	-0.3675
	glu-pro_C10 H16 N2 O5_245.11272_9.066	747	-0.3705
	CREATINE_C4 H9 N3 O2_132.07653_8.139	748	-0.3709
	__79.957_8.041	749	-0.3715
	URIDINE-5-MONOPHOSPHATE (UMP)_C9 H13 N2 O9 P_323.02858_9.516	750	-0.3728
	_C11 H28 N9 O13 P3_588.10928_6.926	751	-0.3746
	γ-Linolenic acid_C18 H30 O2_277.21727_1.222	752	-0.3768
	ELAIDIC ACID_C18 H34 O2_281.24854_1.21	753	-0.3798
	trans-Petroselinic acid_C18 H34 O2_281.24855_1.209	754	-0.3798
	N-LACTOYL ETHANOLAMINE PHOSPHATE_C5 H12 N O6 P_214.04718_10.45	755	-0.3815
	MYRISTIC ACID_C14 H28 O2_227.20135_1.255	756	-0.383
	_C9 H18 N2 O6_233.11276_8.238	757	-0.3831
	_C12 H29 N2 O9 P3 S2_503.06008_8.015	758	-0.384
	_C12 H25 N O12_376.14416_9.342	759	-0.3858
	_C2 H3 Cl N2 O6 P2 S3_342.82533_16.502	760	-0.3862
	5212188_C44 H80 N O8 P_782.56698_1.125	761	-0.388
	Dihomo-gamma-linolenic acid_C20 H34 O2_305.24845_1.205	762	-0.3884
	3-HYDROXY-3-METHYLGLUTARATE_C6 H10 O5_161.04551_7.83	763	-0.3894
	_C8 H17 N O3_176.12798_7.319	764	-0.3905
	_C7 H14 N3 O P S2_250.02586_8.022	765	-0.3914
	_C18 H32 N4 O4_369.2489_11.868	766	-0.392
	Phosphoric acid_H3 O4 P_96.9697_6.527	767	-0.3931
	a-Pyrrolidinohexanophenone_C16 H23 N O_246.18079_12.897	768	-0.3935
	O-ACETYL-L-CARNITINE_C9 H17 N O4_204.12277_4.05	769	-0.3953
	{4-Hydroxy-5-oxo-3-[(3,4,5-trihydroxybenzoyl)oxy]tetrahydro-2-furanyl}[(3,4,5-trihydroxybenzoyl)oxy]acetic acid (non-preferred name)_C20 H16 O15_495.04233_9.487	770	-0.3972
	3-[(3-Hydroxydecanoyl)oxy]-4-(trimethylammonio)butanoate_C17 H33 N O5_332.2423_2.542	771	-0.3973
	D-GLUCOSAMINE 6-PHOSPHATE_C6 H14 N O8 P_258.03828_8.851	772	-0.398
	Ethyl eicosapentaenoic acid_C22 H34 O2_329.2486_1.183	773	-0.3985
	DL-Dipalmitoylphosphatidylcholine_C40 H80 N O8 P_734.56746_1.181	774	-0.3986
	Linoleic Acid_C18 H32 O2_279.23293_1.219	775	-0.4022
	MFCD22416941_C25 H47 N O4_426.35673_1.427	776	-0.4067
	Guanidinoethyl Sulfonate_C3 H9 N3 O3 S_168.04353_8.966	777	-0.4072
	Benzyl butyrate_C11 H14 O2_177.09153_1.403	778	-0.4075
	(S,S)-2,6-diaminopimelic acid_C7 H14 N2 O4_191.10234_3.884	779	-0.4096
	_C17 H34 N10 O13 S4_715.12659_8.082	780	-0.4107
	_C6 H N4 O17 P3 S3_590.77794_16.49	781	-0.4117
	_C12 H25 N O_200.20071_19.987	782	-0.4121
	_C5 H2 O8 P2 S_282.88759_16.535	783	-0.4147
	STACHYOSE_C24 H42 O21_665.21579_10.487	784	-0.4154
	_C13 H30 N4 O4 P2 S3_465.09816_8.098	785	-0.4154
	5,6-DIHYDROURACIL_C4 H6 N2 O2_113.0357_2.558	786	-0.4168
	PALMITATE_C16 H32 O2_255.23283_1.23	787	-0.4169
	N-Methyl-cis-4-hydroxyl-L-Proline_C6 H11 N O3_146.08099_6.358	788	-0.4181
	shrimp shell_C8 H15 N O6_220.08322_1.393	789	-0.4204
	_C2 H Cl N6 O17 P2 S4_606.75196_16.518	790	-0.4225
	CIS-ACONITATE_C6 H6 O6_173.00855_11.252	791	-0.4257
	CREATININE_C4 H7 N3 O_114.06607_3.331	792	-0.4258
	Diheptyl phthalate_C22 H34 O4_192.15918_1.548	793	-0.4267
	PYRUVATE_C3 H4 O3_87.00857_2.683	794	-0.427
	_C17 H22 N8 O6_452.20175_2.525	795	-0.4285
	_C34 H75 N10 O5 P_735.57112_1.209	796	-0.4293
	Palmitoyl-carnitine_C23 H45 N O4_400.34124_1.459	797	-0.4293
	N,N-Diisopropylethylamine (DIPEA)_C8 H19 N_130.15885_6.421	798	-0.4298
	(2S,3R,4S,6R)-5-Acetamido-3,4-dihydroxy-6-methyltetrahydro-2H-pyran-2-yl [3-hydroxy-5-(5-methyl-2,4-dioxo-3,4-dihydro-1(2H)-pyrimidinyl)tetrahydro-2-furanyl]methyl dihydrogen diphosphate (non-preferre d name)_C18 H29 N3 O15 P2_590.11261_8.09	799	-0.4304
	YV8195000_C5 H9 N_84.08073_5.762	800	-0.4313
	3-Phenoxybenzoic acid_C13 H10 O3_215.06929_8.122	801	-0.4315
	DOCOSAHEXAENOIC ACID_C22 H32 O2_327.23294_1.204	802	-0.4369
	3-[2-(1,3-Benzodioxol-5-yl)-7-methoxy-1-benzofuran-5-yl]-3-hydroxypropyl hexopyranoside_C25 H28 O11_503.16193_9.985	803	-0.437
	PIPECOLATE_C6 H11 N O2_130.08608_5.767	804	-0.4383
	OPHTHALMIC ACID_C11 H19 N3 O6_288.12017_7.801	805	-0.4385
	__506.7958_16.518	806	-0.4391
	(2E)-hexadecenoylcarnitine_C23 H43 N O4_398.32544_1.46	807	-0.441
	2908_C5 H11 N_86.09635_11.981	808	-0.4426
	_C3 H5 O15 P3_412.84754_16.424	809	-0.4437
	_C3 H9 O8 P3 S2_310.87756_16.434	810	-0.4457
	SARCOSINE_C3 H7 N O2_90.05488_8.738	811	-0.4479
	IPK_C17 H32 N4 O4_357.24889_11.948	812	-0.4492
	Eicosapentanoic acid_C20 H30 O2_301.21731_1.218	813	-0.4494
	α-Lactose_C12 H22 O11_360.14925_9.296	814	-0.4504
	Citric acid_C6 H8 O7_191.0193_6.498	815	-0.4518
	GUANOSINE 5'-MONOPHOSPHATE (GMP)_C10 H14 N5 O8 P_364.06444_10.632	816	-0.4523
	_C17 H27 O7 P3_435.08911_3.614	817	-0.4577
	_C2 H2 Cl O3 P3 S3_298.81285_16.576	818	-0.4634
	__298.81285_16.576	819	-0.4634
	Methyl palmitate_C17 H34 O2_288.28893_1.501	820	-0.4639
	Arachidonic acid_C20 H32 O2_303.23295_1.208	821	-0.4651
	(R)-3-hydroxybutyrylcarnitine_C11 H21 N O5_248.1487_4.482	822	-0.4662
	__220.88687_16.533	823	-0.4685
	__260.85705_16.547	824	-0.4687
	2444643WXK_C13 H18 O4_239.12743_19.854	825	-0.4688
	_C22 H22 N3 O4 P S_456.11452_2.547	826	-0.4697
	_C18 H41 N7 O6_452.32074_1.131	827	-0.473
	Guanine_C5 H5 N5 O_152.0563_10.634	828	-0.4736
	2-Mercaptobenzothiazole_C7 H5 N S2_165.97899_2.15	829	-0.4741
	Dimethyl maleate_C6 H8 O4_145.04941_10.175	830	-0.4744
	MALTOSE_C12 H22 O11_341.10889_9.271	831	-0.4747
	Choline_C5 H13 N O_104.10684_10.772	832	-0.4748
	N-METHYL-D-ASPARTIC ACID_C5 H9 N O4_146.04583_8.879	833	-0.4753
	_C9 H13 N3 O9_306.05795_3.677	834	-0.478
	__159.96538_16.639	835	-0.4781
	DEHYDROASCORBIC ACID_C6 H6 O6_173.00854_6.486	836	-0.4788
	__260.87962_16.492	837	-0.482
	_C3 H Cl O7 P2 S_276.85349_16.558	838		-0.4823
	_C8 H O7 P3 S_334.87329_16.429	839		-0.4849
	_C6 H2 Cl N6 O14 P3 S2_574.8041_16.471	840		-0.4849
	__138.94144_16.5	841		-0.4858
	__138.94145_16.497	842		-0.4858
	2-METHYLMALEATE_C5 H6 O4_129.01929_2.536	843		-0.4888
	2-Aminobutyric acid (AABA)_C4 H9 N O2_104.07049_7.524	844		-0.4892
	3-(3,4-dihydroxyphenyl)propanoic acid_C9 H10 O4_182.08094_6.694	845		-0.4908
	LAURIC ACID_C12 H24 O2_199.16994_1.282	846		-0.4924
	_C21 H18 N4 O9_469.10038_2.539	847		-0.493
	Stearic Acid_C18 H36 O2_283.26407_1.195	848		-0.4938
	_C19 H23 N2 O10 P_469.10046_1.564	849		-0.4944
	__182.93075_16.5	850		-0.4965
	N-Benzylformamide_C8 H9 N O_136.07555_6.686	851		-0.4976
	Coumarone_C8 H6 O_136.07555_6.698	852		-0.4976
	ACPC_C4 H7 N O2_102.05485_8.869	853		-0.4984
	__200.89363_16.489	854		-0.4985
	_C7 H3 O11 P S3_428.82148_16.48	855		-0.4995
	_C8 H4 O4 P2 S2_312.8914_16.433	856		-0.5005
	_C3 H3 N2 O4 P3_204.91287_16.46	857		-0.5017
	_C5 H3 O4 P3 S2_266.86504_16.469	858		-0.502
	DIMETHYL THIOPHOSPHATE_C2 H7 O3 P S_140.97809_16.335	859		-0.5037
	_C20 H29 Br N3 O3 P_468.10351_2.54	860		-0.5058
	_C H3 Br O3_140.91925_5.891	861		-0.5059
	_C6 H13 N O4 S_176.03808_2.534	862		-0.5077
	_C3 H2 O9 S2_244.90558_16.44	863		-0.5094
	_C4 H6 N O P S_147.99787_16.337	864		-0.5126
	_C17 H27 Br N9 O P_482.11996_1.527	865		-0.5179
	N-[(2S)-2-Hydroxypropanoyl]methionine_C8 H15 N O4 S_220.06455_9.024	866		-0.5207
	leu-gln_C11 H21 N3 O4_258.14579_2.542	867		-0.5264
	_C7 H9 O14 P3 S_464.88199_16.318	868		-0.5271
	_C11 H27 N6 O15 P_513.12246_9.352	869		-0.5305
	__282.83893_16.501	870		-0.5306
	_C5 H2 Cl O7 P3 S2_366.82115_16.482	871		-0.5339
	__100.98556_16.334	872		-0.5343
	__218.86554_16.558	873		-0.5346
	_C3 H N6 O7 P3 S_340.88124_16.319	874		-0.5347
	__216.86746_16.558	875		-0.5397
	_C20 H25 N2 O10 P_483.1163_1.527	876		-0.5404
	GUANIDINOACETATE_C3 H7 N3 O2_118.06096_9.07	877		-0.5407
	_C3 H4 N2 O2_118.06095_9.065	878		-0.5407
	_C3 H2 N2 O13 P2_334.89621_16.328	879		-0.5411
	__144.92729_16.457	880		-0.5419
	__610.8644_16.31	881		-0.5425
	__312.91426_16.332	882		-0.544
	_C3 H2 Cl N2 O7 P3_344.8392_16.501	883		-0.5447
	1,2-diphenyl-4-(2-phenylthioethyl)pyrazolidine-3,5-dione_C23 H20 N2 O2 S_389.13114_10.207	884		-0.5457
	_C38 H84 N7 O7 P3_842.55826_1.135	885		-0.5496
	__184.91972_16.44	886		-0.5502
	_C9 H24 N10 O10 P2_493.10893_8.857	887		-0.5511
	Citric acid_C6 H8 O7_191.01933_7.235	888		-0.5532
	_C4 H8 N4 O18 P2 S2_526.88261_16.321	889		-0.5554
	D-SACCHARIC ACID_C6 H10 O8_209.02994_8.931	890		-0.5571
	_C14 H31 N O_230.24747_19.893	891		-0.5594
	_C4 H N6 O9 P3 S_402.88157_16.317	892		-0.561
	_C11 H30 N5 O12 P S_488.1407_2.54	893		-0.5614
	__206.94953_16.333	894		-0.5624
	_C6 H9 Br O7_270.94584_5.861	895		-0.5628
	_C2 H5 O2 P S_122.96754_16.332	896		-0.5661
	_C6 H21 N6 O5 P3 S_363.03348_9.373	897		-0.5666
	_C3 H7 O5 P S_166.95733_16.332	898		-0.5705
	3-HYDROXYBENZALDEHYDE_C7 H6 O2_121.02945_1.643	899		-0.5731
	__350.84723_16.457	900		-0.5738
	hydroxybutanoic�acid�(mixed isomers)_C4 H8 O3_103.04_3.022	901		-0.5743
	1-Palmitoyl-2-docosahexaenoyl-sn-glycero-3-phosphocholine_C46 H80 N O8 P_806.56689_1.117	902		-0.5758
	__162.96006_16.332	903		-0.5764
	_C8 H12 O4 S_222.07909_9.014	904		-0.5779
	__382.79499_16.51	905		-0.5786
	_C16 H29 N O15_474.14638_9.213	906		-0.5833
	__162.89922_16.531	907		-0.5836
	_C2 H5 N2 O8 P S_228.93154_16.33	908		-0.5879
	_C3 H4 O8 P2_228.93152_16.331	909		-0.5879
	_C2 H7 O5 P3 S2_290.88356_16.434	910		-0.5966
	__128.95327_16.335	911		-0.5977
	_C4 H4 O10 P2_274.93547_16.332	912		-0.5996
	_C2 H N2 O17 P3_418.85565_16.422	913		-0.6095
	__212.93548_16.332	914		-0.6118
	_C40 H84 N7 O7 P3_866.55803_1.125	915		-0.6157
	_C2 H2 O5 P2_168.94577_16.334	916		-0.6176
	__144.97538_16.334	917		-0.6176
	1-Palmitoyl-2-docosahexaenoyl-sn-glycero-3-phosphocholine_C46 H80 N O8 P_806.56727_2.007	918		-0.6206
	__228.90936_16.442	919		-0.6224
	__234.9173_16.333	920		-0.6265
	3-HYDROXYBENZALDEHYDE_C7 H6 O2_121.02999_2.542	921		-0.6365
	_C5 H5 N4 O7 P3 S_380.89963_16.329	922		-0.6447
	ALPHA-KETOGLUTARIC ACID_C5 H6 O5_145.0142_9.815	923		-0.6688	aKG
	5212188_C44 H80 N O8 P_782.56721_2.008	924		-0.6765
	__122.94532_16.533	925		-0.7727

## Sheet: Extended Data Fig.4f
				N5-methylglutamine	aKG
	Water	Mouse 1	wt/wt	94616586	8260788
		Mouse 2		68536245	6177149
		Mouse 3		96541488	11511270
		Mouse 4		77725603	1797148
	Methylamine 0.1 %	Mouse 5	Δ/Δ	1259778042	2112651
		Mouse 6		1315186849	2723406
		Mouse 7		1518120363	2423599
		Mouse 8		1110265160	1746114
	Water	Mouse 9	wt/w	13677880	7925281
		Mouse 10		15888067	12445956
		Mouse 11		18545780	11143893
		Mouse 12		13925745	8666354
	Methylamine 0.1 %	Mouse 13	Δ/Δ	255338328	9695929
		Mouse 14		271000914	8371733
		Mouse 15		187856947	2725623
		Mouse 16		315618417	4630879
		Mouse 17		432926902	5446719

## Sheet: Extended Data Fig.4g
		aKG
		wt/wt	wt/wt	Δ/Δ	Δ/Δ
	Methylamine	-	+	-	+
	Mouse 1	8367017	1276829	6570036	9994975
	Mouse 2	6319488	3096534	11952499	8036705
	Mouse 3	10958862	2198315	10270720	3143916
	Mouse 4	2015496	1817225	8355093	4448686
	Mouse 5				5340433

## Sheet: Extended Data Fig.4h
	Methylamine in Liver (Standard addition method)
	methylamine	measurement 1	measurement 2
	-41	0	0
	0	2458780	2669816
	125	18187493	17748955
	375	55181675	43363750
	750	82486625	85866639

## Sheet: Extended Data Fig.4i
		methylamine
		Portal Serum	Cardiac Serum
	Mouse 1	12.8015	8.04428
	Mouse 2	21.348	8.55529
	Mouse 3	16.689	12.3646
	Mouse 4	15.8536	5.5465
	Mouse 5	14.6047	6.142

## Sheet: Extended Data Fig.4k
			N5-methylglutamine in serum
			B-catenin/ MYC GEMM
			wt/wt	Δ/Δ
		Mouse 1	316000000	48512172
		Mouse 2	295000000	33359026
		Mouse 3	193000000	51023116
		Mouse 4	255000000	41495993

[truncated: 4 more sheets: Extended Data Fig.4l, Extended Data Fig.4m, Extended Data Fig.4n, Extended Data Fig.4o]
